# Supplementary material for: Cold storage delays peach fruit softening via m6A reader PpYTHDFE1 liquid-liquid phase separation-mediated degradation of cell wall-loosening transcript PpEXP3
Source: Mol Hortic. 2026 May 9;6:33. doi: 10.1186/s43897-025-00218-3 (PMC13156859; doi:10.1186/s43897-025-00218-3)
Supplement: Supplementary file 2 — Additional file 2: Table S1. Basic information of m6A-seq in this study. Table S2. m6A density in actively expressed transcripts. Table S3. GO enrichment results of 2553 intersection DEGs in figure 2A. Table S4. Expression profiles of 2553 intersection DEGs in Figure 2A. Table S5. Expression profiles of 2198 intersection DEGs in Figure S5. Table S6. GO enrichment results of 2198 intersection DEGs in figure S5. Table S7. Expression patterns and m6A modification status of CBF genes and their downstream COR genes in peach. Table S8. Expression patterns and m6A modification profiles of peach transcription factors. Table S9. Expression patterns and m6A modification profiles of peach hormonal mediators. Table S10. Homologous cell wall-related genes that have been characterized in various plants and are known to affect fruit firmness. Table S11. Primer sequences used in research. Table S12. Probe sequences used in research. [file 43897_2025_218_MOESM2_ESM.xlsx]

## Sheet: Table S1
Table S1 Basic information of m6A-seq in this study
Sample_ID	Raw_Reads	Raw_Bases	Valid_Reads	Valid_Bases	Valid%	Q20%	Q30%	GC%
C0d_A_IP	39043430	5.86G	38571302	5.31G	90.74	98.48	95.6	42.12
C0d_B_IP	41603570	6.24G	41142240	5.59G	89.6	98.48	95.57	42.15
C0d_C_IP	39264238	5.89G	38802240	5.35G	90.84	98.45	95.49	42.73
C0ds3_A_IP	38266408	5.74G	37713936	5.20G	90.55	98.53	95.73	42.42
C0ds3_B_IP	38038156	5.71G	37499114	5.14G	90.1	98.54	95.77	42.54
C0ds3_C_IP	50298698	7.54G	49608656	6.77G	89.72	98.43	95.43	42.45
C7d_A_IP	36534902	5.48G	36008006	4.93G	90.04	98.42	95.44	42.35
C7d_B_IP	40724830	6.11G	40164084	5.51G	90.14	98.46	95.53	42.41
C7d_C_IP	33879298	5.08G	33391340	4.53G	89.17	98.49	95.63	42.12
C7ds3_A_IP	33633166	5.04G	33172862	4.54G	89.99	98.45	95.52	42.42
C7ds3_B_IP	42657672	6.40G	42023608	5.73G	89.57	98.47	95.58	42.7
C7ds3_C_IP	34103584	5.12G	33666178	4.61G	90.04	98.45	95.53	42.32
C0d_A_input	51861392	7.78G	51186420	6.93G	89.02	98.54	95.63	45.65
C0d_B_input	53937754	8.09G	53237716	7.20G	88.99	98.5	95.52	45.63
C0d_C_input	51318206	7.70G	50653534	6.88G	89.33	98.48	95.48	46.06
C0ds3_A_input	52535458	7.88G	51808970	7.06G	89.65	98.48	95.49	45.42
C0ds3_B_input	52053268	7.81G	51358832	7.00G	89.66	98.45	95.39	45.58
C0ds3_C_input	51060470	7.66G	50328418	6.86G	89.63	98.43	95.35	45.32
C7d_A_input	51814216	7.77G	51160136	6.96G	89.61	98.45	95.4	45.67
C7d_B_input	46313498	6.95G	45777250	6.23G	89.67	98.53	95.62	45.61
C7d_C_input	51664310	7.75G	50983014	6.90G	88.98	98.5	95.55	45.6
C7ds3_A_input	54003458	8.10G	53303174	7.27G	89.7	98.47	95.46	45.46
C7ds3_B_input	55000002	8.25G	54293648	7.38G	89.5	98.47	95.47	45.66
C7ds3_C_input	53083202	7.96G	52506364	7.09G	89.05	98.54	95.64	45.52

## Sheet: Table S2
Table S2 m6A density in actively expressed transcripts.
	Peaks	Actively expressed transcripts	Average peak density (Peaks/Transcipts)
C0d	12050	17641	0.683068
C0dS3	12108	17341	0.69823
C7d	11238	17444	0.644233
C7dS3	11435	16849	0.678675

## Sheet: Table S3
Table S3 GO enrichment results of 2553 intersection DEGs in figure 2A
Class	GO_Name	GO_ID	GO_Level	P_value	EnrichmentScore	HitsGenesCountsInSelectedSet	HitsGenesCountsInBackground	AllGenesCountsInSelectedSet	AllGenesCountsInBackground	GenesOfSelectedSetInGOterm	corrected p-value(BH method)
Molecular function	catalytic activity, acting on a nucleic acid	GO:0140640	3	2.94666e-07	1.6280378506815623	107	1058	1043	16790	Prupe.7G220200.1.p,Prupe.2G132400.1.p,Prupe.5G128200.1.p,Prupe.5G117700.1.p,Prupe.6G089600.1.p,Prupe.7G052200.1.p,Prupe.1G314400.1.p,Prupe.1G572900.1.p,Prupe.7G153400.1.p,Prupe.5G009400.1.p,Prupe.3G044800.1.p,Prupe.6G018600.1.p,Prupe.8G043300.1.p,Prupe.1G401600.1.p,Prupe.1G287700.1.p,Prupe.3G268500.1.p,Prupe.5G016000.1.p,Prupe.3G143700.1.p,Prupe.5G076000.1.p,Prupe.5G018600.1.p,Prupe.5G159400.1.p,…	3.698061907891903E-4
Molecular function	catalytic activity, acting on RNA	GO:0140098	4	5.46483e-07	1.7939593041560593	75	673	1043	16790	Prupe.7G220200.1.p,Prupe.2G132400.1.p,Prupe.5G128200.1.p,Prupe.5G117700.1.p,Prupe.6G089600.1.p,Prupe.1G314400.1.p,Prupe.1G572900.1.p,Prupe.3G044800.1.p,Prupe.8G043300.1.p,Prupe.1G287700.1.p,Prupe.3G268500.1.p,Prupe.5G016000.1.p,Prupe.3G143700.1.p,Prupe.5G076000.1.p,Prupe.5G079700.1.p,Prupe.4G254800.1.p,Prupe.1G017300.1.p,Prupe.5G055400.1.p,Prupe.8G258600.1.p,Prupe.1G449000.1.p,Prupe.3G288400.1.p,…	3.429180675684762E-4
Molecular function	structural molecule activity	GO:0005198	2	1.60887e-06	2.0728667305848516	47	365	1043	16790	Prupe.7G268400.1.p,Prupe.7G054800.1.p,Prupe.5G152400.1.p,Prupe.6G018600.1.p,Prupe.1G504900.1.p,Prupe.2G007500.1.p,Prupe.1G218300.1.p,Prupe.7G199500.1.p,Prupe.2G000700.1.p,Prupe.3G136100.1.p,Prupe.5G124200.1.p,Prupe.4G231400.1.p,Prupe.7G268100.1.p,Prupe.7G162000.1.p,Prupe.2G296800.1.p,Prupe.6G340700.1.p,Prupe.6G133500.1.p,Prupe.2G134200.1.p,Prupe.6G276300.1.p,Prupe.3G126000.1.p,Prupe.4G154200.1.p,…	6.73043061056681E-4
Molecular function	structural constituent of ribosome	GO:0003735	3	1.06032e-05	2.215890785300888	34	247	1043	16790	Prupe.7G268400.1.p,Prupe.5G152400.1.p,Prupe.6G018600.1.p,Prupe.1G504900.1.p,Prupe.2G007500.1.p,Prupe.1G218300.1.p,Prupe.2G000700.1.p,Prupe.3G136100.1.p,Prupe.5G124200.1.p,Prupe.4G231400.1.p,Prupe.7G268100.1.p,Prupe.7G162000.1.p,Prupe.2G296800.1.p,Prupe.6G340700.1.p,Prupe.6G133500.1.p,Prupe.3G126000.1.p,Prupe.4G065200.1.p,Prupe.3G249900.1.p,Prupe.8G202800.1.p,Prupe.3G016800.1.p,Prupe.1G504800.1.p,…	0.003326761829752223
Molecular function	transition metal ion binding	GO:0046914	7	8.3649e-05	1.6702542034210521	58	559	1043	16790	Prupe.7G118700.1.p,Prupe.7G005300.1.p,Prupe.1G314400.1.p,Prupe.1G457300.1.p,Prupe.2G320300.1.p,Prupe.2G325400.1.p,Prupe.5G205300.1.p,Prupe.6G279900.1.p,Prupe.4G168200.1.p,Prupe.1G494300.1.p,Prupe.8G258600.1.p,Prupe.6G076300.1.p,Prupe.3G202000.1.p,Prupe.6G310400.1.p,Prupe.6G048800.1.p,Prupe.3G256900.1.p,Prupe.6G090200.1.p,Prupe.2G233300.1.p,Prupe.1G406400.1.p,Prupe.6G112800.1.p,Prupe.5G015100.1.p,…	0.020995908505161975
Molecular function	RNA binding	GO:0003723	5	8.90976e-05	1.3322312956656859	156	1885	1043	16790	Prupe.2G313500.1.p,Prupe.5G040700.1.p,Prupe.7G268400.1.p,Prupe.7G085700.1.p,Prupe.4G036600.1.p,Prupe.2G121900.1.p,Prupe.1G314400.1.p,Prupe.8G001400.1.p,Prupe.2G133300.1.p,Prupe.1G414200.1.p,Prupe.7G166500.1.p,Prupe.8G043300.1.p,Prupe.1G129500.1.p,Prupe.3G268500.1.p,Prupe.5G060100.1.p,Prupe.2G134500.1.p,Prupe.1G539000.1.p,Prupe.4G152100.1.p,Prupe.1G571500.1.p,Prupe.4G234400.1.p,Prupe.2G007500.1.p,…	0.018636251264868935
Molecular function	obsolete protein transporter activity	GO:0008565	0	0.000180212	2.7695130877637912	16	93	1043	16790	Prupe.1G490400.1.p,Prupe.6G255300.1.p,Prupe.7G049100.1.p,Prupe.6G283400.1.p,Prupe.4G160300.1.p,Prupe.1G180500.1.p,Prupe.5G174100.1.p,Prupe.6G118900.1.p,Prupe.6G343300.1.p,Prupe.8G216100.1.p,Prupe.6G065200.1.p,Prupe.2G298400.1.p,Prupe.5G134800.1.p,Prupe.6G077400.1.p,Prupe.5G125800.1.p,Prupe.6G240100.1.p,	0.032309354796495326
Molecular function	copper ion binding	GO:0005507	8	0.000185253	2.1872003835091083	25	184	1043	16790	Prupe.7G118700.1.p,Prupe.7G005300.1.p,Prupe.5G205300.1.p,Prupe.6G279900.1.p,Prupe.6G076300.1.p,Prupe.6G090200.1.p,Prupe.6G112800.1.p,Prupe.8G060400.1.p,Prupe.7G004100.1.p,Prupe.8G115600.1.p,Prupe.7G194300.1.p,Prupe.6G015200.1.p,Prupe.8G240300.1.p,Prupe.1G451900.1.p,Prupe.4G131700.1.p,Prupe.1G164600.1.p,Prupe.1G056300.1.p,Prupe.1G003100.1.p,Prupe.4G128100.1.p,Prupe.5G134800.1.p,Prupe.1G528600.1.p,…	0.029061558174968763
Molecular function	catalytic activity, acting on a tRNA	GO:0140101	5	0.000225758	2.2439350358813446	23	165	1043	16790	Prupe.7G220200.1.p,Prupe.2G132400.1.p,Prupe.1G572900.1.p,Prupe.1G287700.1.p,Prupe.3G143700.1.p,Prupe.5G076000.1.p,Prupe.5G079700.1.p,Prupe.5G055400.1.p,Prupe.8G258600.1.p,Prupe.5G187500.1.p,Prupe.4G170400.1.p,Prupe.3G259900.1.p,Prupe.1G463800.1.p,Prupe.6G093000.1.p,Prupe.3G063700.1.p,Prupe.1G293400.1.p,Prupe.1G522400.1.p,Prupe.5G014800.1.p,Prupe.2G232400.1.p,Prupe.1G454800.1.p,Prupe.5G070100.1.p,…	0.0314806494503888
Molecular function	transferase activity, transferring alkyl or aryl (other than methyl) groups	GO:0016765	4	0.000371958	2.2134467881112174	22	160	1043	16790	Prupe.2G221700.1.p,Prupe.1G102600.1.p,Prupe.1G082500.1.p,Prupe.7G042400.1.p,Prupe.2G233300.1.p,Prupe.2G143700.1.p,Prupe.4G129800.1.p,Prupe.1G255300.1.p,Prupe.4G170400.1.p,Prupe.1G348400.1.p,Prupe.3G284100.1.p,Prupe.3G162300.1.p,Prupe.2G101600.1.p,Prupe.6G306200.1.p,Prupe.4G188800.1.p,Prupe.1G572700.1.p,Prupe.8G170800.1.p,Prupe.1G566200.1.p,Prupe.6G191200.1.p,Prupe.4G147200.1.p,Prupe.1G489200.1.p,…	0.04668078729626868
Molecular function	nucleobase-containing compound kinase activity	GO:0019205	6	0.000374131	2.8171140939597312	14	80	1043	16790	Prupe.3G071800.1.p,Prupe.3G272100.1.p,Prupe.4G164600.1.p,Prupe.3G301400.1.p,Prupe.1G551200.1.p,Prupe.3G075100.1.p,Prupe.3G294700.1.p,Prupe.2G133700.1.p,Prupe.5G212000.1.p,Prupe.5G156200.1.p,Prupe.8G232100.1.p,Prupe.7G253500.1.p,Prupe.3G038400.1.p,Prupe.4G007900.1.p,	0.04268491997468053
Molecular function	carbon-oxygen lyase activity	GO:0016835	4	0.000465435	2.3347946689306394	19	131	1043	16790	Prupe.5G088400.1.p,Prupe.7G118700.1.p,Prupe.4G207900.1.p,Prupe.1G494300.1.p,Prupe.1G440800.1.p,Prupe.4G167800.1.p,Prupe.1G013300.1.p,Prupe.2G147200.1.p,Prupe.8G265300.1.p,Prupe.1G259900.1.p,Prupe.7G171600.1.p,Prupe.5G212800.1.p,Prupe.5G066300.1.p,Prupe.1G003100.1.p,Prupe.7G157500.1.p,Prupe.3G044400.1.p,Prupe.6G092500.1.p,Prupe.3G022000.1.p,Prupe.4G128500.1.p,	0.04867672108221347
Molecular function	damaged DNA binding	GO:0003684	6	0.0005045	3.0183365292425695	12	64	1043	16790	Prupe.1G401600.1.p,Prupe.1G492700.1.p,Prupe.1G050200.1.p,Prupe.5G217300.1.p,Prupe.8G271300.1.p,Prupe.8G138700.1.p,Prupe.1G500100.1.p,Prupe.6G037500.1.p,Prupe.7G155600.1.p,Prupe.7G228900.1.p,Prupe.4G088300.1.p,Prupe.4G270400.1.p,	0.04870369120103007
Molecular function	cation binding	GO:0043169	5	0.000546642	1.436364717579344	82	919	1043	16790	Prupe.7G118700.1.p,Prupe.7G005300.1.p,Prupe.1G314400.1.p,Prupe.7G031100.1.p,Prupe.2G305000.1.p,Prupe.7G209600.1.p,Prupe.1G457300.1.p,Prupe.2G320300.1.p,Prupe.2G325400.1.p,Prupe.5G205300.1.p,Prupe.6G279900.1.p,Prupe.5G205100.1.p,Prupe.4G168200.1.p,Prupe.1G494300.1.p,Prupe.8G258600.1.p,Prupe.6G076300.1.p,Prupe.3G202000.1.p,Prupe.6G310400.1.p,Prupe.6G048800.1.p,Prupe.6G187500.1.p,Prupe.3G256900.1.p,…	0.04900256162599826
Molecular function	helicase activity	GO:0004386	4	0.000588598	1.869032357683289	31	267	1043	16790	Prupe.7G153400.1.p,Prupe.5G009400.1.p,Prupe.8G043300.1.p,Prupe.3G268500.1.p,Prupe.5G018600.1.p,Prupe.1G017300.1.p,Prupe.4G084900.1.p,Prupe.1G260000.1.p,Prupe.1G232100.1.p,Prupe.4G099700.1.p,Prupe.6G097300.1.p,Prupe.7G066800.1.p,Prupe.4G132500.1.p,Prupe.6G193800.1.p,Prupe.3G191800.1.p,Prupe.6G137000.1.p,Prupe.1G018300.1.p,Prupe.2G131100.1.p,Prupe.1G319600.1.p,Prupe.6G037500.1.p,Prupe.1G342200.1.p,…	0.04924605275684857
Molecular function	obsolete purine NTP-dependent helicase activity	GO:0070035	0	0.000682146	1.8977075197405857	29	246	1043	16790	Prupe.7G153400.1.p,Prupe.8G043300.1.p,Prupe.3G268500.1.p,Prupe.5G018600.1.p,Prupe.4G084900.1.p,Prupe.1G260000.1.p,Prupe.1G232100.1.p,Prupe.4G099700.1.p,Prupe.6G097300.1.p,Prupe.7G066800.1.p,Prupe.4G132500.1.p,Prupe.6G193800.1.p,Prupe.3G191800.1.p,Prupe.6G137000.1.p,Prupe.1G018300.1.p,Prupe.2G131100.1.p,Prupe.1G319600.1.p,Prupe.6G037500.1.p,Prupe.1G342200.1.p,Prupe.1G153600.1.p,Prupe.1G209200.1.p,…	0.05350585379320573
Molecular function	catalytic activity	GO:0003824	2	0.000700103	1.0803452357210788	664	9894	1043	16790	Prupe.7G061100.1.p,Prupe.7G220200.1.p,Prupe.3G280300.1.p,Prupe.5G088400.1.p,Prupe.7G118700.1.p,Prupe.3G018500.1.p,Prupe.1G047500.1.p,Prupe.7G005300.1.p,Prupe.6G337000.1.p,Prupe.2G132400.1.p,Prupe.5G040700.1.p,Prupe.1G423100.1.p,Prupe.6G037600.1.p,Prupe.1G275500.1.p,Prupe.5G128200.1.p,Prupe.5G117700.1.p,Prupe.5G223900.1.p,Prupe.1G281400.1.p,Prupe.7G046300.1.p,Prupe.8G125800.1.p,Prupe.1G175200.1.p,…	0.051684073469562795
Molecular function	metal ion binding	GO:0046872	6	0.000763549	1.4350034241884675	78	875	1043	16790	Prupe.7G118700.1.p,Prupe.7G005300.1.p,Prupe.1G314400.1.p,Prupe.7G031100.1.p,Prupe.2G305000.1.p,Prupe.7G209600.1.p,Prupe.1G457300.1.p,Prupe.2G320300.1.p,Prupe.2G325400.1.p,Prupe.5G205300.1.p,Prupe.6G279900.1.p,Prupe.5G205100.1.p,Prupe.4G168200.1.p,Prupe.1G494300.1.p,Prupe.8G258600.1.p,Prupe.6G076300.1.p,Prupe.3G202000.1.p,Prupe.6G310400.1.p,Prupe.6G048800.1.p,Prupe.6G187500.1.p,Prupe.3G256900.1.p,…	0.053236353314353724
Molecular function	hydro-lyase activity	GO:0016836	5	0.000817504	2.515280441035475	15	96	1043	16790	Prupe.5G088400.1.p,Prupe.7G118700.1.p,Prupe.4G207900.1.p,Prupe.1G494300.1.p,Prupe.1G440800.1.p,Prupe.4G167800.1.p,Prupe.1G013300.1.p,Prupe.2G147200.1.p,Prupe.8G265300.1.p,Prupe.5G212800.1.p,Prupe.5G066300.1.p,Prupe.1G003100.1.p,Prupe.7G157500.1.p,Prupe.6G092500.1.p,Prupe.3G022000.1.p,	0.05399828190145134
Molecular function	nuclease activity	GO:0004518	5	0.00100156	1.3976634932822247	85	979	1043	16790	Prupe.5G040700.1.p,Prupe.2G121900.1.p,Prupe.1G314400.1.p,Prupe.1G401600.1.p,Prupe.1G287700.1.p,Prupe.5G016000.1.p,Prupe.5G060100.1.p,Prupe.1G539000.1.p,Prupe.4G152100.1.p,Prupe.1G571500.1.p,Prupe.5G159400.1.p,Prupe.1G248500.1.p,Prupe.4G254800.1.p,Prupe.3G266400.1.p,Prupe.7G271800.1.p,Prupe.2G231000.1.p,Prupe.1G449000.1.p,Prupe.4G209500.1.p,Prupe.3G037500.1.p,Prupe.3G288400.1.p,Prupe.1G492700.1.p,…	0.0628479327495948
Molecular function	ATP-dependent activity	GO:0140657	2	0.00135849	1.3802695461076024	86	1003	1043	16790	Prupe.6G337000.1.p,Prupe.7G052200.1.p,Prupe.2G147100.1.p,Prupe.7G153400.1.p,Prupe.5G009400.1.p,Prupe.6G018600.1.p,Prupe.8G043300.1.p,Prupe.4G088600.1.p,Prupe.3G268500.1.p,Prupe.1G490400.1.p,Prupe.5G148900.1.p,Prupe.5G018600.1.p,Prupe.1G017300.1.p,Prupe.1G499000.1.p,Prupe.3G059800.1.p,Prupe.6G093200.1.p,Prupe.4G084900.1.p,Prupe.7G166200.1.p,Prupe.7G041000.1.p,Prupe.1G260000.1.p,Prupe.1G232100.1.p,…	0.0811856885320968
Molecular function	endonuclease activity	GO:0004519	6	0.0015628	1.433223022917762	69	775	1043	16790	Prupe.5G040700.1.p,Prupe.2G121900.1.p,Prupe.1G314400.1.p,Prupe.1G287700.1.p,Prupe.5G060100.1.p,Prupe.1G539000.1.p,Prupe.4G152100.1.p,Prupe.1G571500.1.p,Prupe.5G159400.1.p,Prupe.1G248500.1.p,Prupe.3G266400.1.p,Prupe.7G271800.1.p,Prupe.2G231000.1.p,Prupe.3G037500.1.p,Prupe.1G492700.1.p,Prupe.1G001600.1.p,Prupe.5G187500.1.p,Prupe.6G091000.1.p,Prupe.6G124500.1.p,Prupe.5G207600.1.p,Prupe.1G583600.1.p,…	0.0891504645733991
Molecular function	unfolded protein binding	GO:0051082	4	0.00160481	2.9810731153013035	10	54	1043	16790	Prupe.6G002500.1.p,Prupe.2G236400.1.p,Prupe.2G116500.1.p,Prupe.4G141000.1.p,Prupe.3G049300.1.p,Prupe.7G194300.1.p,Prupe.5G227000.1.p,Prupe.1G056300.1.p,Prupe.7G030600.1.p,Prupe.6G005600.1.p,	0.08756671673639124
Molecular function	protein-transporting ATPase activity	GO:0015450	7	0.00224799	5.03056088207095	5	16	1043	16790	Prupe.1G490400.1.p,Prupe.4G160300.1.p,Prupe.6G343300.1.p,Prupe.8G216100.1.p,Prupe.2G298400.1.p,	0.1175511673269636
Molecular function	tRNA methyltransferase activity	GO:0008175	7	0.00224799	5.03056088207095	5	16	1043	16790	Prupe.5G055400.1.p,Prupe.8G258600.1.p,Prupe.3G259900.1.p,Prupe.5G014800.1.p,Prupe.1G454800.1.p,	0.1175511673269636
Molecular function	rRNA binding	GO:0019843	6	0.00227386	2.2779898333906186	15	106	1043	16790	Prupe.8G043300.1.p,Prupe.4G234400.1.p,Prupe.6G082600.1.p,Prupe.2G000700.1.p,Prupe.8G247800.1.p,Prupe.5G124200.1.p,Prupe.1G276500.1.p,Prupe.6G133500.1.p,Prupe.1G106700.1.p,Prupe.7G086700.1.p,Prupe.1G209300.1.p,Prupe.6G269100.1.p,Prupe.7G040700.1.p,Prupe.4G106000.1.p,Prupe.7G266900.1.p,	0.10975768958474956
Molecular function	transferase activity, transferring one-carbon groups	GO:0016741	4	0.00236928	1.6417014549987914	36	353	1043	16790	Prupe.5G128200.1.p,Prupe.7G269600.1.p,Prupe.2G255100.1.p,Prupe.4G148100.1.p,Prupe.1G376500.1.p,Prupe.5G055400.1.p,Prupe.6G151800.1.p,Prupe.8G258600.1.p,Prupe.1G023700.1.p,Prupe.8G092500.1.p,Prupe.3G014000.1.p,Prupe.2G042600.1.p,Prupe.2G156800.1.p,Prupe.8G233800.1.p,Prupe.5G142500.1.p,Prupe.8G036800.1.p,Prupe.3G259900.1.p,Prupe.1G463300.1.p,Prupe.1G518800.1.p,Prupe.7G219800.1.p,Prupe.5G021100.1.p,…	0.11012785437748186
Molecular function	RNA helicase activity	GO:0003724	5	0.00247863	1.88902694347154	23	196	1043	16790	Prupe.8G043300.1.p,Prupe.3G268500.1.p,Prupe.1G017300.1.p,Prupe.4G084900.1.p,Prupe.1G260000.1.p,Prupe.1G232100.1.p,Prupe.6G097300.1.p,Prupe.7G066800.1.p,Prupe.4G132500.1.p,Prupe.6G193800.1.p,Prupe.3G191800.1.p,Prupe.1G018300.1.p,Prupe.2G131100.1.p,Prupe.1G319600.1.p,Prupe.1G342200.1.p,Prupe.1G153600.1.p,Prupe.1G209200.1.p,Prupe.1G262200.1.p,Prupe.8G260900.1.p,Prupe.6G301900.1.p,Prupe.6G113400.1.p,…	0.1110957704202519
Molecular function	ATP-dependent activity, acting on RNA	GO:0008186	3	0.00247863	1.88902694347154	23	196	1043	16790	Prupe.8G043300.1.p,Prupe.3G268500.1.p,Prupe.1G017300.1.p,Prupe.4G084900.1.p,Prupe.1G260000.1.p,Prupe.1G232100.1.p,Prupe.6G097300.1.p,Prupe.7G066800.1.p,Prupe.4G132500.1.p,Prupe.6G193800.1.p,Prupe.3G191800.1.p,Prupe.1G018300.1.p,Prupe.2G131100.1.p,Prupe.1G319600.1.p,Prupe.1G342200.1.p,Prupe.1G153600.1.p,Prupe.1G209200.1.p,Prupe.1G262200.1.p,Prupe.8G260900.1.p,Prupe.6G301900.1.p,Prupe.6G113400.1.p,…	0.1110957704202519
Molecular function	hydrolase activity	GO:0016787	3	0.0035734	1.1525465851580372	274	3827	1043	16790	Prupe.6G337000.1.p,Prupe.5G040700.1.p,Prupe.6G037600.1.p,Prupe.7G052200.1.p,Prupe.2G121900.1.p,Prupe.1G314400.1.p,Prupe.2G147100.1.p,Prupe.6G300800.1.p,Prupe.1G473000.1.p,Prupe.1G331300.1.p,Prupe.7G153400.1.p,Prupe.1G457300.1.p,Prupe.5G009400.1.p,Prupe.3G313300.1.p,Prupe.3G017600.1.p,Prupe.6G018600.1.p,Prupe.8G043300.1.p,Prupe.4G088600.1.p,Prupe.7G270100.1.p,Prupe.1G401600.1.p,Prupe.1G287700.1.p,…	0.14948712677499054
Molecular function	intramolecular oxidoreductase activity	GO:0016860	4	0.00408462	2.638982757807711	10	61	1043	16790	Prupe.1G211800.1.p,Prupe.8G160500.1.p,Prupe.6G076300.1.p,Prupe.7G196300.1.p,Prupe.7G109700.1.p,Prupe.1G321800.1.p,Prupe.2G251100.1.p,Prupe.6G101200.1.p,Prupe.7G046100.1.p,Prupe.3G208600.1.p,	0.14646276006568415
Molecular function	oxidoreductase activity, acting on the CH-NH group of donors, NAD or NADP as acceptor	GO:0016646	5	0.00445207	3.7148757282985474	6	26	1043	16790	Prupe.6G300800.1.p,Prupe.8G092500.1.p,Prupe.2G162600.1.p,Prupe.8G157600.1.p,Prupe.7G045500.1.p,Prupe.1G144700.1.p,	0.14703556860294187
Molecular function	ion binding	GO:0043167	4	0.00468364	1.2457201752362854	129	1667	1043	16790	Prupe.6G224100.1.p,Prupe.7G118700.1.p,Prupe.7G005300.1.p,Prupe.2G115500.1.p,Prupe.1G314400.1.p,Prupe.7G031100.1.p,Prupe.2G305000.1.p,Prupe.3G061200.1.p,Prupe.5G002700.1.p,Prupe.7G209600.1.p,Prupe.1G403200.1.p,Prupe.1G457300.1.p,Prupe.2G320300.1.p,Prupe.1G490400.1.p,Prupe.2G134500.1.p,Prupe.1G102600.1.p,Prupe.2G325400.1.p,Prupe.5G205300.1.p,Prupe.6G279900.1.p,Prupe.1G293100.1.p,Prupe.4G107800.1.p,…	0.15071699085109985
Molecular function	isomerase activity	GO:0016853	3	0.00491645	1.681859160572974	28	268	1043	16790	Prupe.1G281400.1.p,Prupe.6G018600.1.p,Prupe.1G211800.1.p,Prupe.1G087100.1.p,Prupe.6G249100.1.p,Prupe.5G050000.1.p,Prupe.8G160500.1.p,Prupe.6G076300.1.p,Prupe.7G196300.1.p,Prupe.7G109700.1.p,Prupe.8G045000.1.p,Prupe.8G135400.1.p,Prupe.1G214100.1.p,Prupe.2G147500.1.p,Prupe.3G249900.1.p,Prupe.5G197000.1.p,Prupe.1G321800.1.p,Prupe.2G251100.1.p,Prupe.2G208900.1.p,Prupe.2G225200.1.p,Prupe.1G420900.1.p,…	0.1504912919150126
Molecular function	DNA helicase activity	GO:0003678	6	0.00517981	2.4256951102588684	11	73	1043	16790	Prupe.7G153400.1.p,Prupe.5G009400.1.p,Prupe.3G268500.1.p,Prupe.5G018600.1.p,Prupe.4G099700.1.p,Prupe.7G066800.1.p,Prupe.6G137000.1.p,Prupe.1G018300.1.p,Prupe.6G037500.1.p,Prupe.6G315300.1.p,Prupe.7G177100.1.p,	0.15477780235771757
Molecular function	aminopeptidase activity	GO:0004177	6	0.00597197	3.130126771066368	7	36	1043	16790	Prupe.1G457300.1.p,Prupe.7G165600.1.p,Prupe.6G310400.1.p,Prupe.6G213900.1.p,Prupe.2G079500.1.p,Prupe.3G044500.1.p,Prupe.5G153700.1.p,	0.17429821521301297
Molecular function	zinc ion binding	GO:0008270	8	0.00627765	1.6876720378560603	26	248	1043	16790	Prupe.7G005300.1.p,Prupe.1G314400.1.p,Prupe.1G457300.1.p,Prupe.1G494300.1.p,Prupe.8G258600.1.p,Prupe.3G202000.1.p,Prupe.3G256900.1.p,Prupe.2G233300.1.p,Prupe.1G406400.1.p,Prupe.6G112800.1.p,Prupe.8G246000.1.p,Prupe.7G211200.1.p,Prupe.3G284100.1.p,Prupe.2G283700.1.p,Prupe.7G004100.1.p,Prupe.4G082200.1.p,Prupe.4G131700.1.p,Prupe.1G347500.1.p,Prupe.1G411000.1.p,Prupe.6G269100.1.p,Prupe.3G044500.1.p,…	0.17905560720211566
Molecular function	metalloaminopeptidase activity	GO:0070006	7	0.00648535	4.024448705656759	5	20	1043	16790	Prupe.1G457300.1.p,Prupe.6G310400.1.p,Prupe.2G079500.1.p,Prupe.3G044500.1.p,Prupe.5G153700.1.p,	0.1808692883205388
Molecular function	structural constituent of nuclear pore	GO:0017056	3	0.00648535	4.024448705656759	5	20	1043	16790	Prupe.7G054800.1.p,Prupe.2G134200.1.p,Prupe.3G037400.1.p,Prupe.1G333300.1.p,Prupe.1G228700.1.p,	0.1808692883205388
Molecular function	RNA methyltransferase activity	GO:0008173	6	0.00648573	2.476583818865698	10	65	1043	16790	Prupe.5G128200.1.p,Prupe.5G055400.1.p,Prupe.8G258600.1.p,Prupe.8G036800.1.p,Prupe.3G259900.1.p,Prupe.7G219800.1.p,Prupe.1G563800.1.p,Prupe.7G040700.1.p,Prupe.5G014800.1.p,Prupe.1G454800.1.p,	0.17318277441511515
Molecular function	exopeptidase activity	GO:0008238	5	0.00736913	2.2203854927761433	12	87	1043	16790	Prupe.1G457300.1.p,Prupe.7G165600.1.p,Prupe.6G310400.1.p,Prupe.6G213900.1.p,Prupe.6G109600.1.p,Prupe.2G079500.1.p,Prupe.6G176700.1.p,Prupe.7G266500.1.p,Prupe.7G213700.1.p,Prupe.3G044500.1.p,Prupe.5G153700.1.p,Prupe.7G216500.1.p,	0.17126393909866386
Molecular function	S-adenosylmethionine-dependent methyltransferase activity	GO:0008757	6	0.00750092	1.6463653795868562	27	264	1043	16790	Prupe.5G128200.1.p,Prupe.7G269600.1.p,Prupe.2G255100.1.p,Prupe.4G148100.1.p,Prupe.5G055400.1.p,Prupe.1G023700.1.p,Prupe.3G014000.1.p,Prupe.2G042600.1.p,Prupe.2G156800.1.p,Prupe.8G233800.1.p,Prupe.5G142500.1.p,Prupe.8G036800.1.p,Prupe.3G259900.1.p,Prupe.1G463300.1.p,Prupe.1G518800.1.p,Prupe.7G219800.1.p,Prupe.5G021100.1.p,Prupe.1G425800.1.p,Prupe.6G015700.1.p,Prupe.1G563800.1.p,Prupe.7G271600.1.p,…	0.17115727358247762
Molecular function	mRNA 3'-UTR AU-rich region binding	GO:0035925	8	0.00783647	3.3305782391642147	6	29	1043	16790	Prupe.2G133300.1.p,Prupe.1G414200.1.p,Prupe.4G254800.1.p,Prupe.6G340200.1.p,Prupe.5G005300.1.p,Prupe.1G011800.1.p,	0.1756209757356176
Molecular function	DNA-directed 5'-3' RNA polymerase activity	GO:0003899	8	0.00808853	2.541757077256901	9	57	1043	16790	Prupe.5G117700.1.p,Prupe.6G089600.1.p,Prupe.3G044800.1.p,Prupe.6G171500.1.p,Prupe.4G099700.1.p,Prupe.8G188100.1.p,Prupe.1G393500.1.p,Prupe.3G247300.1.p,Prupe.1G574600.1.p,	0.17808952264833477
Molecular function	hydrolase activity, hydrolyzing N-glycosyl compounds	GO:0016799	5	0.00810672	2.9653832567997176	7	38	1043	16790	Prupe.7G270100.1.p,Prupe.1G492700.1.p,Prupe.6G362000.1.p,Prupe.7G155600.1.p,Prupe.1G191600.1.p,Prupe.3G090700.1.p,Prupe.4G286600.1.p,	0.1754126384983043
Molecular function	metalloexopeptidase activity	GO:0008235	6	0.00929183	3.2195589645254077	6	30	1043	16790	Prupe.1G457300.1.p,Prupe.6G310400.1.p,Prupe.2G079500.1.p,Prupe.7G213700.1.p,Prupe.3G044500.1.p,Prupe.5G153700.1.p,	0.1943541996260235
Molecular function	intramolecular oxidoreductase activity, interconverting aldoses and ketoses	GO:0016861	5	0.00993669	3.6585897324152366	5	22	1043	16790	Prupe.8G160500.1.p,Prupe.6G076300.1.p,Prupe.7G196300.1.p,Prupe.7G109700.1.p,Prupe.2G251100.1.p,	0.20443526394688868
Molecular function	5'-3' RNA polymerase activity	GO:0034062	7	0.0101187	2.4555958204007347	9	59	1043	16790	Prupe.5G117700.1.p,Prupe.6G089600.1.p,Prupe.3G044800.1.p,Prupe.6G171500.1.p,Prupe.4G099700.1.p,Prupe.8G188100.1.p,Prupe.1G393500.1.p,Prupe.3G247300.1.p,Prupe.1G574600.1.p,	0.20482219751145178
Molecular function	RNA polymerase activity	GO:0097747	6	0.0101187	2.4555958204007347	9	59	1043	16790	Prupe.5G117700.1.p,Prupe.6G089600.1.p,Prupe.3G044800.1.p,Prupe.6G171500.1.p,Prupe.4G099700.1.p,Prupe.8G188100.1.p,Prupe.1G393500.1.p,Prupe.3G247300.1.p,Prupe.1G574600.1.p,	0.20482219751145178
Molecular function	ribonucleoside triphosphate phosphatase activity	GO:0017111	7	0.0101431	1.2806756288121417	86	1081	1043	16790	Prupe.6G337000.1.p,Prupe.7G052200.1.p,Prupe.2G147100.1.p,Prupe.1G473000.1.p,Prupe.7G153400.1.p,Prupe.5G009400.1.p,Prupe.6G018600.1.p,Prupe.8G043300.1.p,Prupe.4G088600.1.p,Prupe.3G268500.1.p,Prupe.1G490400.1.p,Prupe.2G134500.1.p,Prupe.6G012300.1.p,Prupe.5G018600.1.p,Prupe.1G560000.1.p,Prupe.1G017300.1.p,Prupe.3G059800.1.p,Prupe.6G093200.1.p,Prupe.4G084900.1.p,Prupe.7G166200.1.p,Prupe.7G041000.1.p,…	0.19889991830746426
Molecular function	methyltransferase activity	GO:0008168	5	0.0107351	1.5331233164406701	32	336	1043	16790	Prupe.5G128200.1.p,Prupe.7G269600.1.p,Prupe.2G255100.1.p,Prupe.4G148100.1.p,Prupe.5G055400.1.p,Prupe.6G151800.1.p,Prupe.8G258600.1.p,Prupe.1G023700.1.p,Prupe.8G092500.1.p,Prupe.3G014000.1.p,Prupe.2G042600.1.p,Prupe.2G156800.1.p,Prupe.8G233800.1.p,Prupe.5G142500.1.p,Prupe.8G036800.1.p,Prupe.3G259900.1.p,Prupe.1G463300.1.p,Prupe.1G518800.1.p,Prupe.7G219800.1.p,Prupe.5G021100.1.p,Prupe.1G425800.1.p,…	0.20726912437221812
Molecular function	ATP-dependent activity, acting on DNA	GO:0008094	5	0.0109949	1.716008585153136	21	197	1043	16790	Prupe.7G052200.1.p,Prupe.7G153400.1.p,Prupe.5G009400.1.p,Prupe.6G018600.1.p,Prupe.3G268500.1.p,Prupe.5G018600.1.p,Prupe.1G050200.1.p,Prupe.4G099700.1.p,Prupe.7G066800.1.p,Prupe.5G217300.1.p,Prupe.4G216500.1.p,Prupe.8G271300.1.p,Prupe.6G137000.1.p,Prupe.1G018300.1.p,Prupe.1G319600.1.p,Prupe.6G037500.1.p,Prupe.8G123600.1.p,Prupe.7G228900.1.p,Prupe.6G315300.1.p,Prupe.7G177100.1.p,Prupe.7G207400.1.p,	0.2090704752029651
Molecular function	catalytic activity, acting on DNA	GO:0140097	4	0.0110038	1.4634358929660944	39	429	1043	16790	Prupe.7G052200.1.p,Prupe.7G153400.1.p,Prupe.5G009400.1.p,Prupe.6G018600.1.p,Prupe.1G401600.1.p,Prupe.3G268500.1.p,Prupe.5G018600.1.p,Prupe.5G159400.1.p,Prupe.1G449000.1.p,Prupe.4G209500.1.p,Prupe.1G492700.1.p,Prupe.1G050200.1.p,Prupe.4G099700.1.p,Prupe.5G200300.1.p,Prupe.7G066800.1.p,Prupe.5G217300.1.p,Prupe.6G112300.1.p,Prupe.1G223400.1.p,Prupe.4G216500.1.p,Prupe.8G271300.1.p,Prupe.6G137000.1.p,…	0.2061150362678777
Molecular function	hydrolase activity, acting on acid anhydrides	GO:0016817	4	0.0137099	1.255269347779829	91	1167	1043	16790	Prupe.6G337000.1.p,Prupe.6G037600.1.p,Prupe.7G052200.1.p,Prupe.2G147100.1.p,Prupe.1G473000.1.p,Prupe.7G153400.1.p,Prupe.5G009400.1.p,Prupe.3G017600.1.p,Prupe.6G018600.1.p,Prupe.8G043300.1.p,Prupe.4G088600.1.p,Prupe.3G268500.1.p,Prupe.1G490400.1.p,Prupe.2G134500.1.p,Prupe.6G012300.1.p,Prupe.5G018600.1.p,Prupe.1G560000.1.p,Prupe.1G017300.1.p,Prupe.7G157400.1.p,Prupe.3G059800.1.p,Prupe.6G093200.1.p,…	0.22639404244147232
Molecular function	thiolester hydrolase activity	GO:0016790	5	0.0139827	2.682965803771173	7	42	1043	16790	Prupe.7G053400.1.p,Prupe.2G169700.1.p,Prupe.1G313100.1.p,Prupe.3G078700.1.p,Prupe.1G473700.1.p,Prupe.2G207600.1.p,Prupe.8G199400.1.p,	0.227899980613279
Molecular function	fatty acid synthase activity	GO:0004312	6	0.014473	3.353707254713967	5	24	1043	16790	Prupe.7G148200.1.p,Prupe.1G313100.1.p,Prupe.2G234700.1.p,Prupe.1G584900.1.p,Prupe.8G199400.1.p,	0.23286709860346383
Molecular function	nucleoside kinase activity	GO:0019206	7	0.0148003	2.926871785932189	6	33	1043	16790	Prupe.1G551200.1.p,Prupe.3G075100.1.p,Prupe.3G294700.1.p,Prupe.5G212000.1.p,Prupe.8G232100.1.p,Prupe.4G007900.1.p,	0.23217999475793888
Molecular function	hydrolase activity, acting on carbon-nitrogen (but not peptide) bonds	GO:0016810	4	0.0151353	1.777029298601686	17	154	1043	16790	Prupe.6G037600.1.p,Prupe.6G300800.1.p,Prupe.8G076300.1.p,Prupe.4G213500.1.p,Prupe.1G406400.1.p,Prupe.2G162600.1.p,Prupe.8G141700.1.p,Prupe.5G126000.1.p,Prupe.1G144700.1.p,Prupe.5G055300.1.p,Prupe.5G211900.1.p,Prupe.5G209700.1.p,Prupe.7G099900.1.p,Prupe.6G327700.1.p,Prupe.1G333400.1.p,Prupe.3G081800.1.p,Prupe.6G132000.1.p,	0.2261279673494968
Molecular function	ligase activity	GO:0016874	3	0.0155556	1.5522873578961784	27	280	1043	16790	Prupe.7G061100.1.p,Prupe.2G132400.1.p,Prupe.1G572900.1.p,Prupe.5G153100.1.p,Prupe.5G182700.1.p,Prupe.5G076000.1.p,Prupe.5G148900.1.p,Prupe.1G499000.1.p,Prupe.4G123500.1.p,Prupe.1G168200.1.p,Prupe.6G112300.1.p,Prupe.1G542100.1.p,Prupe.6G325200.1.p,Prupe.5G100800.1.p,Prupe.1G463800.1.p,Prupe.5G126000.1.p,Prupe.5G015200.1.p,Prupe.6G186800.1.p,Prupe.6G093800.1.p,Prupe.3G038600.1.p,Prupe.3G007200.1.p,…	0.2296738105807653
Molecular function	hydrolase activity, acting on acid anhydrides, in phosphorus-containing anhydrides	GO:0016818	5	0.0156791	1.250044464224705	90	1159	1043	16790	Prupe.6G337000.1.p,Prupe.7G052200.1.p,Prupe.2G147100.1.p,Prupe.1G473000.1.p,Prupe.7G153400.1.p,Prupe.5G009400.1.p,Prupe.3G017600.1.p,Prupe.6G018600.1.p,Prupe.8G043300.1.p,Prupe.4G088600.1.p,Prupe.3G268500.1.p,Prupe.1G490400.1.p,Prupe.2G134500.1.p,Prupe.6G012300.1.p,Prupe.5G018600.1.p,Prupe.1G560000.1.p,Prupe.1G017300.1.p,Prupe.7G157400.1.p,Prupe.3G059800.1.p,Prupe.6G093200.1.p,Prupe.4G084900.1.p,…	0.22880483714848648
Molecular function	ATP-dependent peptidase activity	GO:0004176	5	0.0170531	2.8407873216400654	6	34	1043	16790	Prupe.3G061400.1.p,Prupe.6G313300.1.p,Prupe.4G132700.1.p,Prupe.3G243600.1.p,Prupe.6G352000.1.p,Prupe.5G122500.1.p,	0.2459957577604042
Molecular function	protein transmembrane transporter activity	GO:0008320	5	0.0171884	3.2195589645254077	5	25	1043	16790	Prupe.1G490400.1.p,Prupe.4G160300.1.p,Prupe.6G343300.1.p,Prupe.8G216100.1.p,Prupe.2G298400.1.p,	0.2451300721467666
Molecular function	macromolecule transmembrane transporter activity	GO:0022884	4	0.0171884	3.2195589645254077	5	25	1043	16790	Prupe.1G490400.1.p,Prupe.4G160300.1.p,Prupe.6G343300.1.p,Prupe.8G216100.1.p,Prupe.2G298400.1.p,	0.2451300721467666
Molecular function	protein transporter activity	GO:0140318	3	0.0171884	3.2195589645254077	5	25	1043	16790	Prupe.1G490400.1.p,Prupe.4G160300.1.p,Prupe.6G343300.1.p,Prupe.8G216100.1.p,Prupe.2G298400.1.p,	0.2451300721467666
Molecular function	pyrophosphatase activity	GO:0016462	6	0.0182653	1.2436664402897624	89	1152	1043	16790	Prupe.6G337000.1.p,Prupe.7G052200.1.p,Prupe.2G147100.1.p,Prupe.1G473000.1.p,Prupe.7G153400.1.p,Prupe.5G009400.1.p,Prupe.6G018600.1.p,Prupe.8G043300.1.p,Prupe.4G088600.1.p,Prupe.3G268500.1.p,Prupe.1G490400.1.p,Prupe.2G134500.1.p,Prupe.6G012300.1.p,Prupe.5G018600.1.p,Prupe.1G560000.1.p,Prupe.1G017300.1.p,Prupe.7G157400.1.p,Prupe.3G059800.1.p,Prupe.6G093200.1.p,Prupe.4G084900.1.p,Prupe.7G166200.1.p,…	0.25190040712557094
Molecular function	ATP hydrolysis activity	GO:0016887	8	0.0196512	1.2717954784110106	73	924	1043	16790	Prupe.6G337000.1.p,Prupe.7G052200.1.p,Prupe.2G147100.1.p,Prupe.7G153400.1.p,Prupe.6G018600.1.p,Prupe.8G043300.1.p,Prupe.4G088600.1.p,Prupe.3G268500.1.p,Prupe.1G490400.1.p,Prupe.5G018600.1.p,Prupe.3G059800.1.p,Prupe.6G093200.1.p,Prupe.4G084900.1.p,Prupe.7G166200.1.p,Prupe.7G041000.1.p,Prupe.1G260000.1.p,Prupe.1G232100.1.p,Prupe.1G050200.1.p,Prupe.3G061400.1.p,Prupe.4G099700.1.p,Prupe.6G097300.1.p,…	0.268067580742221
Molecular function	protein folding chaperone	GO:0044183	2	0.0200379	2.5041014168530946	7	45	1043	16790	Prupe.6G002500.1.p,Prupe.5G213000.1.p,Prupe.4G141000.1.p,Prupe.3G049300.1.p,Prupe.5G227000.1.p,Prupe.1G056300.1.p,Prupe.1G014300.1.p,	0.2704034176209284
Molecular function	mRNA 3'-UTR binding	GO:0003730	7	0.0201289	2.0122243528283796	11	88	1043	16790	Prupe.8G001400.1.p,Prupe.2G133300.1.p,Prupe.1G414200.1.p,Prupe.7G166500.1.p,Prupe.4G254800.1.p,Prupe.6G082600.1.p,Prupe.4G124000.1.p,Prupe.8G067100.1.p,Prupe.6G340200.1.p,Prupe.5G005300.1.p,Prupe.1G011800.1.p,	0.2687419077213008
Molecular function	oxidoreductase activity, acting on the CH-NH group of donors	GO:0016645	4	0.0224084	2.4496644295302015	7	46	1043	16790	Prupe.6G300800.1.p,Prupe.1G197500.1.p,Prupe.8G092500.1.p,Prupe.2G162600.1.p,Prupe.8G157600.1.p,Prupe.7G045500.1.p,Prupe.1G144700.1.p,	0.2603939850480607
Molecular function	peptide transmembrane transporter activity	GO:1904680	5	0.0238056	2.259339624228356	8	57	1043	16790	Prupe.2G315100.1.p,Prupe.1G490400.1.p,Prupe.4G160300.1.p,Prupe.6G026300.1.p,Prupe.6G343300.1.p,Prupe.8G216100.1.p,Prupe.6G061500.1.p,Prupe.2G298400.1.p,	0.27409201000624706
Molecular function	obsolete drug binding	GO:0008144	0	0.0257126	1.4085570469798658	35	400	1043	16790	Prupe.1G457300.1.p,Prupe.1G490400.1.p,Prupe.2G134500.1.p,Prupe.1G087100.1.p,Prupe.1G102600.1.p,Prupe.5G205300.1.p,Prupe.4G107800.1.p,Prupe.7G042400.1.p,Prupe.6G090200.1.p,Prupe.1G295600.1.p,Prupe.7G066800.1.p,Prupe.7G088800.1.p,Prupe.8G246000.1.p,Prupe.1G551200.1.p,Prupe.6G313300.1.p,Prupe.1G214100.1.p,Prupe.3G005300.1.p,Prupe.7G004100.1.p,Prupe.1G542100.1.p,Prupe.4G052400.1.p,Prupe.5G076600.1.p,…	0.29335697090705937
Molecular function	mismatched DNA binding	GO:0030983	7	0.027285	2.874606218326257	5	28	1043	16790	Prupe.1G050200.1.p,Prupe.5G217300.1.p,Prupe.4G216500.1.p,Prupe.8G271300.1.p,Prupe.7G228900.1.p,	0.3057380102547697
Molecular function	carbon-nitrogen ligase activity, with glutamine as amido-N-donor	GO:0016884	5	0.027285	2.874606218326257	5	28	1043	16790	Prupe.1G542100.1.p,Prupe.5G100800.1.p,Prupe.5G126000.1.p,Prupe.6G186800.1.p,Prupe.6G093800.1.p,	0.3057380102547697
Molecular function	DNA N-glycosylase activity	GO:0019104	6	0.0313368	2.775481865970179	5	29	1043	16790	Prupe.1G492700.1.p,Prupe.7G155600.1.p,Prupe.1G191600.1.p,Prupe.3G090700.1.p,Prupe.4G286600.1.p,	0.34497923395523283
Molecular function	ligase activity, forming carbon-nitrogen bonds	GO:0016879	4	0.0325521	1.9394933521237394	10	83	1043	16790	Prupe.5G153100.1.p,Prupe.5G182700.1.p,Prupe.4G123500.1.p,Prupe.1G542100.1.p,Prupe.5G100800.1.p,Prupe.5G126000.1.p,Prupe.5G015200.1.p,Prupe.6G186800.1.p,Prupe.6G093800.1.p,Prupe.1G503900.1.p,	0.3552422156757655
Molecular function	3'-5'-RNA exonuclease activity	GO:0000175	9	0.0342064	2.1111862062461686	8	61	1043	16790	Prupe.4G254800.1.p,Prupe.3G288400.1.p,Prupe.6G340200.1.p,Prupe.7G014600.1.p,Prupe.7G185100.1.p,Prupe.2G053500.1.p,Prupe.1G011800.1.p,Prupe.6G256600.1.p,	0.3380241529753322
Molecular function	hydrolase activity, acting on carbon-nitrogen (but not peptide) bonds, in linear amides	GO:0016811	5	0.0375277	1.8938582144267107	10	85	1043	16790	Prupe.6G037600.1.p,Prupe.8G076300.1.p,Prupe.1G406400.1.p,Prupe.8G141700.1.p,Prupe.5G126000.1.p,Prupe.5G209700.1.p,Prupe.6G327700.1.p,Prupe.1G333400.1.p,Prupe.3G081800.1.p,Prupe.6G132000.1.p,	0.36228617838320415
Molecular function	lyase activity	GO:0016829	3	0.0377008	1.3884890413047577	32	371	1043	16790	Prupe.5G088400.1.p,Prupe.7G118700.1.p,Prupe.7G031100.1.p,Prupe.1G302700.1.p,Prupe.4G207900.1.p,Prupe.1G494300.1.p,Prupe.1G362400.1.p,Prupe.7G042400.1.p,Prupe.6G091000.1.p,Prupe.1G440800.1.p,Prupe.5G158000.1.p,Prupe.4G167800.1.p,Prupe.2G261500.1.p,Prupe.1G013300.1.p,Prupe.2G147200.1.p,Prupe.8G265300.1.p,Prupe.1G259900.1.p,Prupe.7G171600.1.p,Prupe.5G212800.1.p,Prupe.3G114700.1.p,Prupe.4G138400.1.p,…	0.3611794139230425
Molecular function	exonuclease activity	GO:0004527	6	0.0393652	1.5662719286880362	18	185	1043	16790	Prupe.1G401600.1.p,Prupe.5G016000.1.p,Prupe.5G159400.1.p,Prupe.4G254800.1.p,Prupe.4G209500.1.p,Prupe.3G288400.1.p,Prupe.6G340200.1.p,Prupe.7G211200.1.p,Prupe.5G152800.1.p,Prupe.6G037500.1.p,Prupe.7G014600.1.p,Prupe.7G185100.1.p,Prupe.6G104200.1.p,Prupe.2G053500.1.p,Prupe.4G273600.1.p,Prupe.1G011800.1.p,Prupe.4G270400.1.p,Prupe.6G256600.1.p,	0.3686817554694247
Molecular function	exonuclease activity, active with either ribo- or deoxyribonucleic acids and producing 5'-phosphomonoesters	GO:0016796	7	0.0404895	1.8068953372336471	11	98	1043	16790	Prupe.1G401600.1.p,Prupe.5G159400.1.p,Prupe.4G254800.1.p,Prupe.3G288400.1.p,Prupe.6G340200.1.p,Prupe.7G014600.1.p,Prupe.7G185100.1.p,Prupe.2G053500.1.p,Prupe.4G273600.1.p,Prupe.1G011800.1.p,Prupe.6G256600.1.p,	0.37640220132102137
Molecular function	small molecule binding	GO:0036094	3	0.0413935	1.0759003042579487	370	5536	1043	16790	Prupe.6G224100.1.p,Prupe.7G118700.1.p,Prupe.2G313500.1.p,Prupe.7G005300.1.p,Prupe.5G040700.1.p,Prupe.5G117700.1.p,Prupe.2G115500.1.p,Prupe.7G268400.1.p,Prupe.7G085700.1.p,Prupe.4G036600.1.p,Prupe.7G052200.1.p,Prupe.2G121900.1.p,Prupe.1G314400.1.p,Prupe.7G031100.1.p,Prupe.8G001400.1.p,Prupe.2G305000.1.p,Prupe.3G061200.1.p,Prupe.5G002700.1.p,Prupe.7G209600.1.p,Prupe.8G232900.1.p,Prupe.2G133300.1.p,…	0.3819766831926613
Molecular function	protein-disulfide reductase activity	GO:0015035	6	0.0422068	1.9317353787152445	9	75	1043	16790	Prupe.2G007200.1.p,Prupe.8G033500.1.p,Prupe.2G039200.1.p,Prupe.3G162300.1.p,Prupe.8G141400.1.p,Prupe.1G321800.1.p,Prupe.8G126900.1.p,Prupe.3G272400.1.p,Prupe.7G145200.1.p,	0.3866386425575183
Molecular function	disulfide oxidoreductase activity	GO:0015036	5	0.0422068	1.9317353787152445	9	75	1043	16790	Prupe.2G007200.1.p,Prupe.8G033500.1.p,Prupe.2G039200.1.p,Prupe.3G162300.1.p,Prupe.8G141400.1.p,Prupe.1G321800.1.p,Prupe.8G126900.1.p,Prupe.3G272400.1.p,Prupe.7G145200.1.p,	0.3866386425575183
Molecular function	prenyltransferase activity	GO:0004659	5	0.0438471	2.2996849746610053	6	42	1043	16790	Prupe.1G082500.1.p,Prupe.2G233300.1.p,Prupe.3G284100.1.p,Prupe.1G572700.1.p,Prupe.8G170800.1.p,Prupe.3G223100.1.p,	0.3958853771869275
Molecular function	RNA nuclease activity	GO:0004540	6	0.0448274	1.5216820976612624	19	201	1043	16790	Prupe.1G314400.1.p,Prupe.1G287700.1.p,Prupe.5G016000.1.p,Prupe.4G254800.1.p,Prupe.1G449000.1.p,Prupe.3G288400.1.p,Prupe.5G187500.1.p,Prupe.6G340200.1.p,Prupe.4G110100.1.p,Prupe.6G093000.1.p,Prupe.3G063700.1.p,Prupe.7G014600.1.p,Prupe.7G047900.1.p,Prupe.7G185100.1.p,Prupe.2G053500.1.p,Prupe.1G463600.1.p,Prupe.6G126500.1.p,Prupe.1G011800.1.p,Prupe.6G256600.1.p,	0.401845696437451
Molecular function	oxidoreductase activity, acting on the CH-OH group of donors, NAD or NADP as acceptor	GO:0016616	5	0.0448743	1.5637857827694837	17	175	1043	16790	Prupe.1G039300.1.p,Prupe.5G242400.1.p,Prupe.2G066300.1.p,Prupe.8G157600.1.p,Prupe.2G029900.1.p,Prupe.6G162000.1.p,Prupe.7G088800.1.p,Prupe.1G401700.1.p,Prupe.1G284300.1.p,Prupe.7G187500.1.p,Prupe.3G048100.1.p,Prupe.5G007500.1.p,Prupe.2G066400.1.p,Prupe.8G007000.1.p,Prupe.1G556800.1.p,Prupe.4G091700.1.p,Prupe.1G584900.1.p,	0.39941331890117104
Molecular function	structural constituent of cytoskeleton	GO:0005200	3	0.0483901	2.246203928738656	6	43	1043	16790	Prupe.7G199500.1.p,Prupe.4G154200.1.p,Prupe.6G151400.1.p,Prupe.6G064700.1.p,Prupe.7G080400.1.p,Prupe.2G235000.1.p,	0.42767284167879527
Molecular function	hydrolase activity, acting on ester bonds	GO:0016788	4	0.048826	1.1552984421932808	121	1686	1043	16790	Prupe.5G040700.1.p,Prupe.2G121900.1.p,Prupe.1G314400.1.p,Prupe.1G401600.1.p,Prupe.1G287700.1.p,Prupe.5G016000.1.p,Prupe.5G060100.1.p,Prupe.1G539000.1.p,Prupe.3G143700.1.p,Prupe.4G152100.1.p,Prupe.1G571500.1.p,Prupe.5G159400.1.p,Prupe.1G248500.1.p,Prupe.5G079700.1.p,Prupe.4G254800.1.p,Prupe.5G205100.1.p,Prupe.3G266400.1.p,Prupe.6G277800.1.p,Prupe.7G271800.1.p,Prupe.2G231000.1.p,Prupe.1G449000.1.p,…	0.42850750993074865
Molecular function	mRNA binding	GO:0003729	6	0.0497842	1.2938414530335751	43	535	1043	16790	Prupe.2G121900.1.p,Prupe.8G001400.1.p,Prupe.2G133300.1.p,Prupe.1G414200.1.p,Prupe.7G166500.1.p,Prupe.1G129500.1.p,Prupe.2G007500.1.p,Prupe.4G254800.1.p,Prupe.2G236400.1.p,Prupe.3G037700.1.p,Prupe.6G082600.1.p,Prupe.3G037500.1.p,Prupe.4G124000.1.p,Prupe.8G002600.1.p,Prupe.8G067100.1.p,Prupe.5G207600.1.p,Prupe.6G340200.1.p,Prupe.1G434400.1.p,Prupe.2G026000.1.p,Prupe.6G340700.1.p,Prupe.6G133500.1.p,…	0.40836087238259
Cellular component	organelle envelope	GO:0031967	4	0	2.060802446451449	219	1557	1337	19589	Prupe.7G061100.1.p,Prupe.7G118700.1.p,Prupe.6G002500.1.p,Prupe.1G286000.1.p,Prupe.4G120800.1.p,Prupe.4G155400.1.p,Prupe.4G244200.1.p,Prupe.2G190300.1.p,Prupe.7G054800.1.p,Prupe.3G061200.1.p,Prupe.6G274500.1.p,Prupe.5G002700.1.p,Prupe.3G001700.1.p,Prupe.4G176000.1.p,Prupe.3G286600.1.p,Prupe.4G207900.1.p,Prupe.2G020400.1.p,Prupe.3G296400.1.p,Prupe.7G269600.1.p,Prupe.5G011100.1.p,Prupe.2G079400.1.p,…	0
Cellular component	envelope	GO:0031975	3	0	2.066231325393629	220	1560	1337	19589	Prupe.7G061100.1.p,Prupe.7G118700.1.p,Prupe.6G002500.1.p,Prupe.1G286000.1.p,Prupe.4G120800.1.p,Prupe.4G155400.1.p,Prupe.4G244200.1.p,Prupe.2G190300.1.p,Prupe.7G054800.1.p,Prupe.3G061200.1.p,Prupe.6G274500.1.p,Prupe.5G002700.1.p,Prupe.3G001700.1.p,Prupe.4G176000.1.p,Prupe.3G286600.1.p,Prupe.4G207900.1.p,Prupe.2G020400.1.p,Prupe.3G296400.1.p,Prupe.7G269600.1.p,Prupe.5G011100.1.p,Prupe.2G079400.1.p,…	0
Cellular component	plastid	GO:0009536	6	0	1.977319940932679	410	3038	1337	19589	Prupe.7G061100.1.p,Prupe.6G313900.1.p,Prupe.7G118700.1.p,Prupe.1G047500.1.p,Prupe.8G219200.1.p,Prupe.2G132400.1.p,Prupe.6G002500.1.p,Prupe.5G040700.1.p,Prupe.5G128200.1.p,Prupe.1G286000.1.p,Prupe.1G281400.1.p,Prupe.7G046300.1.p,Prupe.4G120800.1.p,Prupe.4G155400.1.p,Prupe.4G244200.1.p,Prupe.1G175200.1.p,Prupe.5G179800.1.p,Prupe.3G311200.1.p,Prupe.2G121900.1.p,Prupe.6G250400.1.p,Prupe.2G305000.1.p,…	0
Cellular component	chloroplast stroma	GO:0009570	4	0	2.3602653493167347	159	987	1337	19589	Prupe.7G061100.1.p,Prupe.8G219200.1.p,Prupe.2G132400.1.p,Prupe.6G002500.1.p,Prupe.1G175200.1.p,Prupe.3G311200.1.p,Prupe.6G250400.1.p,Prupe.2G305000.1.p,Prupe.1G572900.1.p,Prupe.6G274500.1.p,Prupe.5G002700.1.p,Prupe.8G092300.1.p,Prupe.6G029600.1.p,Prupe.4G176000.1.p,Prupe.3G286600.1.p,Prupe.1G403200.1.p,Prupe.4G207900.1.p,Prupe.8G033500.1.p,Prupe.2G265700.1.p,Prupe.3G169900.1.p,Prupe.5G153100.1.p,…	0
Cellular component	obsolete chloroplast part	GO:0044434	0	0	2.2859805715006627	259	1660	1337	19589	Prupe.7G061100.1.p,Prupe.8G219200.1.p,Prupe.2G132400.1.p,Prupe.6G002500.1.p,Prupe.1G286000.1.p,Prupe.4G120800.1.p,Prupe.4G155400.1.p,Prupe.4G244200.1.p,Prupe.1G175200.1.p,Prupe.3G311200.1.p,Prupe.6G250400.1.p,Prupe.2G305000.1.p,Prupe.1G572900.1.p,Prupe.6G274500.1.p,Prupe.5G002700.1.p,Prupe.8G092300.1.p,Prupe.3G001700.1.p,Prupe.6G029600.1.p,Prupe.4G176000.1.p,Prupe.3G286600.1.p,Prupe.1G403200.1.p,…	0
Cellular component	obsolete intracellular organelle part	GO:0044446	0	0	1.3482319994140546	670	7281	1337	19589	Prupe.7G205900.1.p,Prupe.7G061100.1.p,Prupe.1G247100.1.p,Prupe.6G313900.1.p,Prupe.7G118700.1.p,Prupe.2G313500.1.p,Prupe.3G018500.1.p,Prupe.1G047500.1.p,Prupe.8G219200.1.p,Prupe.6G337000.1.p,Prupe.2G132400.1.p,Prupe.6G002500.1.p,Prupe.5G128200.1.p,Prupe.6G324900.1.p,Prupe.1G286000.1.p,Prupe.5G117700.1.p,Prupe.2G115500.1.p,Prupe.7G268400.1.p,Prupe.4G120800.1.p,Prupe.4G155400.1.p,Prupe.4G244200.1.p,…	0
Cellular component	cytoplasm	GO:0005737	3	0	1.185273090836933	991	12250	1337	19589	Prupe.7G061100.1.p,Prupe.1G247100.1.p,Prupe.7G220200.1.p,Prupe.6G313900.1.p,Prupe.3G280300.1.p,Prupe.2G190800.1.p,Prupe.5G088400.1.p,Prupe.7G118700.1.p,Prupe.3G018500.1.p,Prupe.1G047500.1.p,Prupe.7G005300.1.p,Prupe.8G219200.1.p,Prupe.2G132400.1.p,Prupe.6G002500.1.p,Prupe.5G040700.1.p,Prupe.6G037600.1.p,Prupe.1G275500.1.p,Prupe.5G128200.1.p,Prupe.8G094900.1.p,Prupe.6G324900.1.p,Prupe.1G286000.1.p,…	0
Cellular component	chloroplast envelope	GO:0009941	6	0	2.5843544835036982	127	720	1337	19589	Prupe.7G061100.1.p,Prupe.6G002500.1.p,Prupe.1G286000.1.p,Prupe.4G155400.1.p,Prupe.6G274500.1.p,Prupe.5G002700.1.p,Prupe.3G001700.1.p,Prupe.4G176000.1.p,Prupe.3G286600.1.p,Prupe.4G207900.1.p,Prupe.7G269600.1.p,Prupe.2G079400.1.p,Prupe.5G101600.1.p,Prupe.6G362900.1.p,Prupe.1G027100.1.p,Prupe.1G102600.1.p,Prupe.5G024500.1.p,Prupe.4G213500.1.p,Prupe.7G049100.1.p,Prupe.6G283400.1.p,Prupe.5G126400.1.p,…	0
Cellular component	chloroplast	GO:0009507	7	2.22045e-16	1.9956469810690007	398	2922	1337	19589	Prupe.7G061100.1.p,Prupe.6G313900.1.p,Prupe.7G118700.1.p,Prupe.1G047500.1.p,Prupe.8G219200.1.p,Prupe.2G132400.1.p,Prupe.6G002500.1.p,Prupe.5G040700.1.p,Prupe.5G128200.1.p,Prupe.1G286000.1.p,Prupe.4G120800.1.p,Prupe.4G155400.1.p,Prupe.4G244200.1.p,Prupe.1G175200.1.p,Prupe.5G179800.1.p,Prupe.3G311200.1.p,Prupe.2G121900.1.p,Prupe.6G250400.1.p,Prupe.2G305000.1.p,Prupe.1G572900.1.p,Prupe.6G274500.1.p,…	1.6579330501069005E-14
Cellular component	obsolete plastid part	GO:0044435	0	2.22045e-16	2.300642242098691	266	1694	1337	19589	Prupe.7G061100.1.p,Prupe.8G219200.1.p,Prupe.2G132400.1.p,Prupe.6G002500.1.p,Prupe.1G286000.1.p,Prupe.4G120800.1.p,Prupe.4G155400.1.p,Prupe.4G244200.1.p,Prupe.1G175200.1.p,Prupe.3G311200.1.p,Prupe.6G250400.1.p,Prupe.2G305000.1.p,Prupe.1G572900.1.p,Prupe.6G274500.1.p,Prupe.5G002700.1.p,Prupe.8G092300.1.p,Prupe.3G001700.1.p,Prupe.6G029600.1.p,Prupe.4G176000.1.p,Prupe.3G286600.1.p,Prupe.1G403200.1.p,…	1.6579330501069005E-14
Cellular component	obsolete cytoplasmic part	GO:0044444	0	2.22045e-16	1.2497665751870943	882	10340	1337	19589	Prupe.7G061100.1.p,Prupe.1G247100.1.p,Prupe.6G313900.1.p,Prupe.3G280300.1.p,Prupe.2G190800.1.p,Prupe.5G088400.1.p,Prupe.7G118700.1.p,Prupe.3G018500.1.p,Prupe.1G047500.1.p,Prupe.7G005300.1.p,Prupe.8G219200.1.p,Prupe.2G132400.1.p,Prupe.6G002500.1.p,Prupe.5G040700.1.p,Prupe.6G037600.1.p,Prupe.1G275500.1.p,Prupe.5G128200.1.p,Prupe.8G094900.1.p,Prupe.6G324900.1.p,Prupe.1G286000.1.p,Prupe.5G234900.1.p,…	1.6579330501069005E-14
Cellular component	mitochondrion	GO:0005739	6	2.22045e-16	1.8188017434812884	216	1740	1337	19589	Prupe.7G061100.1.p,Prupe.6G313900.1.p,Prupe.7G118700.1.p,Prupe.2G132400.1.p,Prupe.6G002500.1.p,Prupe.8G094900.1.p,Prupe.6G324900.1.p,Prupe.5G234900.1.p,Prupe.2G115500.1.p,Prupe.7G268400.1.p,Prupe.7G046300.1.p,Prupe.1G379500.1.p,Prupe.3G071800.1.p,Prupe.1G314400.1.p,Prupe.7G031100.1.p,Prupe.2G305000.1.p,Prupe.1G572900.1.p,Prupe.6G029600.1.p,Prupe.3G096300.1.p,Prupe.8G197700.1.p,Prupe.2G007700.1.p,…	1.6579330501069005E-14
Cellular component	plastid envelope	GO:0009526	5	3.33067e-16	2.4318400172720893	161	970	1337	19589	Prupe.7G061100.1.p,Prupe.6G002500.1.p,Prupe.1G286000.1.p,Prupe.4G120800.1.p,Prupe.4G155400.1.p,Prupe.4G244200.1.p,Prupe.6G274500.1.p,Prupe.5G002700.1.p,Prupe.3G001700.1.p,Prupe.4G176000.1.p,Prupe.3G286600.1.p,Prupe.4G207900.1.p,Prupe.7G269600.1.p,Prupe.2G079400.1.p,Prupe.5G101600.1.p,Prupe.6G362900.1.p,Prupe.1G027100.1.p,Prupe.1G102600.1.p,Prupe.5G024500.1.p,Prupe.4G213500.1.p,Prupe.1G095100.1.p,…	1.7216997058802426E-14
Cellular component	plastid stroma	GO:0009532	3	4.44089e-16	2.3858019318004358	163	1001	1337	19589	Prupe.7G061100.1.p,Prupe.8G219200.1.p,Prupe.2G132400.1.p,Prupe.6G002500.1.p,Prupe.1G175200.1.p,Prupe.3G311200.1.p,Prupe.6G250400.1.p,Prupe.2G305000.1.p,Prupe.1G572900.1.p,Prupe.6G274500.1.p,Prupe.5G002700.1.p,Prupe.8G092300.1.p,Prupe.6G029600.1.p,Prupe.4G176000.1.p,Prupe.3G286600.1.p,Prupe.1G403200.1.p,Prupe.4G207900.1.p,Prupe.8G033500.1.p,Prupe.2G265700.1.p,Prupe.3G169900.1.p,Prupe.5G153100.1.p,…	2.1316282072803006E-14
Cellular component	obsolete organelle part	GO:0044422	0	8.88178e-16	1.3467077150474682	672	7311	1337	19589	Prupe.7G205900.1.p,Prupe.7G061100.1.p,Prupe.1G247100.1.p,Prupe.6G313900.1.p,Prupe.7G118700.1.p,Prupe.2G313500.1.p,Prupe.3G018500.1.p,Prupe.1G047500.1.p,Prupe.8G219200.1.p,Prupe.6G337000.1.p,Prupe.2G132400.1.p,Prupe.6G002500.1.p,Prupe.5G128200.1.p,Prupe.6G324900.1.p,Prupe.1G286000.1.p,Prupe.5G117700.1.p,Prupe.2G115500.1.p,Prupe.7G268400.1.p,Prupe.4G120800.1.p,Prupe.4G155400.1.p,Prupe.4G244200.1.p,…	3.979039320256561E-14
Cellular component	intracellular anatomical structure	GO:0005622	3	1.11022e-15	1.080881196605312	1234	16727	1337	19589	Prupe.7G205900.1.p,Prupe.1G088000.1.p,Prupe.7G061100.1.p,Prupe.1G247100.1.p,Prupe.7G220200.1.p,Prupe.6G313900.1.p,Prupe.3G280300.1.p,Prupe.2G190800.1.p,Prupe.5G088400.1.p,Prupe.7G118700.1.p,Prupe.2G313500.1.p,Prupe.3G018500.1.p,Prupe.1G047500.1.p,Prupe.7G005300.1.p,Prupe.8G219200.1.p,Prupe.6G337000.1.p,Prupe.2G132400.1.p,Prupe.6G002500.1.p,Prupe.5G040700.1.p,Prupe.6G037600.1.p,Prupe.1G275500.1.p,…	4.6629367034256575E-14
Cellular component	obsolete intracellular part	GO:0044424	0	2.77556e-15	1.0806076597505807	1230	16677	1337	19589	Prupe.7G205900.1.p,Prupe.1G088000.1.p,Prupe.7G061100.1.p,Prupe.1G247100.1.p,Prupe.7G220200.1.p,Prupe.6G313900.1.p,Prupe.3G280300.1.p,Prupe.2G190800.1.p,Prupe.5G088400.1.p,Prupe.7G118700.1.p,Prupe.2G313500.1.p,Prupe.3G018500.1.p,Prupe.1G047500.1.p,Prupe.7G005300.1.p,Prupe.8G219200.1.p,Prupe.6G337000.1.p,Prupe.2G132400.1.p,Prupe.6G002500.1.p,Prupe.5G040700.1.p,Prupe.6G037600.1.p,Prupe.1G275500.1.p,…	1.0971615772766253E-13
Cellular component	non-membrane-bounded organelle	GO:0043228	4	4.65195e-12	1.4268533002817236	313	3214	1337	19589	Prupe.1G047500.1.p,Prupe.8G219200.1.p,Prupe.6G337000.1.p,Prupe.6G002500.1.p,Prupe.5G117700.1.p,Prupe.7G268400.1.p,Prupe.4G120800.1.p,Prupe.4G244200.1.p,Prupe.7G085700.1.p,Prupe.2G045700.1.p,Prupe.2G147100.1.p,Prupe.5G002700.1.p,Prupe.7G209600.1.p,Prupe.3G001700.1.p,Prupe.8G232900.1.p,Prupe.3G286600.1.p,Prupe.7G153400.1.p,Prupe.1G414200.1.p,Prupe.2G236900.1.p,Prupe.5G152400.1.p,Prupe.3G044800.1.p,…	1.736726318313231E-10
Cellular component	intracellular non-membrane-bounded organelle	GO:0043232	5	4.65195e-12	1.4268533002817236	313	3214	1337	19589	Prupe.1G047500.1.p,Prupe.8G219200.1.p,Prupe.6G337000.1.p,Prupe.6G002500.1.p,Prupe.5G117700.1.p,Prupe.7G268400.1.p,Prupe.4G120800.1.p,Prupe.4G244200.1.p,Prupe.7G085700.1.p,Prupe.2G045700.1.p,Prupe.2G147100.1.p,Prupe.5G002700.1.p,Prupe.7G209600.1.p,Prupe.3G001700.1.p,Prupe.8G232900.1.p,Prupe.3G286600.1.p,Prupe.7G153400.1.p,Prupe.1G414200.1.p,Prupe.2G236900.1.p,Prupe.5G152400.1.p,Prupe.3G044800.1.p,…	1.736726318313231E-10
Cellular component	plastid inner membrane	GO:0009528	6	1.87979e-10	4.5081410735861	24	78	1337	19589	Prupe.7G061100.1.p,Prupe.5G101600.1.p,Prupe.6G362900.1.p,Prupe.5G024500.1.p,Prupe.7G049100.1.p,Prupe.6G283400.1.p,Prupe.5G126400.1.p,Prupe.2G102700.1.p,Prupe.5G213000.1.p,Prupe.8G233800.1.p,Prupe.4G148300.1.p,Prupe.6G118900.1.p,Prupe.1G396500.1.p,Prupe.2G171700.1.p,Prupe.6G045000.1.p,Prupe.1G198700.1.p,Prupe.2G152500.1.p,Prupe.6G294000.1.p,Prupe.5G243600.1.p,Prupe.1G370400.1.p,Prupe.7G269800.1.p,…	6.316085787716475E-9
Cellular component	intracellular organelle	GO:0043229	4	2.55944e-10	1.0949164741757296	1083	14492	1337	19589	Prupe.7G205900.1.p,Prupe.1G088000.1.p,Prupe.7G061100.1.p,Prupe.1G247100.1.p,Prupe.6G313900.1.p,Prupe.3G280300.1.p,Prupe.7G118700.1.p,Prupe.2G313500.1.p,Prupe.3G018500.1.p,Prupe.1G047500.1.p,Prupe.7G005300.1.p,Prupe.8G219200.1.p,Prupe.6G337000.1.p,Prupe.2G132400.1.p,Prupe.6G002500.1.p,Prupe.5G040700.1.p,Prupe.1G275500.1.p,Prupe.5G128200.1.p,Prupe.8G094900.1.p,Prupe.6G324900.1.p,Prupe.1G286000.1.p,…	8.190216504999626E-9
Cellular component	organelle	GO:0043226	3	3.49127e-10	1.0936180834296219	1085	14536	1337	19589	Prupe.7G205900.1.p,Prupe.1G088000.1.p,Prupe.7G061100.1.p,Prupe.1G247100.1.p,Prupe.6G313900.1.p,Prupe.3G280300.1.p,Prupe.7G118700.1.p,Prupe.2G313500.1.p,Prupe.3G018500.1.p,Prupe.1G047500.1.p,Prupe.7G005300.1.p,Prupe.8G219200.1.p,Prupe.6G337000.1.p,Prupe.2G132400.1.p,Prupe.6G002500.1.p,Prupe.5G040700.1.p,Prupe.1G275500.1.p,Prupe.5G128200.1.p,Prupe.8G094900.1.p,Prupe.6G324900.1.p,Prupe.1G286000.1.p,…	1.0664231195081893E-8
Cellular component	chloroplast inner membrane	GO:0009706	7	1.24197e-09	4.476834538352863	22	72	1337	19589	Prupe.7G061100.1.p,Prupe.5G101600.1.p,Prupe.6G362900.1.p,Prupe.5G024500.1.p,Prupe.7G049100.1.p,Prupe.6G283400.1.p,Prupe.5G126400.1.p,Prupe.2G102700.1.p,Prupe.5G213000.1.p,Prupe.8G233800.1.p,Prupe.4G148300.1.p,Prupe.6G118900.1.p,Prupe.1G396500.1.p,Prupe.2G171700.1.p,Prupe.6G045000.1.p,Prupe.1G198700.1.p,Prupe.2G152500.1.p,Prupe.6G294000.1.p,Prupe.1G370400.1.p,Prupe.7G269800.1.p,Prupe.1G423500.1.p,…	3.6287051276827777E-8
Cellular component	membrane-bounded organelle	GO:0043227	4	2.07855e-09	1.0952415498181536	1052	14073	1337	19589	Prupe.7G205900.1.p,Prupe.1G088000.1.p,Prupe.7G061100.1.p,Prupe.1G247100.1.p,Prupe.6G313900.1.p,Prupe.3G280300.1.p,Prupe.7G118700.1.p,Prupe.2G313500.1.p,Prupe.3G018500.1.p,Prupe.1G047500.1.p,Prupe.7G005300.1.p,Prupe.8G219200.1.p,Prupe.2G132400.1.p,Prupe.6G002500.1.p,Prupe.5G040700.1.p,Prupe.1G275500.1.p,Prupe.5G128200.1.p,Prupe.8G094900.1.p,Prupe.6G324900.1.p,Prupe.1G286000.1.p,Prupe.5G117700.1.p,…	5.819942483498153E-8
Cellular component	intracellular membrane-bounded organelle	GO:0043231	5	2.46736e-09	1.0955143048397729	1048	14016	1337	19589	Prupe.7G205900.1.p,Prupe.1G088000.1.p,Prupe.7G061100.1.p,Prupe.1G247100.1.p,Prupe.6G313900.1.p,Prupe.3G280300.1.p,Prupe.7G118700.1.p,Prupe.2G313500.1.p,Prupe.3G018500.1.p,Prupe.1G047500.1.p,Prupe.7G005300.1.p,Prupe.8G219200.1.p,Prupe.2G132400.1.p,Prupe.6G002500.1.p,Prupe.5G040700.1.p,Prupe.1G275500.1.p,Prupe.5G128200.1.p,Prupe.8G094900.1.p,Prupe.6G324900.1.p,Prupe.1G286000.1.p,Prupe.5G117700.1.p,…	6.632266618566974E-8
Cellular component	plastid membrane	GO:0042170	5	4.55387e-09	2.037250418492004	73	525	1337	19589	Prupe.7G061100.1.p,Prupe.1G286000.1.p,Prupe.4G120800.1.p,Prupe.4G244200.1.p,Prupe.5G002700.1.p,Prupe.3G286600.1.p,Prupe.5G101600.1.p,Prupe.6G362900.1.p,Prupe.5G024500.1.p,Prupe.1G095100.1.p,Prupe.7G049100.1.p,Prupe.6G283400.1.p,Prupe.5G126400.1.p,Prupe.4G209000.1.p,Prupe.1G560000.1.p,Prupe.1G403700.1.p,Prupe.2G102700.1.p,Prupe.6G071100.1.p,Prupe.3G098200.1.p,Prupe.5G213000.1.p,Prupe.5G124200.1.p,…	1.1769991422520084E-7
Cellular component	thylakoid	GO:0009579	6	3.95126e-08	1.9066966526982305	76	584	1337	19589	Prupe.4G120800.1.p,Prupe.4G244200.1.p,Prupe.5G002700.1.p,Prupe.3G001700.1.p,Prupe.3G286600.1.p,Prupe.4G213500.1.p,Prupe.3G288200.1.p,Prupe.3G167000.1.p,Prupe.1G095100.1.p,Prupe.4G209000.1.p,Prupe.1G403700.1.p,Prupe.8G160500.1.p,Prupe.2G102700.1.p,Prupe.7G118900.1.p,Prupe.3G098200.1.p,Prupe.4G276300.1.p,Prupe.5G213000.1.p,Prupe.2G280700.1.p,Prupe.5G124200.1.p,Prupe.1G050200.1.p,Prupe.7G073600.1.p,…	9.834238841537829E-7
Cellular component	nucleoid	GO:0009295	3	4.13038e-07	4.08319334943659	17	61	1337	19589	Prupe.8G219200.1.p,Prupe.3G286600.1.p,Prupe.8G190300.1.p,Prupe.7G157900.1.p,Prupe.5G101100.1.p,Prupe.5G155500.1.p,Prupe.7G162000.1.p,Prupe.1G289300.1.p,Prupe.6G118500.1.p,Prupe.2G060900.1.p,Prupe.2G039200.1.p,Prupe.1G354600.1.p,Prupe.2G313600.1.p,Prupe.4G108900.1.p,Prupe.3G071700.1.p,Prupe.8G072700.1.p,Prupe.1G191600.1.p,	9.912919799681674E-6
Cellular component	organelle inner membrane	GO:0019866	5	5.92374e-07	2.053573696593129	52	371	1337	19589	Prupe.7G061100.1.p,Prupe.3G296400.1.p,Prupe.5G101600.1.p,Prupe.3G300700.1.p,Prupe.6G362900.1.p,Prupe.2G265200.1.p,Prupe.6G255300.1.p,Prupe.2G325400.1.p,Prupe.5G024500.1.p,Prupe.8G063200.1.p,Prupe.7G049100.1.p,Prupe.6G283400.1.p,Prupe.5G126400.1.p,Prupe.1G197500.1.p,Prupe.1G340400.1.p,Prupe.2G102700.1.p,Prupe.6G187500.1.p,Prupe.3G256900.1.p,Prupe.5G213000.1.p,Prupe.3G301700.1.p,Prupe.8G233800.1.p,…	1.3726742838669232E-5
Cellular component	chloroplast membrane	GO:0031969	6	9.50004e-07	2.631998530985897	30	167	1337	19589	Prupe.7G061100.1.p,Prupe.1G286000.1.p,Prupe.5G101600.1.p,Prupe.6G362900.1.p,Prupe.5G024500.1.p,Prupe.7G049100.1.p,Prupe.6G283400.1.p,Prupe.5G126400.1.p,Prupe.1G560000.1.p,Prupe.2G102700.1.p,Prupe.6G071100.1.p,Prupe.5G213000.1.p,Prupe.8G233800.1.p,Prupe.4G148300.1.p,Prupe.6G118900.1.p,Prupe.8G107000.1.p,Prupe.1G396500.1.p,Prupe.2G171700.1.p,Prupe.6G045000.1.p,Prupe.8G258800.1.p,Prupe.1G198700.1.p,…	2.1280089742248266E-5
Cellular component	organelle lumen	GO:0043233	4	5.02377e-06	1.3128343332020032	231	2578	1337	19589	Prupe.6G313900.1.p,Prupe.2G313500.1.p,Prupe.1G047500.1.p,Prupe.6G002500.1.p,Prupe.5G128200.1.p,Prupe.5G117700.1.p,Prupe.2G115500.1.p,Prupe.7G268400.1.p,Prupe.7G085700.1.p,Prupe.6G089600.1.p,Prupe.4G036600.1.p,Prupe.3G071800.1.p,Prupe.1G314400.1.p,Prupe.7G209600.1.p,Prupe.8G232900.1.p,Prupe.1G414200.1.p,Prupe.2G236900.1.p,Prupe.5G009400.1.p,Prupe.5G152400.1.p,Prupe.3G313300.1.p,Prupe.3G044800.1.p,…	1.0890235081614349E-4
Cellular component	membrane-enclosed lumen	GO:0031974	3	5.02377e-06	1.3128343332020032	231	2578	1337	19589	Prupe.6G313900.1.p,Prupe.2G313500.1.p,Prupe.1G047500.1.p,Prupe.6G002500.1.p,Prupe.5G128200.1.p,Prupe.5G117700.1.p,Prupe.2G115500.1.p,Prupe.7G268400.1.p,Prupe.7G085700.1.p,Prupe.6G089600.1.p,Prupe.4G036600.1.p,Prupe.3G071800.1.p,Prupe.1G314400.1.p,Prupe.7G209600.1.p,Prupe.8G232900.1.p,Prupe.1G414200.1.p,Prupe.2G236900.1.p,Prupe.5G009400.1.p,Prupe.5G152400.1.p,Prupe.3G313300.1.p,Prupe.3G044800.1.p,…	1.0890235081614349E-4
Cellular component	intracellular organelle lumen	GO:0070013	5	5.02377e-06	1.3128343332020032	231	2578	1337	19589	Prupe.6G313900.1.p,Prupe.2G313500.1.p,Prupe.1G047500.1.p,Prupe.6G002500.1.p,Prupe.5G128200.1.p,Prupe.5G117700.1.p,Prupe.2G115500.1.p,Prupe.7G268400.1.p,Prupe.7G085700.1.p,Prupe.6G089600.1.p,Prupe.4G036600.1.p,Prupe.3G071800.1.p,Prupe.1G314400.1.p,Prupe.7G209600.1.p,Prupe.8G232900.1.p,Prupe.1G414200.1.p,Prupe.2G236900.1.p,Prupe.5G009400.1.p,Prupe.5G152400.1.p,Prupe.3G313300.1.p,Prupe.3G044800.1.p,…	1.0890235081614349E-4
Cellular component	chloroplast thylakoid	GO:0009534	8	1.24431e-05	1.785261748678529	58	476	1337	19589	Prupe.4G120800.1.p,Prupe.4G244200.1.p,Prupe.5G002700.1.p,Prupe.3G001700.1.p,Prupe.3G286600.1.p,Prupe.3G288200.1.p,Prupe.3G167000.1.p,Prupe.1G095100.1.p,Prupe.4G209000.1.p,Prupe.1G403700.1.p,Prupe.2G102700.1.p,Prupe.3G098200.1.p,Prupe.5G213000.1.p,Prupe.2G280700.1.p,Prupe.5G124200.1.p,Prupe.7G073600.1.p,Prupe.6G341500.1.p,Prupe.1G174100.1.p,Prupe.8G048900.1.p,Prupe.5G213600.1.p,Prupe.1G239700.1.p,…	2.459348700053292E-4
Cellular component	plastid thylakoid	GO:0031976	7	1.50073e-05	1.7740805686241747	58	479	1337	19589	Prupe.4G120800.1.p,Prupe.4G244200.1.p,Prupe.5G002700.1.p,Prupe.3G001700.1.p,Prupe.3G286600.1.p,Prupe.3G288200.1.p,Prupe.3G167000.1.p,Prupe.1G095100.1.p,Prupe.4G209000.1.p,Prupe.1G403700.1.p,Prupe.2G102700.1.p,Prupe.3G098200.1.p,Prupe.5G213000.1.p,Prupe.2G280700.1.p,Prupe.5G124200.1.p,Prupe.7G073600.1.p,Prupe.6G341500.1.p,Prupe.1G174100.1.p,Prupe.8G048900.1.p,Prupe.5G213600.1.p,Prupe.1G239700.1.p,…	2.88140642859247E-4
Cellular component	nucleolus	GO:0005730	6	2.78253e-05	1.5507018108959485	87	822	1337	19589	Prupe.1G047500.1.p,Prupe.6G002500.1.p,Prupe.7G085700.1.p,Prupe.7G209600.1.p,Prupe.2G236900.1.p,Prupe.5G152400.1.p,Prupe.3G044800.1.p,Prupe.8G043300.1.p,Prupe.1G129500.1.p,Prupe.3G300700.1.p,Prupe.5G058900.1.p,Prupe.8G139100.1.p,Prupe.2G007500.1.p,Prupe.5G050000.1.p,Prupe.6G306600.1.p,Prupe.1G449000.1.p,Prupe.2G000700.1.p,Prupe.4G084900.1.p,Prupe.3G256900.1.p,Prupe.6G328400.1.p,Prupe.1G260000.1.p,…	5.194057767979506E-4
Cellular component	organelle outer membrane	GO:0031968	6	6.72858e-05	1.7108921802622405	55	471	1337	19589	Prupe.4G120800.1.p,Prupe.4G244200.1.p,Prupe.5G002700.1.p,Prupe.3G286600.1.p,Prupe.1G095100.1.p,Prupe.4G209000.1.p,Prupe.1G560000.1.p,Prupe.1G403700.1.p,Prupe.2G102700.1.p,Prupe.6G071100.1.p,Prupe.3G098200.1.p,Prupe.3G256900.1.p,Prupe.5G124200.1.p,Prupe.7G073600.1.p,Prupe.6G341500.1.p,Prupe.8G048900.1.p,Prupe.4G148300.1.p,Prupe.5G213600.1.p,Prupe.1G239700.1.p,Prupe.1G493900.1.p,Prupe.1G214100.1.p,…	0.0012220552321750042
Cellular component	outer membrane	GO:0019867	4	7.12379e-05	1.7072674086938882	55	472	1337	19589	Prupe.4G120800.1.p,Prupe.4G244200.1.p,Prupe.5G002700.1.p,Prupe.3G286600.1.p,Prupe.1G095100.1.p,Prupe.4G209000.1.p,Prupe.1G560000.1.p,Prupe.1G403700.1.p,Prupe.2G102700.1.p,Prupe.6G071100.1.p,Prupe.3G098200.1.p,Prupe.3G256900.1.p,Prupe.5G124200.1.p,Prupe.7G073600.1.p,Prupe.6G341500.1.p,Prupe.8G048900.1.p,Prupe.4G148300.1.p,Prupe.5G213600.1.p,Prupe.1G239700.1.p,Prupe.1G493900.1.p,Prupe.1G214100.1.p,…	0.00125978687514888
Cellular component	thylakoid membrane	GO:0042651	5	8.14945e-05	1.797245574669658	46	375	1337	19589	Prupe.4G120800.1.p,Prupe.4G244200.1.p,Prupe.5G002700.1.p,Prupe.3G286600.1.p,Prupe.1G095100.1.p,Prupe.4G209000.1.p,Prupe.1G403700.1.p,Prupe.2G102700.1.p,Prupe.3G098200.1.p,Prupe.5G213000.1.p,Prupe.5G124200.1.p,Prupe.1G050200.1.p,Prupe.7G073600.1.p,Prupe.6G341500.1.p,Prupe.8G048900.1.p,Prupe.5G213600.1.p,Prupe.1G239700.1.p,Prupe.1G493900.1.p,Prupe.1G214100.1.p,Prupe.6G118900.1.p,Prupe.1G354600.1.p,…	0.0014042122351746946
Cellular component	photosynthetic membrane	GO:0034357	4	8.68671e-05	1.792465666226388	46	376	1337	19589	Prupe.4G120800.1.p,Prupe.4G244200.1.p,Prupe.5G002700.1.p,Prupe.3G286600.1.p,Prupe.1G095100.1.p,Prupe.4G209000.1.p,Prupe.1G403700.1.p,Prupe.2G102700.1.p,Prupe.3G098200.1.p,Prupe.5G213000.1.p,Prupe.5G124200.1.p,Prupe.1G050200.1.p,Prupe.7G073600.1.p,Prupe.6G341500.1.p,Prupe.8G048900.1.p,Prupe.5G213600.1.p,Prupe.1G239700.1.p,Prupe.1G493900.1.p,Prupe.1G214100.1.p,Prupe.6G118900.1.p,Prupe.1G354600.1.p,…	0.0014593670933025216
Cellular component	organellar large ribosomal subunit	GO:0000315	6	8.95132e-05	5.096159474488634	8	23	1337	19589	Prupe.7G268400.1.p,Prupe.3G286600.1.p,Prupe.5G079700.1.p,Prupe.7G162000.1.p,Prupe.3G126000.1.p,Prupe.8G072700.1.p,Prupe.6G113200.1.p,Prupe.1G311800.1.p,	0.0014671434820884045
Cellular component	methyltransferase complex	GO:0034708	5	0.000104625	4.069849580320784	10	36	1337	19589	Prupe.5G128200.1.p,Prupe.8G238200.1.p,Prupe.5G058900.1.p,Prupe.6G211800.1.p,Prupe.5G151200.1.p,Prupe.3G290600.1.p,Prupe.6G137000.1.p,Prupe.8G239500.1.p,Prupe.1G371200.1.p,Prupe.1G454800.1.p,	0.0016739993433851907
Cellular component	nuclear lumen	GO:0031981	6	0.000104789	1.2789950798657193	202	2314	1337	19589	Prupe.2G313500.1.p,Prupe.1G047500.1.p,Prupe.6G002500.1.p,Prupe.5G128200.1.p,Prupe.5G117700.1.p,Prupe.7G085700.1.p,Prupe.6G089600.1.p,Prupe.4G036600.1.p,Prupe.3G071800.1.p,Prupe.7G209600.1.p,Prupe.8G232900.1.p,Prupe.1G414200.1.p,Prupe.2G236900.1.p,Prupe.5G009400.1.p,Prupe.5G152400.1.p,Prupe.3G044800.1.p,Prupe.2G020400.1.p,Prupe.8G043300.1.p,Prupe.1G129500.1.p,Prupe.1G401600.1.p,Prupe.3G300700.1.p,…	0.0016376309250576632
Cellular component	plastid nucleoid	GO:0042646	6	0.000135449	3.662864622288706	11	44	1337	19589	Prupe.8G219200.1.p,Prupe.8G190300.1.p,Prupe.7G157900.1.p,Prupe.5G155500.1.p,Prupe.1G289300.1.p,Prupe.6G118500.1.p,Prupe.1G354600.1.p,Prupe.2G313600.1.p,Prupe.4G108900.1.p,Prupe.3G071700.1.p,Prupe.1G191600.1.p,	0.0020686762979861776
Cellular component	protein-containing complex	GO:0032991	2	0.000139842	1.1988932217506658	317	3874	1337	19589	Prupe.7G205900.1.p,Prupe.7G061100.1.p,Prupe.2G190800.1.p,Prupe.1G047500.1.p,Prupe.6G337000.1.p,Prupe.6G002500.1.p,Prupe.5G128200.1.p,Prupe.5G117700.1.p,Prupe.7G268400.1.p,Prupe.8G238200.1.p,Prupe.7G085700.1.p,Prupe.6G089600.1.p,Prupe.4G036600.1.p,Prupe.8G272000.1.p,Prupe.7G054800.1.p,Prupe.2G147100.1.p,Prupe.3G061200.1.p,Prupe.7G209600.1.p,Prupe.8G232900.1.p,Prupe.3G286600.1.p,Prupe.7G153400.1.p,…	0.002088301839550155
Cellular component	obsolete mitochondrial part	GO:0044429	0	0.000216831	1.612494482677381	58	527	1337	19589	Prupe.7G118700.1.p,Prupe.2G115500.1.p,Prupe.7G268400.1.p,Prupe.1G314400.1.p,Prupe.3G296400.1.p,Prupe.3G268500.1.p,Prupe.3G300700.1.p,Prupe.1G504900.1.p,Prupe.2G265200.1.p,Prupe.6G255300.1.p,Prupe.2G325400.1.p,Prupe.8G063200.1.p,Prupe.5G079700.1.p,Prupe.1G197500.1.p,Prupe.1G340400.1.p,Prupe.6G187500.1.p,Prupe.3G256900.1.p,Prupe.7G162000.1.p,Prupe.2G116500.1.p,Prupe.5G146200.1.p,Prupe.3G301700.1.p,…	0.0031676180259543715
Cellular component	mitochondrial protein-containing complex	GO:0098798	3	0.000226457	2.1546262484051213	25	170	1337	19589	Prupe.7G268400.1.p,Prupe.3G268500.1.p,Prupe.3G300700.1.p,Prupe.1G504900.1.p,Prupe.6G255300.1.p,Prupe.2G325400.1.p,Prupe.5G079700.1.p,Prupe.1G197500.1.p,Prupe.1G340400.1.p,Prupe.3G256900.1.p,Prupe.7G162000.1.p,Prupe.3G126000.1.p,Prupe.5G149300.1.p,Prupe.8G211200.1.p,Prupe.3G247300.1.p,Prupe.1G018300.1.p,Prupe.3G045100.1.p,Prupe.1G473400.1.p,Prupe.3G078600.1.p,Prupe.8G216100.1.p,Prupe.7G157500.1.p,…	0.003237850761007062
Cellular component	catalytic complex	GO:1902494	3	0.000331354	1.3124706873283114	147	1641	1337	19589	Prupe.7G205900.1.p,Prupe.7G061100.1.p,Prupe.1G047500.1.p,Prupe.5G128200.1.p,Prupe.5G117700.1.p,Prupe.8G238200.1.p,Prupe.6G089600.1.p,Prupe.4G036600.1.p,Prupe.7G209600.1.p,Prupe.8G232900.1.p,Prupe.2G236900.1.p,Prupe.7G166500.1.p,Prupe.3G044800.1.p,Prupe.6G018600.1.p,Prupe.2G221200.1.p,Prupe.3G268500.1.p,Prupe.3G300700.1.p,Prupe.6G097100.1.p,Prupe.5G058900.1.p,Prupe.3G006800.1.p,Prupe.1G067700.1.p,…	0.0045442768317615545
Cellular component	obsolete thylakoid part	GO:0044436	0	0.000411954	1.654752958775133	48	425	1337	19589	Prupe.4G120800.1.p,Prupe.4G244200.1.p,Prupe.5G002700.1.p,Prupe.3G286600.1.p,Prupe.1G095100.1.p,Prupe.4G209000.1.p,Prupe.1G403700.1.p,Prupe.2G102700.1.p,Prupe.3G098200.1.p,Prupe.5G213000.1.p,Prupe.5G124200.1.p,Prupe.1G050200.1.p,Prupe.7G073600.1.p,Prupe.6G341500.1.p,Prupe.6G232400.1.p,Prupe.8G048900.1.p,Prupe.5G213600.1.p,Prupe.1G239700.1.p,Prupe.1G493900.1.p,Prupe.1G214100.1.p,Prupe.6G118900.1.p,…	0.005536660290140034
Cellular component	plastid thylakoid membrane	GO:0055035	6	0.000503387	1.7046018186828327	42	361	1337	19589	Prupe.4G120800.1.p,Prupe.4G244200.1.p,Prupe.5G002700.1.p,Prupe.3G286600.1.p,Prupe.1G095100.1.p,Prupe.4G209000.1.p,Prupe.1G403700.1.p,Prupe.2G102700.1.p,Prupe.3G098200.1.p,Prupe.5G213000.1.p,Prupe.5G124200.1.p,Prupe.7G073600.1.p,Prupe.6G341500.1.p,Prupe.8G048900.1.p,Prupe.5G213600.1.p,Prupe.1G239700.1.p,Prupe.1G493900.1.p,Prupe.1G214100.1.p,Prupe.6G118900.1.p,Prupe.7G194300.1.p,Prupe.7G018000.1.p,…	0.006632865444191877
Cellular component	ribosomal subunit	GO:0044391	4	0.000644753	1.8783921139942084	30	234	1337	19589	Prupe.7G268400.1.p,Prupe.3G286600.1.p,Prupe.5G152400.1.p,Prupe.6G018600.1.p,Prupe.1G504900.1.p,Prupe.2G007500.1.p,Prupe.1G218300.1.p,Prupe.5G079700.1.p,Prupe.2G000700.1.p,Prupe.4G231400.1.p,Prupe.7G268100.1.p,Prupe.7G162000.1.p,Prupe.2G296800.1.p,Prupe.6G340700.1.p,Prupe.6G133500.1.p,Prupe.3G126000.1.p,Prupe.4G065200.1.p,Prupe.8G202800.1.p,Prupe.3G016800.1.p,Prupe.1G504800.1.p,Prupe.1G485300.1.p,…	0.008174987214684754
Cellular component	obsolete nuclear part	GO:0044428	0	0.000696163	1.2152309601534834	230	2773	1337	19589	Prupe.7G205900.1.p,Prupe.2G313500.1.p,Prupe.1G047500.1.p,Prupe.6G002500.1.p,Prupe.5G128200.1.p,Prupe.5G117700.1.p,Prupe.7G085700.1.p,Prupe.2G190300.1.p,Prupe.6G089600.1.p,Prupe.4G036600.1.p,Prupe.3G071800.1.p,Prupe.8G272000.1.p,Prupe.7G054800.1.p,Prupe.3G061200.1.p,Prupe.7G209600.1.p,Prupe.8G232900.1.p,Prupe.1G414200.1.p,Prupe.2G236900.1.p,Prupe.7G166500.1.p,Prupe.5G009400.1.p,Prupe.5G152400.1.p,…	0.008663359123365823
Cellular component	chloroplast thylakoid membrane	GO:0009535	7	0.00071479	1.6873870731891791	41	356	1337	19589	Prupe.4G120800.1.p,Prupe.4G244200.1.p,Prupe.5G002700.1.p,Prupe.3G286600.1.p,Prupe.1G095100.1.p,Prupe.4G209000.1.p,Prupe.1G403700.1.p,Prupe.2G102700.1.p,Prupe.3G098200.1.p,Prupe.5G124200.1.p,Prupe.7G073600.1.p,Prupe.6G341500.1.p,Prupe.8G048900.1.p,Prupe.5G213600.1.p,Prupe.1G239700.1.p,Prupe.1G493900.1.p,Prupe.1G214100.1.p,Prupe.6G118900.1.p,Prupe.7G194300.1.p,Prupe.7G018000.1.p,Prupe.2G293000.1.p,…	0.008733430888366912
Cellular component	exosome (RNase complex)	GO:0000178	5	0.00149572	3.2161738146925227	9	41	1337	19589	Prupe.3G268500.1.p,Prupe.4G254800.1.p,Prupe.1G449000.1.p,Prupe.6G340200.1.p,Prupe.1G018300.1.p,Prupe.7G185100.1.p,Prupe.6G104200.1.p,Prupe.1G011800.1.p,Prupe.6G256600.1.p,	0.017948607599654665
Cellular component	exoribonuclease complex	GO:1905354	4	0.00149572	3.2161738146925227	9	41	1337	19589	Prupe.3G268500.1.p,Prupe.4G254800.1.p,Prupe.1G449000.1.p,Prupe.6G340200.1.p,Prupe.1G018300.1.p,Prupe.7G185100.1.p,Prupe.6G104200.1.p,Prupe.1G011800.1.p,Prupe.6G256600.1.p,	0.017948607599654665
Cellular component	ribosome	GO:0005840	6	0.00149617	1.685151775110459	36	313	1337	19589	Prupe.6G002500.1.p,Prupe.7G268400.1.p,Prupe.3G286600.1.p,Prupe.5G152400.1.p,Prupe.6G018600.1.p,Prupe.1G504900.1.p,Prupe.2G007500.1.p,Prupe.1G218300.1.p,Prupe.5G079700.1.p,Prupe.2G000700.1.p,Prupe.4G231400.1.p,Prupe.7G268100.1.p,Prupe.7G162000.1.p,Prupe.2G296800.1.p,Prupe.6G340700.1.p,Prupe.6G133500.1.p,Prupe.3G126000.1.p,Prupe.4G065200.1.p,Prupe.3G249900.1.p,Prupe.8G202800.1.p,Prupe.3G016800.1.p,…	0.017334924931251796
Cellular component	cytoplasmic exosome (RNase complex)	GO:0000177	6	0.00179504	3.7985262749660658	7	27	1337	19589	Prupe.3G268500.1.p,Prupe.4G254800.1.p,Prupe.1G449000.1.p,Prupe.6G340200.1.p,Prupe.1G018300.1.p,Prupe.6G104200.1.p,Prupe.1G011800.1.p,	0.020445187627711314
Cellular component	THO complex	GO:0000347	4	0.00299843	3.167882916574016	8	37	1337	19589	Prupe.7G205900.1.p,Prupe.8G272000.1.p,Prupe.4G078300.1.p,Prupe.1G434400.1.p,Prupe.8G027400.1.p,Prupe.8G088400.1.p,Prupe.7G252700.1.p,Prupe.4G121000.1.p,	0.03198324091402801
Cellular component	Rab-protein geranylgeranyltransferase complex	GO:0005968	5	0.00340091	4.578580777860883	5	16	1337	19589	Prupe.2G233300.1.p,Prupe.7G181600.1.p,Prupe.7G181700.1.p,Prupe.1G572700.1.p,Prupe.3G223100.1.p,	0.03462740435968667
Cellular component	mitochondrial matrix	GO:0005759	6	0.00342748	1.8992631374830327	21	162	1337	19589	Prupe.2G115500.1.p,Prupe.7G268400.1.p,Prupe.1G314400.1.p,Prupe.3G268500.1.p,Prupe.1G504900.1.p,Prupe.5G079700.1.p,Prupe.1G197500.1.p,Prupe.3G256900.1.p,Prupe.7G162000.1.p,Prupe.2G116500.1.p,Prupe.3G126000.1.p,Prupe.6G313300.1.p,Prupe.1G018300.1.p,Prupe.1G278400.1.p,Prupe.7G194300.1.p,Prupe.6G169400.1.p,Prupe.1G056300.1.p,Prupe.1G563800.1.p,Prupe.4G128100.1.p,Prupe.8G072700.1.p,Prupe.7G030600.1.p,	0.03437715061976163
Cellular component	protein acetyltransferase complex	GO:0031248	6	0.00481763	2.570431313886811	10	57	1337	19589	Prupe.8G232900.1.p,Prupe.3G006800.1.p,Prupe.8G082000.1.p,Prupe.1G317200.1.p,Prupe.6G211800.1.p,Prupe.6G137000.1.p,Prupe.8G239500.1.p,Prupe.1G371200.1.p,Prupe.8G239800.1.p,Prupe.7G167100.1.p,	0.04624921041630614
Cellular component	acetyltransferase complex	GO:1902493	5	0.00481763	2.570431313886811	10	57	1337	19589	Prupe.8G232900.1.p,Prupe.3G006800.1.p,Prupe.8G082000.1.p,Prupe.1G317200.1.p,Prupe.6G211800.1.p,Prupe.6G137000.1.p,Prupe.8G239500.1.p,Prupe.1G371200.1.p,Prupe.8G239800.1.p,Prupe.7G167100.1.p,	0.04624921041630614
Cellular component	obsolete polysomal ribosome	GO:0042788	0	0.00487433	2.2408112983413258	13	85	1337	19589	Prupe.5G152400.1.p,Prupe.1G218300.1.p,Prupe.4G231400.1.p,Prupe.7G268100.1.p,Prupe.6G340700.1.p,Prupe.6G133500.1.p,Prupe.3G249900.1.p,Prupe.8G202800.1.p,Prupe.3G016800.1.p,Prupe.1G056300.1.p,Prupe.7G086700.1.p,Prupe.1G078100.1.p,Prupe.7G266900.1.p,	0.04549374546841767
Cellular component	organellar ribosome	GO:0000313	7	0.0053719	2.6910842122937435	9	49	1337	19589	Prupe.7G268400.1.p,Prupe.3G286600.1.p,Prupe.1G504900.1.p,Prupe.5G079700.1.p,Prupe.7G162000.1.p,Prupe.3G126000.1.p,Prupe.8G072700.1.p,Prupe.6G113200.1.p,Prupe.1G311800.1.p,	0.04945095564663857
Cellular component	MLL1/2 complex	GO:0044665	7	0.00595088	4.069849580320784	5	18	1337	19589	Prupe.5G058900.1.p,Prupe.6G211800.1.p,Prupe.6G137000.1.p,Prupe.8G239500.1.p,Prupe.1G371200.1.p,	0.054040458684945454
Cellular component	mitochondrial large ribosomal subunit	GO:0005762	7	0.00595088	4.069849580320784	5	18	1337	19589	Prupe.7G268400.1.p,Prupe.5G079700.1.p,Prupe.7G162000.1.p,Prupe.3G126000.1.p,Prupe.8G072700.1.p,	0.054040458684945454
Cellular component	MLL1 complex	GO:0071339	8	0.00595088	4.069849580320784	5	18	1337	19589	Prupe.5G058900.1.p,Prupe.6G211800.1.p,Prupe.6G137000.1.p,Prupe.8G239500.1.p,Prupe.1G371200.1.p,	0.054040458684945454
Cellular component	nuclear exosome (RNase complex)	GO:0000176	6	0.00704367	3.381105805189575	6	26	1337	19589	Prupe.4G254800.1.p,Prupe.1G449000.1.p,Prupe.6G340200.1.p,Prupe.7G185100.1.p,Prupe.6G104200.1.p,Prupe.1G011800.1.p,	0.059166855803707154
Cellular component	transporter complex	GO:1990351	3	0.00752271	2.302372048295758	11	70	1337	19589	Prupe.3G300700.1.p,Prupe.6G255300.1.p,Prupe.2G325400.1.p,Prupe.1G340400.1.p,Prupe.3G256900.1.p,Prupe.5G174100.1.p,Prupe.5G149300.1.p,Prupe.7G157500.1.p,Prupe.1G414100.1.p,Prupe.5G134800.1.p,Prupe.6G077400.1.p,	0.06241060532149313
Cellular component	small ribosomal subunit	GO:0015935	5	0.00789138	2.0512041884816754	14	100	1337	19589	Prupe.6G018600.1.p,Prupe.1G504900.1.p,Prupe.1G218300.1.p,Prupe.2G000700.1.p,Prupe.4G231400.1.p,Prupe.7G268100.1.p,Prupe.6G340700.1.p,Prupe.6G133500.1.p,Prupe.3G016800.1.p,Prupe.1G504800.1.p,Prupe.1G485300.1.p,Prupe.7G086700.1.p,Prupe.6G042400.1.p,Prupe.3G056900.1.p,	0.06467078079628685
Cellular component	histone acetyltransferase complex	GO:0000123	7	0.00801207	2.535829353892181	9	52	1337	19589	Prupe.8G232900.1.p,Prupe.3G006800.1.p,Prupe.8G082000.1.p,Prupe.1G317200.1.p,Prupe.6G211800.1.p,Prupe.6G137000.1.p,Prupe.8G239500.1.p,Prupe.1G371200.1.p,Prupe.7G167100.1.p,	0.06486879876237106
Cellular component	mitochondrial envelope	GO:0005740	5	0.00919923	1.4886508625344474	38	374	1337	19589	Prupe.7G118700.1.p,Prupe.3G296400.1.p,Prupe.3G300700.1.p,Prupe.2G265200.1.p,Prupe.6G255300.1.p,Prupe.2G325400.1.p,Prupe.8G063200.1.p,Prupe.1G197500.1.p,Prupe.1G340400.1.p,Prupe.6G187500.1.p,Prupe.3G256900.1.p,Prupe.5G146200.1.p,Prupe.3G301700.1.p,Prupe.8G086500.1.p,Prupe.6G038800.1.p,Prupe.5G149300.1.p,Prupe.3G271800.1.p,Prupe.1G065700.1.p,Prupe.8G211200.1.p,Prupe.8G024200.1.p,Prupe.5G118500.1.p,…	0.07359383611936199
Cellular component	histone methyltransferase complex	GO:0035097	6	0.0102585	3.139598247676034	6	28	1337	19589	Prupe.5G058900.1.p,Prupe.6G211800.1.p,Prupe.3G290600.1.p,Prupe.6G137000.1.p,Prupe.8G239500.1.p,Prupe.1G371200.1.p,	0.08015936713156356
Cellular component	nuclear pore	GO:0005643	4	0.0113474	2.177919505144636	11	74	1337	19589	Prupe.7G054800.1.p,Prupe.3G061200.1.p,Prupe.2G134200.1.p,Prupe.5G022000.1.p,Prupe.1G102000.1.p,Prupe.3G037400.1.p,Prupe.1G333300.1.p,Prupe.1G228700.1.p,Prupe.5G125800.1.p,Prupe.6G240100.1.p,Prupe.5G116300.1.p,	0.08764860277919083
Cellular component	chloroplast nucleoid	GO:0042644	7	0.0122045	3.031336239135481	6	29	1337	19589	Prupe.8G219200.1.p,Prupe.8G190300.1.p,Prupe.7G157900.1.p,Prupe.1G289300.1.p,Prupe.1G354600.1.p,Prupe.1G191600.1.p,	0.09319791268387148
Cellular component	transferase complex	GO:1990234	4	0.0151091	1.268658496421009	82	947	1337	19589	Prupe.7G205900.1.p,Prupe.1G047500.1.p,Prupe.5G128200.1.p,Prupe.5G117700.1.p,Prupe.8G238200.1.p,Prupe.6G089600.1.p,Prupe.7G209600.1.p,Prupe.8G232900.1.p,Prupe.3G044800.1.p,Prupe.6G097100.1.p,Prupe.5G058900.1.p,Prupe.3G006800.1.p,Prupe.7G012900.1.p,Prupe.1G518900.1.p,Prupe.8G082000.1.p,Prupe.1G576300.1.p,Prupe.4G107800.1.p,Prupe.4G025400.1.p,Prupe.1G317200.1.p,Prupe.3G205300.1.p,Prupe.6G211800.1.p,…	0.10917572436386387
Cellular component	obsolete polysome	GO:0005844	0	0.0156874	1.8032564294344398	16	130	1337	19589	Prupe.5G152400.1.p,Prupe.1G218300.1.p,Prupe.4G231400.1.p,Prupe.7G268100.1.p,Prupe.6G155800.1.p,Prupe.6G340700.1.p,Prupe.6G133500.1.p,Prupe.3G249900.1.p,Prupe.8G202800.1.p,Prupe.3G016800.1.p,Prupe.1G056300.1.p,Prupe.7G086700.1.p,Prupe.1G078100.1.p,Prupe.1G371200.1.p,Prupe.6G172300.1.p,Prupe.7G266900.1.p,	0.11214808340974648
Cellular component	mitochondrial membrane	GO:0031966	5	0.0163299	1.456821156592099	35	352	1337	19589	Prupe.3G296400.1.p,Prupe.3G300700.1.p,Prupe.2G265200.1.p,Prupe.6G255300.1.p,Prupe.2G325400.1.p,Prupe.8G063200.1.p,Prupe.1G197500.1.p,Prupe.1G340400.1.p,Prupe.6G187500.1.p,Prupe.3G256900.1.p,Prupe.3G301700.1.p,Prupe.8G086500.1.p,Prupe.6G038800.1.p,Prupe.5G149300.1.p,Prupe.3G271800.1.p,Prupe.1G065700.1.p,Prupe.8G211200.1.p,Prupe.8G024200.1.p,Prupe.5G118500.1.p,Prupe.6G240700.1.p,Prupe.3G045100.1.p,…	0.11430961525478411
Cellular component	obsolete cell part	GO:0044464	0	0.0178045	1.00857050126578	1317	19132	1337	19589	Prupe.7G205900.1.p,Prupe.1G088000.1.p,Prupe.7G061100.1.p,Prupe.1G247100.1.p,Prupe.7G220200.1.p,Prupe.6G313900.1.p,Prupe.3G280300.1.p,Prupe.2G190800.1.p,Prupe.5G088400.1.p,Prupe.7G118700.1.p,Prupe.2G313500.1.p,Prupe.3G018500.1.p,Prupe.1G047500.1.p,Prupe.7G005300.1.p,Prupe.8G219200.1.p,Prupe.6G337000.1.p,Prupe.2G132400.1.p,Prupe.6G002500.1.p,Prupe.5G040700.1.p,Prupe.8G096500.1.p,Prupe.6G037600.1.p,…	0.12334694891661338
Cellular component	obsolete cell	GO:0005623	0	0.0178045	1.00857050126578	1317	19132	1337	19589	Prupe.7G205900.1.p,Prupe.1G088000.1.p,Prupe.7G061100.1.p,Prupe.1G247100.1.p,Prupe.7G220200.1.p,Prupe.6G313900.1.p,Prupe.3G280300.1.p,Prupe.2G190800.1.p,Prupe.5G088400.1.p,Prupe.7G118700.1.p,Prupe.2G313500.1.p,Prupe.3G018500.1.p,Prupe.1G047500.1.p,Prupe.7G005300.1.p,Prupe.8G219200.1.p,Prupe.6G337000.1.p,Prupe.2G132400.1.p,Prupe.6G002500.1.p,Prupe.5G040700.1.p,Prupe.8G096500.1.p,Prupe.6G037600.1.p,…	0.12334694891661338
Cellular component	obsolete mitochondrial membrane part	GO:0044455	0	0.0202515	1.7177572021767724	17	145	1337	19589	Prupe.3G300700.1.p,Prupe.6G255300.1.p,Prupe.2G325400.1.p,Prupe.1G197500.1.p,Prupe.1G340400.1.p,Prupe.3G256900.1.p,Prupe.5G149300.1.p,Prupe.3G271800.1.p,Prupe.8G211200.1.p,Prupe.3G045100.1.p,Prupe.1G473400.1.p,Prupe.3G281100.1.p,Prupe.3G078600.1.p,Prupe.8G216100.1.p,Prupe.7G157500.1.p,Prupe.1G414100.1.p,Prupe.6G077400.1.p,	0.13474258656601068
Cellular component	large ribosomal subunit	GO:0015934	5	0.0203946	1.7494278793020686	16	134	1337	19589	Prupe.7G268400.1.p,Prupe.3G286600.1.p,Prupe.5G152400.1.p,Prupe.2G007500.1.p,Prupe.5G079700.1.p,Prupe.7G162000.1.p,Prupe.2G296800.1.p,Prupe.3G126000.1.p,Prupe.4G065200.1.p,Prupe.8G202800.1.p,Prupe.6G269100.1.p,Prupe.8G072700.1.p,Prupe.1G078100.1.p,Prupe.6G113200.1.p,Prupe.7G266900.1.p,Prupe.1G311800.1.p,	0.1317805958418813
Cellular component	mismatch repair complex	GO:0032300	3	0.0210151	3.052387185240588	5	24	1337	19589	Prupe.1G050200.1.p,Prupe.5G217300.1.p,Prupe.8G271300.1.p,Prupe.1G555900.1.p,Prupe.7G228900.1.p,	0.1344964652248443
Cellular component	plastid outer membrane	GO:0009527	7	0.0218476	2.063585702697863	10	71	1337	19589	Prupe.1G560000.1.p,Prupe.6G071100.1.p,Prupe.4G148300.1.p,Prupe.8G107000.1.p,Prupe.3G271800.1.p,Prupe.8G261600.1.p,Prupe.8G258800.1.p,Prupe.7G269800.1.p,Prupe.8G241300.1.p,Prupe.1G104600.1.p,	0.13850547629501359
Cellular component	inner mitochondrial membrane protein complex	GO:0098800	4	0.0229319	1.8492132073690553	13	103	1337	19589	Prupe.3G300700.1.p,Prupe.6G255300.1.p,Prupe.2G325400.1.p,Prupe.1G340400.1.p,Prupe.3G256900.1.p,Prupe.5G149300.1.p,Prupe.8G211200.1.p,Prupe.3G045100.1.p,Prupe.1G473400.1.p,Prupe.3G078600.1.p,Prupe.7G157500.1.p,Prupe.1G414100.1.p,Prupe.6G077400.1.p,	0.14402077771909155
Cellular component	chromosome	GO:0005694	6	0.0246158	1.2442852220089022	80	942	1337	19589	Prupe.5G117700.1.p,Prupe.8G232900.1.p,Prupe.7G153400.1.p,Prupe.1G401600.1.p,Prupe.7G013300.1.p,Prupe.3G006800.1.p,Prupe.8G082000.1.p,Prupe.5G018600.1.p,Prupe.1G343500.1.p,Prupe.5G212600.1.p,Prupe.6G306600.1.p,Prupe.6G250200.1.p,Prupe.1G317200.1.p,Prupe.6G211800.1.p,Prupe.1G438300.1.p,Prupe.7G041000.1.p,Prupe.5G155500.1.p,Prupe.3G073700.1.p,Prupe.1G461400.1.p,Prupe.3G305500.1.p,Prupe.4G055900.1.p,…	0.15316516902604851
Cellular component	organelle membrane	GO:0031090	4	0.0255047	1.138145631846806	197	2536	1337	19589	Prupe.7G061100.1.p,Prupe.6G313900.1.p,Prupe.6G324900.1.p,Prupe.1G286000.1.p,Prupe.4G120800.1.p,Prupe.4G244200.1.p,Prupe.7G148200.1.p,Prupe.4G018300.1.p,Prupe.5G002700.1.p,Prupe.1G568100.1.p,Prupe.3G286600.1.p,Prupe.1G457300.1.p,Prupe.2G020400.1.p,Prupe.3G296400.1.p,Prupe.4G088600.1.p,Prupe.5G101600.1.p,Prupe.3G300700.1.p,Prupe.6G335400.1.p,Prupe.6G362900.1.p,Prupe.2G265200.1.p,Prupe.8G076300.1.p,…	0.15440655926210792
Cellular component	chromatin	GO:0000785	4	0.0268702	1.41118863634919	34	353	1337	19589	Prupe.8G232900.1.p,Prupe.7G153400.1.p,Prupe.3G006800.1.p,Prupe.8G082000.1.p,Prupe.1G343500.1.p,Prupe.6G306600.1.p,Prupe.1G317200.1.p,Prupe.6G211800.1.p,Prupe.5G015100.1.p,Prupe.1G211500.1.p,Prupe.6G276300.1.p,Prupe.8G089400.1.p,Prupe.6G322900.1.p,Prupe.7G236800.1.p,Prupe.3G212300.1.p,Prupe.6G137000.1.p,Prupe.1G393500.1.p,Prupe.2G263500.1.p,Prupe.7G214700.1.p,Prupe.8G088400.1.p,Prupe.8G239500.1.p,…	0.16122099129143797
Cellular component	obsolete nucleolar part	GO:0044452	0	0.0277049	1.6864988188955194	16	139	1337	19589	Prupe.2G236900.1.p,Prupe.3G044800.1.p,Prupe.8G139100.1.p,Prupe.5G050000.1.p,Prupe.6G088000.1.p,Prupe.2G106900.1.p,Prupe.4G288400.1.p,Prupe.8G188100.1.p,Prupe.1G393500.1.p,Prupe.6G025800.1.p,Prupe.4G222800.1.p,Prupe.4G224400.1.p,Prupe.1G574600.1.p,Prupe.4G089600.1.p,Prupe.1G250300.1.p,Prupe.3G078900.1.p,	0.16475838477207957
Cellular component	mitochondrial respirasome	GO:0005746	4	0.0317257	2.028663483113745	9	65	1337	19589	Prupe.3G300700.1.p,Prupe.2G325400.1.p,Prupe.1G340400.1.p,Prupe.3G256900.1.p,Prupe.5G149300.1.p,Prupe.1G473400.1.p,Prupe.3G078600.1.p,Prupe.7G157500.1.p,Prupe.1G414100.1.p,	0.18379032450780766
Cellular component	organelle subcompartment	GO:0031984	3	0.0330789	1.172873371630212	124	1549	1337	19589	Prupe.1G247100.1.p,Prupe.3G018500.1.p,Prupe.4G120800.1.p,Prupe.4G244200.1.p,Prupe.7G148200.1.p,Prupe.5G002700.1.p,Prupe.1G568100.1.p,Prupe.3G001700.1.p,Prupe.3G286600.1.p,Prupe.1G382100.1.p,Prupe.8G126200.1.p,Prupe.8G197700.1.p,Prupe.2G020400.1.p,Prupe.6G335400.1.p,Prupe.2G255100.1.p,Prupe.1G102600.1.p,Prupe.7G012900.1.p,Prupe.3G288200.1.p,Prupe.3G167000.1.p,Prupe.1G095100.1.p,Prupe.5G080500.1.p,…	0.18999140551770757
Cellular component	RNA polymerase I complex	GO:0005736	9	0.0334155	2.4419097481924705	6	36	1337	19589	Prupe.3G044800.1.p,Prupe.8G188100.1.p,Prupe.1G393500.1.p,Prupe.6G025800.1.p,Prupe.1G574600.1.p,Prupe.1G250300.1.p,	0.1902982971541896
Cellular component	respiratory chain complex	GO:0098803	4	0.0376412	1.9681063642148273	9	67	1337	19589	Prupe.3G300700.1.p,Prupe.2G325400.1.p,Prupe.1G340400.1.p,Prupe.3G256900.1.p,Prupe.5G149300.1.p,Prupe.1G473400.1.p,Prupe.3G078600.1.p,Prupe.7G157500.1.p,Prupe.1G414100.1.p,	0.20904847464302365
Cellular component	respirasome	GO:0070469	3	0.0376412	1.9681063642148273	9	67	1337	19589	Prupe.3G300700.1.p,Prupe.2G325400.1.p,Prupe.1G340400.1.p,Prupe.3G256900.1.p,Prupe.5G149300.1.p,Prupe.1G473400.1.p,Prupe.3G078600.1.p,Prupe.7G157500.1.p,Prupe.1G414100.1.p,	0.20904847464302365
Cellular component	obsolete integral component of organelle membrane	GO:0031301	0	0.0422151	1.7407673452461176	12	101	1337	19589	Prupe.4G018300.1.p,Prupe.1G197500.1.p,Prupe.6G071100.1.p,Prupe.8G107000.1.p,Prupe.3G271800.1.p,Prupe.3G045100.1.p,Prupe.3G281100.1.p,Prupe.1G321800.1.p,Prupe.1G194800.1.p,Prupe.8G216100.1.p,Prupe.1G370400.1.p,Prupe.7G269800.1.p,	0.230638616805716
Cellular component	mitochondrial ribosome	GO:0005761	8	0.0422395	2.31338818249813	6	38	1337	19589	Prupe.7G268400.1.p,Prupe.1G504900.1.p,Prupe.5G079700.1.p,Prupe.7G162000.1.p,Prupe.3G126000.1.p,Prupe.8G072700.1.p,	0.22891064938656894
Cellular component	small-subunit processome	GO:0032040	5	0.0423457	2.0208908260903207	8	58	1337	19589	Prupe.7G085700.1.p,Prupe.4G200900.1.p,Prupe.8G262300.1.p,Prupe.3G016800.1.p,Prupe.4G224400.1.p,Prupe.4G089600.1.p,Prupe.7G040700.1.p,Prupe.3G078900.1.p,	0.2276506948395521
Cellular component	nuclear protein-containing complex	GO:0140513	3	0.0428679	1.1779503379488947	105	1306	1337	19589	Prupe.7G205900.1.p,Prupe.1G047500.1.p,Prupe.5G117700.1.p,Prupe.6G089600.1.p,Prupe.4G036600.1.p,Prupe.8G272000.1.p,Prupe.7G054800.1.p,Prupe.3G061200.1.p,Prupe.2G236900.1.p,Prupe.7G166500.1.p,Prupe.3G044800.1.p,Prupe.7G013300.1.p,Prupe.6G097100.1.p,Prupe.5G058900.1.p,Prupe.3G006800.1.p,Prupe.1G518900.1.p,Prupe.8G139100.1.p,Prupe.5G018600.1.p,Prupe.1G343500.1.p,Prupe.8G005800.1.p,Prupe.1G576300.1.p,…	0.22862893139453178
Cellular component	obsolete intrinsic component of organelle membrane	GO:0031300	0	0.0450009	1.723700998724097	12	102	1337	19589	Prupe.4G018300.1.p,Prupe.1G197500.1.p,Prupe.6G071100.1.p,Prupe.8G107000.1.p,Prupe.3G271800.1.p,Prupe.3G045100.1.p,Prupe.3G281100.1.p,Prupe.1G321800.1.p,Prupe.1G194800.1.p,Prupe.8G216100.1.p,Prupe.1G370400.1.p,Prupe.7G269800.1.p,	0.2381148479119276
Cellular component	protein-DNA complex	GO:0032993	3	0.0465555	1.319646376621335	39	433	1337	19589	Prupe.5G117700.1.p,Prupe.8G232900.1.p,Prupe.7G153400.1.p,Prupe.3G006800.1.p,Prupe.8G082000.1.p,Prupe.1G343500.1.p,Prupe.6G306600.1.p,Prupe.1G317200.1.p,Prupe.6G211800.1.p,Prupe.1G461400.1.p,Prupe.5G015100.1.p,Prupe.1G211500.1.p,Prupe.6G276300.1.p,Prupe.8G089400.1.p,Prupe.1G223400.1.p,Prupe.6G322900.1.p,Prupe.7G236800.1.p,Prupe.3G212300.1.p,Prupe.6G137000.1.p,Prupe.1G393500.1.p,Prupe.2G263500.1.p,…	0.24441632740065164
Cellular component	mitochondrial inner membrane	GO:0005743	6	0.0466659	1.395376998967126	28	294	1337	19589	Prupe.3G296400.1.p,Prupe.3G300700.1.p,Prupe.2G265200.1.p,Prupe.6G255300.1.p,Prupe.2G325400.1.p,Prupe.8G063200.1.p,Prupe.1G197500.1.p,Prupe.1G340400.1.p,Prupe.6G187500.1.p,Prupe.3G256900.1.p,Prupe.3G301700.1.p,Prupe.8G086500.1.p,Prupe.6G038800.1.p,Prupe.5G149300.1.p,Prupe.8G211200.1.p,Prupe.8G024200.1.p,Prupe.5G118500.1.p,Prupe.6G240700.1.p,Prupe.3G045100.1.p,Prupe.6G269400.1.p,Prupe.1G473400.1.p,…	0.2430969239318825
Cellular component	cytosolic small ribosomal subunit	GO:0022627	6	0.048509	1.8088220356981264	10	81	1337	19589	Prupe.1G218300.1.p,Prupe.2G000700.1.p,Prupe.4G231400.1.p,Prupe.7G268100.1.p,Prupe.6G340700.1.p,Prupe.6G133500.1.p,Prupe.3G016800.1.p,Prupe.1G485300.1.p,Prupe.7G086700.1.p,Prupe.6G042400.1.p,	0.2507543373183896
Biological process	plastid organization	GO:0009657	6	0	3.3404710426137414	73	348	1244	19810	Prupe.8G219200.1.p,Prupe.4G120800.1.p,Prupe.6G274500.1.p,Prupe.1G490400.1.p,Prupe.5G024500.1.p,Prupe.4G234400.1.p,Prupe.1G095100.1.p,Prupe.8G190300.1.p,Prupe.6G116100.1.p,Prupe.4G209000.1.p,Prupe.1G560000.1.p,Prupe.8G126700.1.p,Prupe.5G101100.1.p,Prupe.8G160500.1.p,Prupe.2G102700.1.p,Prupe.6G071100.1.p,Prupe.8G189500.1.p,Prupe.4G209500.1.p,Prupe.8G247800.1.p,Prupe.3G136100.1.p,Prupe.5G213000.1.p,…	0
Biological process	chloroplast organization	GO:0009658	7	0	3.6191902952353114	60	264	1244	19810	Prupe.8G219200.1.p,Prupe.4G120800.1.p,Prupe.1G490400.1.p,Prupe.5G024500.1.p,Prupe.4G234400.1.p,Prupe.8G190300.1.p,Prupe.4G209000.1.p,Prupe.1G560000.1.p,Prupe.8G126700.1.p,Prupe.5G101100.1.p,Prupe.8G160500.1.p,Prupe.2G102700.1.p,Prupe.6G071100.1.p,Prupe.8G189500.1.p,Prupe.8G247800.1.p,Prupe.3G136100.1.p,Prupe.5G213000.1.p,Prupe.6G289900.1.p,Prupe.1G276500.1.p,Prupe.8G083600.1.p,Prupe.1G382200.1.p,…	0
Biological process	organonitrogen compound biosynthetic process	GO:1901566	5	1.53399e-10	1.60543569506592	173	1716	1244	19810	Prupe.2G132400.1.p,Prupe.7G268400.1.p,Prupe.1G281400.1.p,Prupe.3G071800.1.p,Prupe.7G148200.1.p,Prupe.6G250400.1.p,Prupe.2G305000.1.p,Prupe.6G274500.1.p,Prupe.3G001700.1.p,Prupe.3G286600.1.p,Prupe.1G414200.1.p,Prupe.8G126200.1.p,Prupe.7G166500.1.p,Prupe.4G207900.1.p,Prupe.6G018600.1.p,Prupe.1G129500.1.p,Prupe.5G011100.1.p,Prupe.5G153100.1.p,Prupe.7G242200.1.p,Prupe.1G504900.1.p,Prupe.2G134500.1.p,…	2.096959232922302E-7
Biological process	amino acid biosynthetic process	GO:0008652	8	2.00247e-08	2.740484558438645	37	215	1244	19810	Prupe.1G281400.1.p,Prupe.6G250400.1.p,Prupe.4G207900.1.p,Prupe.5G153100.1.p,Prupe.6G249100.1.p,Prupe.1G102600.1.p,Prupe.4G213500.1.p,Prupe.1G376500.1.p,Prupe.5G205100.1.p,Prupe.6G151800.1.p,Prupe.7G196300.1.p,Prupe.7G042400.1.p,Prupe.5G171400.1.p,Prupe.2G029900.1.p,Prupe.7G109700.1.p,Prupe.7G268500.1.p,Prupe.1G013300.1.p,Prupe.6G152500.1.p,Prupe.3G005300.1.p,Prupe.6G179700.1.p,Prupe.6G186800.1.p,…	2.0530305586241582E-5
Biological process	small molecule metabolic process	GO:0044281	3	3.2138e-08	1.4411901139807994	202	2232	1244	19810	Prupe.5G088400.1.p,Prupe.2G132400.1.p,Prupe.2G115500.1.p,Prupe.1G281400.1.p,Prupe.1G101700.1.p,Prupe.3G071800.1.p,Prupe.7G148200.1.p,Prupe.3G311200.1.p,Prupe.6G250400.1.p,Prupe.2G305000.1.p,Prupe.6G300800.1.p,Prupe.1G302700.1.p,Prupe.1G572900.1.p,Prupe.1G403200.1.p,Prupe.8G126200.1.p,Prupe.4G207900.1.p,Prupe.3G313300.1.p,Prupe.6G159900.1.p,Prupe.7G269600.1.p,Prupe.7G270100.1.p,Prupe.5G011100.1.p,…	2.6359558310495857E-5
Biological process	protein import	GO:0017038	8	4.57811e-08	2.745592637764719	35	203	1244	19810	Prupe.2G190300.1.p,Prupe.7G054800.1.p,Prupe.1G473000.1.p,Prupe.3G061200.1.p,Prupe.3G006800.1.p,Prupe.6G255300.1.p,Prupe.7G049100.1.p,Prupe.6G283400.1.p,Prupe.2G102700.1.p,Prupe.6G071100.1.p,Prupe.5G213000.1.p,Prupe.1G295600.1.p,Prupe.1G180500.1.p,Prupe.2G134200.1.p,Prupe.5G174100.1.p,Prupe.6G118900.1.p,Prupe.8G211200.1.p,Prupe.3G049300.1.p,Prupe.3G045100.1.p,Prupe.6G343300.1.p,Prupe.3G037400.1.p,…	3.1291368206010084E-5
Biological process	carbohydrate derivative biosynthetic process	GO:1901137	5	7.42897e-08	1.929411345104968	71	586	1244	19810	Prupe.5G088400.1.p,Prupe.1G275500.1.p,Prupe.2G115500.1.p,Prupe.3G071800.1.p,Prupe.2G305000.1.p,Prupe.8G126200.1.p,Prupe.6G159900.1.p,Prupe.5G011100.1.p,Prupe.7G242200.1.p,Prupe.6G150600.1.p,Prupe.1G067700.1.p,Prupe.7G012900.1.p,Prupe.4G287000.1.p,Prupe.4G025400.1.p,Prupe.8G160500.1.p,Prupe.2G179700.1.p,Prupe.6G076300.1.p,Prupe.1G526100.1.p,Prupe.4G123500.1.p,Prupe.4G148400.1.p,Prupe.1G057400.1.p,…	4.35231280693544E-5
Biological process	protein transmembrane transport	GO:0071806	8	7.63472e-08	3.34547002080575	25	119	1244	19810	Prupe.1G490400.1.p,Prupe.6G255300.1.p,Prupe.7G049100.1.p,Prupe.6G283400.1.p,Prupe.2G102700.1.p,Prupe.6G071100.1.p,Prupe.5G213000.1.p,Prupe.4G160300.1.p,Prupe.1G295600.1.p,Prupe.5G174100.1.p,Prupe.6G118900.1.p,Prupe.8G211200.1.p,Prupe.3G049300.1.p,Prupe.3G045100.1.p,Prupe.6G343300.1.p,Prupe.4G138400.1.p,Prupe.1G056300.1.p,Prupe.8G216100.1.p,Prupe.6G045000.1.p,Prupe.8G173000.1.p,Prupe.8G258800.1.p,…	3.9137475833922464E-5
Biological process	intracellular protein transmembrane transport	GO:0065002	9	9.30629e-08	3.521750556517438	23	104	1244	19810	Prupe.6G255300.1.p,Prupe.7G049100.1.p,Prupe.6G283400.1.p,Prupe.2G102700.1.p,Prupe.6G071100.1.p,Prupe.4G160300.1.p,Prupe.1G295600.1.p,Prupe.5G174100.1.p,Prupe.6G118900.1.p,Prupe.8G211200.1.p,Prupe.3G049300.1.p,Prupe.3G045100.1.p,Prupe.6G343300.1.p,Prupe.4G138400.1.p,Prupe.1G056300.1.p,Prupe.8G216100.1.p,Prupe.6G045000.1.p,Prupe.8G173000.1.p,Prupe.8G258800.1.p,Prupe.6G065200.1.p,Prupe.2G298400.1.p,…	4.2405666971630694E-5
Biological process	RNA modification	GO:0009451	8	1.2632e-07	1.728518598278666	94	866	1244	19810	Prupe.7G220200.1.p,Prupe.5G040700.1.p,Prupe.5G128200.1.p,Prupe.8G238200.1.p,Prupe.2G121900.1.p,Prupe.7G166500.1.p,Prupe.5G060100.1.p,Prupe.1G539000.1.p,Prupe.1G196300.1.p,Prupe.4G152100.1.p,Prupe.1G571500.1.p,Prupe.5G205300.1.p,Prupe.1G248500.1.p,Prupe.5G050000.1.p,Prupe.3G266400.1.p,Prupe.4G168200.1.p,Prupe.5G055400.1.p,Prupe.7G271800.1.p,Prupe.8G258600.1.p,Prupe.2G231000.1.p,Prupe.3G037500.1.p,…	5.180375187319175E-5
Biological process	ribosome biogenesis	GO:0042254	6	1.59132e-07	2.0479320694990055	58	451	1244	19810	Prupe.7G085700.1.p,Prupe.1G473000.1.p,Prupe.6G018600.1.p,Prupe.8G043300.1.p,Prupe.1G504900.1.p,Prupe.6G012300.1.p,Prupe.4G234400.1.p,Prupe.2G007500.1.p,Prupe.1G218300.1.p,Prupe.4G254800.1.p,Prupe.5G050000.1.p,Prupe.4G084200.1.p,Prupe.7G157900.1.p,Prupe.5G055400.1.p,Prupe.1G449000.1.p,Prupe.8G247800.1.p,Prupe.7G268100.1.p,Prupe.1G276500.1.p,Prupe.1G201800.1.p,Prupe.6G340200.1.p,Prupe.5G151200.1.p,…	5.932731351327386E-5
Biological process	small molecule biosynthetic process	GO:0044283	4	4.7679e-07	1.6300605109248802	104	1016	1244	19810	Prupe.2G115500.1.p,Prupe.1G281400.1.p,Prupe.7G148200.1.p,Prupe.6G250400.1.p,Prupe.2G305000.1.p,Prupe.4G207900.1.p,Prupe.5G153100.1.p,Prupe.6G249100.1.p,Prupe.6G150600.1.p,Prupe.1G102600.1.p,Prupe.5G182700.1.p,Prupe.1G082500.1.p,Prupe.4G213500.1.p,Prupe.7G188800.1.p,Prupe.4G287000.1.p,Prupe.1G376500.1.p,Prupe.5G205100.1.p,Prupe.8G160500.1.p,Prupe.6G151800.1.p,Prupe.6G076300.1.p,Prupe.7G196300.1.p,…	1.6294297826310866E-4
Biological process	alpha-amino acid biosynthetic process	GO:1901607	8	5.07295e-07	2.6684192230816026	31	185	1244	19810	Prupe.1G281400.1.p,Prupe.6G250400.1.p,Prupe.4G207900.1.p,Prupe.5G153100.1.p,Prupe.6G249100.1.p,Prupe.1G102600.1.p,Prupe.1G376500.1.p,Prupe.5G205100.1.p,Prupe.6G151800.1.p,Prupe.7G196300.1.p,Prupe.7G042400.1.p,Prupe.5G171400.1.p,Prupe.2G029900.1.p,Prupe.7G109700.1.p,Prupe.7G268500.1.p,Prupe.1G013300.1.p,Prupe.3G005300.1.p,Prupe.6G186800.1.p,Prupe.2G251100.1.p,Prupe.7G212800.1.p,Prupe.5G066300.1.p,…	1.6003204374960022E-4
Biological process	carboxylic acid biosynthetic process	GO:0046394	7	8.58846e-07	1.7472646480886032	79	720	1244	19810	Prupe.2G115500.1.p,Prupe.1G281400.1.p,Prupe.7G148200.1.p,Prupe.6G250400.1.p,Prupe.2G305000.1.p,Prupe.4G207900.1.p,Prupe.5G153100.1.p,Prupe.6G249100.1.p,Prupe.1G102600.1.p,Prupe.5G182700.1.p,Prupe.1G082500.1.p,Prupe.4G213500.1.p,Prupe.7G188800.1.p,Prupe.4G287000.1.p,Prupe.1G376500.1.p,Prupe.5G205100.1.p,Prupe.8G160500.1.p,Prupe.6G151800.1.p,Prupe.6G076300.1.p,Prupe.7G196300.1.p,Prupe.7G042400.1.p,…	2.5158048973720045E-4
Biological process	organic acid biosynthetic process	GO:0016053	5	8.58846e-07	1.7472646480886032	79	720	1244	19810	Prupe.2G115500.1.p,Prupe.1G281400.1.p,Prupe.7G148200.1.p,Prupe.6G250400.1.p,Prupe.2G305000.1.p,Prupe.4G207900.1.p,Prupe.5G153100.1.p,Prupe.6G249100.1.p,Prupe.1G102600.1.p,Prupe.5G182700.1.p,Prupe.1G082500.1.p,Prupe.4G213500.1.p,Prupe.7G188800.1.p,Prupe.4G287000.1.p,Prupe.1G376500.1.p,Prupe.5G205100.1.p,Prupe.8G160500.1.p,Prupe.6G151800.1.p,Prupe.6G076300.1.p,Prupe.7G196300.1.p,Prupe.7G042400.1.p,…	2.5158048973720045E-4
Biological process	organelle organization	GO:0006996	5	1.03402e-06	1.3191841549496757	252	3042	1244	19810	Prupe.8G219200.1.p,Prupe.6G002500.1.p,Prupe.4G120800.1.p,Prupe.4G036600.1.p,Prupe.7G052200.1.p,Prupe.8G272000.1.p,Prupe.7G054800.1.p,Prupe.3G061200.1.p,Prupe.6G274500.1.p,Prupe.8G232900.1.p,Prupe.7G153400.1.p,Prupe.2G236900.1.p,Prupe.5G009400.1.p,Prupe.4G006600.1.p,Prupe.2G007700.1.p,Prupe.2G151400.1.p,Prupe.1G401600.1.p,Prupe.1G201500.1.p,Prupe.6G210600.1.p,Prupe.3G268500.1.p,Prupe.3G300700.1.p,…	2.6503143727200223E-4
Biological process	nucleoside monophosphate biosynthetic process	GO:0009124	9	1.10383e-06	3.184887459807074	22	110	1244	19810	Prupe.2G305000.1.p,Prupe.4G287000.1.p,Prupe.8G160500.1.p,Prupe.6G076300.1.p,Prupe.1G526100.1.p,Prupe.1G551200.1.p,Prupe.5G074000.1.p,Prupe.3G075100.1.p,Prupe.3G294700.1.p,Prupe.5G100800.1.p,Prupe.1G366000.1.p,Prupe.5G015200.1.p,Prupe.1G473400.1.p,Prupe.5G212000.1.p,Prupe.3G078600.1.p,Prupe.4G133800.1.p,Prupe.8G232100.1.p,Prupe.6G092300.1.p,Prupe.5G228300.1.p,Prupe.1G380600.1.p,Prupe.4G007900.1.p,…	2.6628189671890393E-4
Biological process	ncRNA metabolic process	GO:0034660	8	3.32605e-06	1.6625513154967744	83	795	1244	19810	Prupe.7G205900.1.p,Prupe.7G220200.1.p,Prupe.2G313500.1.p,Prupe.2G132400.1.p,Prupe.8G238200.1.p,Prupe.7G085700.1.p,Prupe.1G572900.1.p,Prupe.1G414200.1.p,Prupe.8G043300.1.p,Prupe.1G287700.1.p,Prupe.3G268500.1.p,Prupe.1G196300.1.p,Prupe.1G518900.1.p,Prupe.5G076000.1.p,Prupe.4G254800.1.p,Prupe.5G050000.1.p,Prupe.7G157900.1.p,Prupe.5G055400.1.p,Prupe.8G258600.1.p,Prupe.1G449000.1.p,Prupe.3G272100.1.p,…	7.5778472388253E-4
Biological process	amino acid metabolic process	GO:0006520	4	3.38271e-06	1.865893663321316	58	495	1244	19810	Prupe.2G132400.1.p,Prupe.1G281400.1.p,Prupe.6G250400.1.p,Prupe.1G572900.1.p,Prupe.4G207900.1.p,Prupe.5G153100.1.p,Prupe.6G249100.1.p,Prupe.1G102600.1.p,Prupe.5G076000.1.p,Prupe.4G213500.1.p,Prupe.1G376500.1.p,Prupe.5G205100.1.p,Prupe.1G197500.1.p,Prupe.6G151800.1.p,Prupe.7G196300.1.p,Prupe.7G042400.1.p,Prupe.5G171400.1.p,Prupe.2G029900.1.p,Prupe.7G109700.1.p,Prupe.1G180100.1.p,Prupe.7G268500.1.p,…	7.301314977358548E-4
Biological process	carbohydrate derivative metabolic process	GO:1901135	4	3.39692e-06	1.5908037260622356	97	971	1244	19810	Prupe.5G088400.1.p,Prupe.1G275500.1.p,Prupe.2G115500.1.p,Prupe.3G071800.1.p,Prupe.2G305000.1.p,Prupe.8G126200.1.p,Prupe.3G313300.1.p,Prupe.6G159900.1.p,Prupe.7G269600.1.p,Prupe.7G270100.1.p,Prupe.5G011100.1.p,Prupe.7G242200.1.p,Prupe.6G150600.1.p,Prupe.1G067700.1.p,Prupe.7G012900.1.p,Prupe.4G287000.1.p,Prupe.4G025400.1.p,Prupe.8G160500.1.p,Prupe.2G179700.1.p,Prupe.6G076300.1.p,Prupe.1G492700.1.p,…	6.965392447049023E-4
Biological process	mRNA modification	GO:0016556	9	4.2009e-06	3.0401198479976617	21	110	1244	19810	Prupe.5G128200.1.p,Prupe.7G166500.1.p,Prupe.5G205300.1.p,Prupe.5G050000.1.p,Prupe.4G168200.1.p,Prupe.2G231000.1.p,Prupe.1G001600.1.p,Prupe.6G091000.1.p,Prupe.3G198300.1.p,Prupe.8G045000.1.p,Prupe.5G192400.1.p,Prupe.7G017200.1.p,Prupe.1G574100.1.p,Prupe.5G241100.1.p,Prupe.6G252100.1.p,Prupe.2G080000.1.p,Prupe.3G114700.1.p,Prupe.1G045300.1.p,Prupe.5G233800.1.p,Prupe.6G323900.1.p,Prupe.7G151800.1.p,	8.203764089573003E-4
Biological process	organic substance biosynthetic process	GO:1901576	4	4.49232e-06	1.1501314709655035	577	7989	1244	19810	Prupe.7G205900.1.p,Prupe.1G088000.1.p,Prupe.1G247100.1.p,Prupe.7G220200.1.p,Prupe.5G088400.1.p,Prupe.2G313500.1.p,Prupe.3G018500.1.p,Prupe.1G047500.1.p,Prupe.5G221800.1.p,Prupe.8G219200.1.p,Prupe.2G132400.1.p,Prupe.6G002500.1.p,Prupe.1G275500.1.p,Prupe.5G117700.1.p,Prupe.2G115500.1.p,Prupe.7G268400.1.p,Prupe.1G281400.1.p,Prupe.8G238200.1.p,Prupe.7G085700.1.p,Prupe.8G125800.1.p,Prupe.6G089600.1.p,…	8.374089600953154E-4
Biological process	protein localization to chloroplast	GO:0072598	7	4.84872e-06	3.852686443315009	15	62	1244	19810	Prupe.7G049100.1.p,Prupe.6G283400.1.p,Prupe.1G397100.1.p,Prupe.2G102700.1.p,Prupe.6G071100.1.p,Prupe.5G213000.1.p,Prupe.1G295600.1.p,Prupe.1G239700.1.p,Prupe.6G118900.1.p,Prupe.6G343300.1.p,Prupe.4G138400.1.p,Prupe.6G045000.1.p,Prupe.8G173000.1.p,Prupe.8G258800.1.p,Prupe.2G298400.1.p,	8.645477294226533E-4
Biological process	ribonucleoprotein complex biogenesis	GO:0022613	5	5.34752e-06	1.7604905556722517	66	597	1244	19810	Prupe.1G047500.1.p,Prupe.7G085700.1.p,Prupe.1G473000.1.p,Prupe.6G018600.1.p,Prupe.8G043300.1.p,Prupe.1G504900.1.p,Prupe.6G012300.1.p,Prupe.4G234400.1.p,Prupe.2G007500.1.p,Prupe.1G218300.1.p,Prupe.4G254800.1.p,Prupe.5G050000.1.p,Prupe.4G084200.1.p,Prupe.7G157900.1.p,Prupe.2G236400.1.p,Prupe.5G055400.1.p,Prupe.1G449000.1.p,Prupe.6G082600.1.p,Prupe.8G247800.1.p,Prupe.7G268100.1.p,Prupe.6G171500.1.p,…	9.137580645569021E-4
Biological process	nucleoside monophosphate metabolic process	GO:0009123	8	6.42808e-06	2.456429157829924	29	188	1244	19810	Prupe.3G071800.1.p,Prupe.2G305000.1.p,Prupe.4G287000.1.p,Prupe.8G160500.1.p,Prupe.6G076300.1.p,Prupe.3G256900.1.p,Prupe.1G526100.1.p,Prupe.3G305500.1.p,Prupe.3G301400.1.p,Prupe.1G551200.1.p,Prupe.7G211200.1.p,Prupe.5G074000.1.p,Prupe.3G075100.1.p,Prupe.3G294700.1.p,Prupe.5G100800.1.p,Prupe.1G366000.1.p,Prupe.5G015200.1.p,Prupe.1G473400.1.p,Prupe.5G212000.1.p,Prupe.3G078600.1.p,Prupe.4G133800.1.p,…	0.0010544628891573549
Biological process	alpha-amino acid metabolic process	GO:1901605	7	6.48779e-06	2.0859486557841858	41	313	1244	19810	Prupe.1G281400.1.p,Prupe.6G250400.1.p,Prupe.4G207900.1.p,Prupe.5G153100.1.p,Prupe.6G249100.1.p,Prupe.1G102600.1.p,Prupe.1G376500.1.p,Prupe.5G205100.1.p,Prupe.1G197500.1.p,Prupe.6G151800.1.p,Prupe.7G196300.1.p,Prupe.7G042400.1.p,Prupe.5G171400.1.p,Prupe.2G029900.1.p,Prupe.7G109700.1.p,Prupe.1G180100.1.p,Prupe.7G268500.1.p,Prupe.1G013300.1.p,Prupe.3G005300.1.p,Prupe.4G248000.1.p,Prupe.1G451900.1.p,…	0.0010233239719967728
Biological process	cellular biosynthetic process	GO:0044249	4	7.8968e-06	1.1477071927232698	568	7881	1244	19810	Prupe.7G205900.1.p,Prupe.1G088000.1.p,Prupe.1G247100.1.p,Prupe.7G220200.1.p,Prupe.5G088400.1.p,Prupe.2G313500.1.p,Prupe.3G018500.1.p,Prupe.1G047500.1.p,Prupe.5G221800.1.p,Prupe.8G219200.1.p,Prupe.2G132400.1.p,Prupe.6G002500.1.p,Prupe.1G275500.1.p,Prupe.5G117700.1.p,Prupe.2G115500.1.p,Prupe.7G268400.1.p,Prupe.1G281400.1.p,Prupe.8G238200.1.p,Prupe.7G085700.1.p,Prupe.6G089600.1.p,Prupe.4G036600.1.p,…	0.0011994354286730432
Biological process	DNA geometric change	GO:0032392	8	8.0657e-06	3.1192196771306393	19	97	1244	19810	Prupe.8G272000.1.p,Prupe.7G153400.1.p,Prupe.5G009400.1.p,Prupe.3G268500.1.p,Prupe.5G018600.1.p,Prupe.4G078300.1.p,Prupe.4G099700.1.p,Prupe.5G200300.1.p,Prupe.7G066800.1.p,Prupe.1G211500.1.p,Prupe.7G169300.1.p,Prupe.6G137000.1.p,Prupe.1G018300.1.p,Prupe.8G088400.1.p,Prupe.7G252700.1.p,Prupe.6G037500.1.p,Prupe.6G315300.1.p,Prupe.7G177100.1.p,Prupe.4G121000.1.p,	0.0011813376092618994
Biological process	protein folding	GO:0006457	3	8.23202e-06	2.57164825947155	26	161	1244	19810	Prupe.6G002500.1.p,Prupe.2G007700.1.p,Prupe.1G087100.1.p,Prupe.2G277700.1.p,Prupe.5G213000.1.p,Prupe.6G344500.1.p,Prupe.2G116500.1.p,Prupe.1G214100.1.p,Prupe.4G141000.1.p,Prupe.3G049300.1.p,Prupe.7G194300.1.p,Prupe.5G235200.1.p,Prupe.6G363200.1.p,Prupe.5G227000.1.p,Prupe.1G056300.1.p,Prupe.1G014300.1.p,Prupe.1G420900.1.p,Prupe.1G228800.1.p,Prupe.6G101200.1.p,Prupe.6G265400.1.p,Prupe.1G337400.1.p,…	0.0011641209953311836
Biological process	cellular component organization or biogenesis	GO:0071840	3	1.0251e-05	1.200120179001518	394	5228	1244	19810	Prupe.7G205900.1.p,Prupe.1G247100.1.p,Prupe.3G205000.1.p,Prupe.2G190800.1.p,Prupe.2G313500.1.p,Prupe.3G018500.1.p,Prupe.1G047500.1.p,Prupe.8G219200.1.p,Prupe.6G337000.1.p,Prupe.6G002500.1.p,Prupe.4G120800.1.p,Prupe.7G085700.1.p,Prupe.4G036600.1.p,Prupe.7G052200.1.p,Prupe.8G272000.1.p,Prupe.7G054800.1.p,Prupe.7G091100.1.p,Prupe.1G473000.1.p,Prupe.3G061200.1.p,Prupe.6G274500.1.p,Prupe.6G110800.1.p,…	0.0014013114985992337
Biological process	nucleobase-containing small molecule metabolic process	GO:0055086	6	1.03372e-05	1.7693819221150413	61	549	1244	19810	Prupe.5G088400.1.p,Prupe.3G071800.1.p,Prupe.2G305000.1.p,Prupe.6G159900.1.p,Prupe.7G270100.1.p,Prupe.6G150600.1.p,Prupe.4G287000.1.p,Prupe.1G039300.1.p,Prupe.8G160500.1.p,Prupe.6G076300.1.p,Prupe.1G492700.1.p,Prupe.3G256900.1.p,Prupe.1G526100.1.p,Prupe.4G123500.1.p,Prupe.3G305500.1.p,Prupe.4G099700.1.p,Prupe.4G164600.1.p,Prupe.3G301400.1.p,Prupe.5G158000.1.p,Prupe.8G138300.1.p,Prupe.1G551200.1.p,…	0.001367511951885211
Biological process	rRNA metabolic process	GO:0016072	9	1.19467e-05	2.077100517265483	39	299	1244	19810	Prupe.7G085700.1.p,Prupe.8G043300.1.p,Prupe.4G254800.1.p,Prupe.5G050000.1.p,Prupe.7G157900.1.p,Prupe.5G055400.1.p,Prupe.1G449000.1.p,Prupe.8G247800.1.p,Prupe.7G268100.1.p,Prupe.1G201800.1.p,Prupe.6G340200.1.p,Prupe.5G151200.1.p,Prupe.6G133500.1.p,Prupe.4G132500.1.p,Prupe.1G434700.1.p,Prupe.4G200900.1.p,Prupe.6G118500.1.p,Prupe.8G036800.1.p,Prupe.7G219800.1.p,Prupe.1G278400.1.p,Prupe.8G262300.1.p,…	0.0015310473485015096
Biological process	rRNA processing	GO:0006364	10	1.27897e-05	2.093870648316069	38	289	1244	19810	Prupe.7G085700.1.p,Prupe.8G043300.1.p,Prupe.4G254800.1.p,Prupe.5G050000.1.p,Prupe.7G157900.1.p,Prupe.5G055400.1.p,Prupe.1G449000.1.p,Prupe.7G268100.1.p,Prupe.1G201800.1.p,Prupe.6G340200.1.p,Prupe.5G151200.1.p,Prupe.6G133500.1.p,Prupe.4G132500.1.p,Prupe.1G434700.1.p,Prupe.4G200900.1.p,Prupe.6G118500.1.p,Prupe.8G036800.1.p,Prupe.7G219800.1.p,Prupe.1G278400.1.p,Prupe.8G262300.1.p,Prupe.4G110100.1.p,…	0.0015894137678624494
Biological process	establishment of protein localization to chloroplast	GO:0072596	8	1.56345e-05	3.7157020364415865	14	60	1244	19810	Prupe.7G049100.1.p,Prupe.6G283400.1.p,Prupe.1G397100.1.p,Prupe.2G102700.1.p,Prupe.6G071100.1.p,Prupe.5G213000.1.p,Prupe.1G295600.1.p,Prupe.6G118900.1.p,Prupe.6G343300.1.p,Prupe.4G138400.1.p,Prupe.6G045000.1.p,Prupe.8G173000.1.p,Prupe.8G258800.1.p,Prupe.2G298400.1.p,	0.0017810341774670186
Biological process	carboxylic acid metabolic process	GO:0019752	6	1.60364e-05	1.4455734657802624	125	1377	1244	19810	Prupe.2G132400.1.p,Prupe.2G115500.1.p,Prupe.1G281400.1.p,Prupe.1G101700.1.p,Prupe.7G148200.1.p,Prupe.6G250400.1.p,Prupe.2G305000.1.p,Prupe.1G302700.1.p,Prupe.1G572900.1.p,Prupe.1G403200.1.p,Prupe.4G207900.1.p,Prupe.5G011100.1.p,Prupe.5G153100.1.p,Prupe.1G435500.1.p,Prupe.6G249100.1.p,Prupe.1G102600.1.p,Prupe.5G182700.1.p,Prupe.5G076000.1.p,Prupe.1G082500.1.p,Prupe.4G213500.1.p,Prupe.7G188800.1.p,…	0.0017774398914711484
Biological process	ncRNA processing	GO:0034470	9	1.61032e-05	1.6867005238853663	68	642	1244	19810	Prupe.7G205900.1.p,Prupe.7G220200.1.p,Prupe.2G313500.1.p,Prupe.8G238200.1.p,Prupe.7G085700.1.p,Prupe.8G043300.1.p,Prupe.1G287700.1.p,Prupe.1G196300.1.p,Prupe.1G518900.1.p,Prupe.4G254800.1.p,Prupe.5G050000.1.p,Prupe.7G157900.1.p,Prupe.5G055400.1.p,Prupe.8G258600.1.p,Prupe.1G449000.1.p,Prupe.3G272100.1.p,Prupe.5G002000.1.p,Prupe.5G187500.1.p,Prupe.6G088000.1.p,Prupe.7G268100.1.p,Prupe.1G201800.1.p,…	0.0017378713102897665
Biological process	tRNA metabolic process	GO:0006399	9	2.01029e-05	2.099925797674994	36	273	1244	19810	Prupe.7G220200.1.p,Prupe.2G132400.1.p,Prupe.8G238200.1.p,Prupe.1G572900.1.p,Prupe.1G287700.1.p,Prupe.1G196300.1.p,Prupe.5G076000.1.p,Prupe.4G254800.1.p,Prupe.5G055400.1.p,Prupe.8G258600.1.p,Prupe.3G272100.1.p,Prupe.5G002000.1.p,Prupe.5G187500.1.p,Prupe.6G088000.1.p,Prupe.6G340200.1.p,Prupe.4G170400.1.p,Prupe.8G045000.1.p,Prupe.4G021000.1.p,Prupe.8G135400.1.p,Prupe.3G259900.1.p,Prupe.7G021900.1.p,…	0.002113899379745197
Biological process	DNA unwinding involved in DNA replication	GO:0006268	10	2.12833e-05	8.686056708564747	6	11	1244	19810	Prupe.8G272000.1.p,Prupe.4G078300.1.p,Prupe.1G211500.1.p,Prupe.8G088400.1.p,Prupe.7G252700.1.p,Prupe.4G121000.1.p,	0.002182068358918299
Biological process	DNA duplex unwinding	GO:0032508	9	2.22978e-05	3.017261804027754	18	95	1244	19810	Prupe.8G272000.1.p,Prupe.7G153400.1.p,Prupe.5G009400.1.p,Prupe.3G268500.1.p,Prupe.5G018600.1.p,Prupe.4G078300.1.p,Prupe.4G099700.1.p,Prupe.7G066800.1.p,Prupe.1G211500.1.p,Prupe.7G169300.1.p,Prupe.6G137000.1.p,Prupe.1G018300.1.p,Prupe.8G088400.1.p,Prupe.7G252700.1.p,Prupe.6G037500.1.p,Prupe.6G315300.1.p,Prupe.7G177100.1.p,Prupe.4G121000.1.p,	0.0022303210959733416
Biological process	biosynthetic process	GO:0009058	3	2.26034e-05	1.135369656748571	582	8163	1244	19810	Prupe.7G205900.1.p,Prupe.1G088000.1.p,Prupe.1G247100.1.p,Prupe.7G220200.1.p,Prupe.5G088400.1.p,Prupe.2G313500.1.p,Prupe.3G018500.1.p,Prupe.1G047500.1.p,Prupe.5G221800.1.p,Prupe.8G219200.1.p,Prupe.2G132400.1.p,Prupe.6G002500.1.p,Prupe.1G275500.1.p,Prupe.5G117700.1.p,Prupe.2G115500.1.p,Prupe.7G268400.1.p,Prupe.1G281400.1.p,Prupe.8G238200.1.p,Prupe.7G085700.1.p,Prupe.8G125800.1.p,Prupe.6G089600.1.p,…	0.0022070610895040415
Biological process	ribonucleoside monophosphate biosynthetic process	GO:0009156	10	2.28354e-05	2.909272198862231	19	104	1244	19810	Prupe.2G305000.1.p,Prupe.4G287000.1.p,Prupe.8G160500.1.p,Prupe.6G076300.1.p,Prupe.1G526100.1.p,Prupe.5G074000.1.p,Prupe.3G075100.1.p,Prupe.3G294700.1.p,Prupe.5G100800.1.p,Prupe.1G366000.1.p,Prupe.5G015200.1.p,Prupe.1G473400.1.p,Prupe.5G212000.1.p,Prupe.3G078600.1.p,Prupe.4G133800.1.p,Prupe.8G232100.1.p,Prupe.6G092300.1.p,Prupe.5G228300.1.p,Prupe.1G024200.1.p,	0.00217785792876677
Biological process	nucleotide metabolic process	GO:0009117	8	2.33295e-05	1.838849572636879	50	433	1244	19810	Prupe.3G071800.1.p,Prupe.2G305000.1.p,Prupe.6G159900.1.p,Prupe.4G287000.1.p,Prupe.1G039300.1.p,Prupe.8G160500.1.p,Prupe.6G076300.1.p,Prupe.1G492700.1.p,Prupe.3G256900.1.p,Prupe.1G526100.1.p,Prupe.4G123500.1.p,Prupe.3G305500.1.p,Prupe.4G099700.1.p,Prupe.4G164600.1.p,Prupe.3G301400.1.p,Prupe.5G158000.1.p,Prupe.1G551200.1.p,Prupe.7G211200.1.p,Prupe.2G169700.1.p,Prupe.5G074000.1.p,Prupe.3G075100.1.p,…	0.0021744127710170476
Biological process	nucleoside phosphate metabolic process	GO:0006753	7	2.63602e-05	1.8303950918431462	50	435	1244	19810	Prupe.3G071800.1.p,Prupe.2G305000.1.p,Prupe.6G159900.1.p,Prupe.4G287000.1.p,Prupe.1G039300.1.p,Prupe.8G160500.1.p,Prupe.6G076300.1.p,Prupe.1G492700.1.p,Prupe.3G256900.1.p,Prupe.1G526100.1.p,Prupe.4G123500.1.p,Prupe.3G305500.1.p,Prupe.4G099700.1.p,Prupe.4G164600.1.p,Prupe.3G301400.1.p,Prupe.5G158000.1.p,Prupe.1G551200.1.p,Prupe.7G211200.1.p,Prupe.2G169700.1.p,Prupe.5G074000.1.p,Prupe.3G075100.1.p,…	0.0024022891825087544
Biological process	tRNA processing	GO:0008033	10	2.86671e-05	2.561273132012682	23	143	1244	19810	Prupe.7G220200.1.p,Prupe.8G238200.1.p,Prupe.1G287700.1.p,Prupe.1G196300.1.p,Prupe.5G055400.1.p,Prupe.8G258600.1.p,Prupe.3G272100.1.p,Prupe.5G002000.1.p,Prupe.5G187500.1.p,Prupe.6G088000.1.p,Prupe.4G170400.1.p,Prupe.8G045000.1.p,Prupe.4G021000.1.p,Prupe.8G135400.1.p,Prupe.3G259900.1.p,Prupe.6G093000.1.p,Prupe.2G143300.1.p,Prupe.3G063700.1.p,Prupe.1G553700.1.p,Prupe.5G157100.1.p,Prupe.5G014800.1.p,…	0.0025557335714564253
Biological process	protein import into chloroplast stroma	GO:0045037	9	3.00515e-05	4.68365802912805	10	34	1244	19810	Prupe.7G049100.1.p,Prupe.6G283400.1.p,Prupe.2G102700.1.p,Prupe.6G071100.1.p,Prupe.5G213000.1.p,Prupe.1G295600.1.p,Prupe.6G118900.1.p,Prupe.4G138400.1.p,Prupe.6G045000.1.p,Prupe.8G258800.1.p,	0.0026221497700043526
Biological process	L-amino acid biosynthetic process	GO:0170034	9	3.24183e-05	2.6753054662379423	21	125	1244	19810	Prupe.6G250400.1.p,Prupe.5G153100.1.p,Prupe.6G249100.1.p,Prupe.1G102600.1.p,Prupe.1G376500.1.p,Prupe.5G205100.1.p,Prupe.6G151800.1.p,Prupe.7G196300.1.p,Prupe.7G042400.1.p,Prupe.2G029900.1.p,Prupe.3G005300.1.p,Prupe.6G186800.1.p,Prupe.7G212800.1.p,Prupe.6G093800.1.p,Prupe.1G532200.1.p,Prupe.5G007500.1.p,Prupe.8G007000.1.p,Prupe.8G180500.1.p,Prupe.7G009200.1.p,Prupe.1G463900.1.p,Prupe.6G092500.1.p,	0.0027697409119641567
Biological process	proteinogenic amino acid biosynthetic process	GO:0170038	8	3.24183e-05	2.6753054662379423	21	125	1244	19810	Prupe.6G250400.1.p,Prupe.5G153100.1.p,Prupe.6G249100.1.p,Prupe.1G102600.1.p,Prupe.1G376500.1.p,Prupe.5G205100.1.p,Prupe.6G151800.1.p,Prupe.7G196300.1.p,Prupe.7G042400.1.p,Prupe.2G029900.1.p,Prupe.3G005300.1.p,Prupe.6G186800.1.p,Prupe.7G212800.1.p,Prupe.6G093800.1.p,Prupe.1G532200.1.p,Prupe.5G007500.1.p,Prupe.8G007000.1.p,Prupe.8G180500.1.p,Prupe.7G009200.1.p,Prupe.1G463900.1.p,Prupe.6G092500.1.p,	0.0027697409119641567
Biological process	chaperone-mediated protein folding	GO:0061077	4	3.95173e-05	3.2721446504867195	15	73	1244	19810	Prupe.6G002500.1.p,Prupe.2G007700.1.p,Prupe.1G087100.1.p,Prupe.5G213000.1.p,Prupe.2G116500.1.p,Prupe.1G214100.1.p,Prupe.4G141000.1.p,Prupe.3G049300.1.p,Prupe.7G194300.1.p,Prupe.5G227000.1.p,Prupe.1G056300.1.p,Prupe.1G420900.1.p,Prupe.6G265400.1.p,Prupe.1G337400.1.p,Prupe.7G030600.1.p,	0.003241206666142342
Biological process	cellular nitrogen compound metabolic process	GO:0034641	4	4.37652e-05	1.1406639192065575	534	7455	1244	19810	Prupe.7G205900.1.p,Prupe.1G088000.1.p,Prupe.7G220200.1.p,Prupe.5G088400.1.p,Prupe.2G313500.1.p,Prupe.1G047500.1.p,Prupe.5G221800.1.p,Prupe.8G219200.1.p,Prupe.2G132400.1.p,Prupe.5G040700.1.p,Prupe.5G128200.1.p,Prupe.5G117700.1.p,Prupe.7G268400.1.p,Prupe.1G281400.1.p,Prupe.8G238200.1.p,Prupe.7G085700.1.p,Prupe.6G089600.1.p,Prupe.4G036600.1.p,Prupe.3G071800.1.p,Prupe.7G052200.1.p,Prupe.2G121900.1.p,…	0.0035192408630270768
Biological process	chloroplast fission	GO:0010020	8	4.69211e-05	4.942066747976494	9	29	1244	19810	Prupe.1G560000.1.p,Prupe.5G101100.1.p,Prupe.8G083600.1.p,Prupe.6G201500.1.p,Prupe.7G110900.1.p,Prupe.5G243600.1.p,Prupe.1G370400.1.p,Prupe.5G122500.1.p,Prupe.1G281100.1.p,	0.003700447504396266
Biological process	plastid fission	GO:0043572	7	4.69211e-05	4.942066747976494	9	29	1244	19810	Prupe.1G560000.1.p,Prupe.5G101100.1.p,Prupe.8G083600.1.p,Prupe.6G201500.1.p,Prupe.7G110900.1.p,Prupe.5G243600.1.p,Prupe.1G370400.1.p,Prupe.5G122500.1.p,Prupe.1G281100.1.p,	0.003700447504396266
Biological process	oxoacid metabolic process	GO:0043436	5	4.88888e-05	1.3997138937624056	130	1479	1244	19810	Prupe.2G132400.1.p,Prupe.2G115500.1.p,Prupe.1G281400.1.p,Prupe.1G101700.1.p,Prupe.7G148200.1.p,Prupe.6G250400.1.p,Prupe.2G305000.1.p,Prupe.1G302700.1.p,Prupe.1G572900.1.p,Prupe.1G403200.1.p,Prupe.4G207900.1.p,Prupe.7G269600.1.p,Prupe.5G011100.1.p,Prupe.5G153100.1.p,Prupe.1G435500.1.p,Prupe.6G249100.1.p,Prupe.1G102600.1.p,Prupe.5G182700.1.p,Prupe.5G076000.1.p,Prupe.1G082500.1.p,Prupe.4G213500.1.p,…	0.0037128313522612477
Biological process	organic acid metabolic process	GO:0006082	4	4.88888e-05	1.3997138937624056	130	1479	1244	19810	Prupe.2G132400.1.p,Prupe.2G115500.1.p,Prupe.1G281400.1.p,Prupe.1G101700.1.p,Prupe.7G148200.1.p,Prupe.6G250400.1.p,Prupe.2G305000.1.p,Prupe.1G302700.1.p,Prupe.1G572900.1.p,Prupe.1G403200.1.p,Prupe.4G207900.1.p,Prupe.7G269600.1.p,Prupe.5G011100.1.p,Prupe.5G153100.1.p,Prupe.1G435500.1.p,Prupe.6G249100.1.p,Prupe.1G102600.1.p,Prupe.5G182700.1.p,Prupe.5G076000.1.p,Prupe.1G082500.1.p,Prupe.4G213500.1.p,…	0.0037128313522612477
Biological process	cellular metabolic process	GO:0044237	3	5.30273e-05	1.0751592471659444	890	13182	1244	19810	Prupe.7G205900.1.p,Prupe.1G088000.1.p,Prupe.1G247100.1.p,Prupe.7G220200.1.p,Prupe.3G280300.1.p,Prupe.5G088400.1.p,Prupe.2G313500.1.p,Prupe.3G018500.1.p,Prupe.1G047500.1.p,Prupe.5G221800.1.p,Prupe.7G005300.1.p,Prupe.8G219200.1.p,Prupe.2G132400.1.p,Prupe.6G002500.1.p,Prupe.5G040700.1.p,Prupe.1G423100.1.p,Prupe.1G275500.1.p,Prupe.5G128200.1.p,Prupe.5G117700.1.p,Prupe.5G223900.1.p,Prupe.2G115500.1.p,…	0.0038833056955549067
Biological process	DNA conformation change	GO:0071103	7	5.46921e-05	2.313046758519104	26	179	1244	19810	Prupe.8G272000.1.p,Prupe.7G153400.1.p,Prupe.5G009400.1.p,Prupe.3G268500.1.p,Prupe.5G018600.1.p,Prupe.4G078300.1.p,Prupe.3G268700.1.p,Prupe.4G099700.1.p,Prupe.5G200300.1.p,Prupe.7G066800.1.p,Prupe.1G211500.1.p,Prupe.8G089400.1.p,Prupe.7G169300.1.p,Prupe.3G212300.1.p,Prupe.6G137000.1.p,Prupe.1G018300.1.p,Prupe.8G088400.1.p,Prupe.7G252700.1.p,Prupe.5G134000.1.p,Prupe.6G037500.1.p,Prupe.6G365000.1.p,…	0.0039349493197256
Biological process	protein targeting to chloroplast	GO:0045036	9	5.95629e-05	3.508774320126437	13	59	1244	19810	Prupe.7G049100.1.p,Prupe.6G283400.1.p,Prupe.1G397100.1.p,Prupe.2G102700.1.p,Prupe.6G071100.1.p,Prupe.1G295600.1.p,Prupe.6G118900.1.p,Prupe.6G343300.1.p,Prupe.4G138400.1.p,Prupe.6G045000.1.p,Prupe.8G173000.1.p,Prupe.8G258800.1.p,Prupe.2G298400.1.p,	0.004211505536816737
Biological process	nucleobase-containing small molecule biosynthetic process	GO:0034404	7	6.2818e-05	2.6321383965347716	20	121	1244	19810	Prupe.2G305000.1.p,Prupe.6G150600.1.p,Prupe.4G287000.1.p,Prupe.8G160500.1.p,Prupe.6G076300.1.p,Prupe.1G492700.1.p,Prupe.4G123500.1.p,Prupe.8G138300.1.p,Prupe.1G551200.1.p,Prupe.7G211200.1.p,Prupe.3G075100.1.p,Prupe.3G294700.1.p,Prupe.5G100800.1.p,Prupe.1G366000.1.p,Prupe.5G212000.1.p,Prupe.4G133800.1.p,Prupe.8G232100.1.p,Prupe.1G380600.1.p,Prupe.4G286600.1.p,Prupe.1G024200.1.p,	0.004366386388004909
Biological process	purine nucleoside monophosphate biosynthetic process	GO:0009127	10	7.56981e-05	3.102163110201695	15	77	1244	19810	Prupe.2G305000.1.p,Prupe.4G287000.1.p,Prupe.8G160500.1.p,Prupe.6G076300.1.p,Prupe.1G526100.1.p,Prupe.5G074000.1.p,Prupe.5G100800.1.p,Prupe.1G366000.1.p,Prupe.5G015200.1.p,Prupe.1G473400.1.p,Prupe.3G078600.1.p,Prupe.4G133800.1.p,Prupe.6G092300.1.p,Prupe.5G228300.1.p,Prupe.1G024200.1.p,	0.005173965976867085
Biological process	purine ribonucleoside monophosphate biosynthetic process	GO:0009168	11	7.56981e-05	3.102163110201695	15	77	1244	19810	Prupe.2G305000.1.p,Prupe.4G287000.1.p,Prupe.8G160500.1.p,Prupe.6G076300.1.p,Prupe.1G526100.1.p,Prupe.5G074000.1.p,Prupe.5G100800.1.p,Prupe.1G366000.1.p,Prupe.5G015200.1.p,Prupe.1G473400.1.p,Prupe.3G078600.1.p,Prupe.4G133800.1.p,Prupe.6G092300.1.p,Prupe.5G228300.1.p,Prupe.1G024200.1.p,	0.005173965976867085
Biological process	nucleoside phosphate biosynthetic process	GO:1901293	8	7.99789e-05	2.0127541567554	34	269	1244	19810	Prupe.3G071800.1.p,Prupe.2G305000.1.p,Prupe.6G159900.1.p,Prupe.4G287000.1.p,Prupe.8G160500.1.p,Prupe.6G076300.1.p,Prupe.1G526100.1.p,Prupe.4G123500.1.p,Prupe.4G099700.1.p,Prupe.3G301400.1.p,Prupe.5G158000.1.p,Prupe.1G551200.1.p,Prupe.5G074000.1.p,Prupe.3G075100.1.p,Prupe.1G122400.1.p,Prupe.3G294700.1.p,Prupe.5G100800.1.p,Prupe.1G366000.1.p,Prupe.5G126000.1.p,Prupe.5G015200.1.p,Prupe.1G473400.1.p,…	0.005290214237265004
Biological process	nucleotide biosynthetic process	GO:0009165	9	7.99789e-05	2.0127541567554	34	269	1244	19810	Prupe.3G071800.1.p,Prupe.2G305000.1.p,Prupe.6G159900.1.p,Prupe.4G287000.1.p,Prupe.8G160500.1.p,Prupe.6G076300.1.p,Prupe.1G526100.1.p,Prupe.4G123500.1.p,Prupe.4G099700.1.p,Prupe.3G301400.1.p,Prupe.5G158000.1.p,Prupe.1G551200.1.p,Prupe.5G074000.1.p,Prupe.3G075100.1.p,Prupe.1G122400.1.p,Prupe.3G294700.1.p,Prupe.5G100800.1.p,Prupe.1G366000.1.p,Prupe.5G126000.1.p,Prupe.5G015200.1.p,Prupe.1G473400.1.p,…	0.005290214237265004
Biological process	ribonucleoside monophosphate metabolic process	GO:0009161	9	8.46008e-05	2.3938696593321143	23	153	1244	19810	Prupe.2G305000.1.p,Prupe.4G287000.1.p,Prupe.8G160500.1.p,Prupe.6G076300.1.p,Prupe.3G256900.1.p,Prupe.1G526100.1.p,Prupe.3G305500.1.p,Prupe.7G211200.1.p,Prupe.5G074000.1.p,Prupe.3G075100.1.p,Prupe.3G294700.1.p,Prupe.5G100800.1.p,Prupe.1G366000.1.p,Prupe.5G015200.1.p,Prupe.1G473400.1.p,Prupe.5G212000.1.p,Prupe.3G078600.1.p,Prupe.4G133800.1.p,Prupe.8G232100.1.p,Prupe.6G092300.1.p,Prupe.5G228300.1.p,…	0.005421060969006493
Biological process	protein maturation	GO:0051604	6	8.61088e-05	2.00529951173038	34	270	1244	19810	Prupe.6G002500.1.p,Prupe.2G007700.1.p,Prupe.1G087100.1.p,Prupe.6G310400.1.p,Prupe.3G256900.1.p,Prupe.2G277700.1.p,Prupe.5G213000.1.p,Prupe.6G344500.1.p,Prupe.2G116500.1.p,Prupe.2G246200.1.p,Prupe.1G214100.1.p,Prupe.6G137000.1.p,Prupe.4G141000.1.p,Prupe.3G049300.1.p,Prupe.7G194300.1.p,Prupe.5G235200.1.p,Prupe.6G363200.1.p,Prupe.6G169400.1.p,Prupe.5G227000.1.p,Prupe.1G056300.1.p,Prupe.7G232700.1.p,…	0.005432805286543238
Biological process	obsolete cellular macromolecule biosynthetic process	GO:0034645	0	8.87506e-05	1.3589363560474896	142	1664	1244	19810	Prupe.1G247100.1.p,Prupe.3G018500.1.p,Prupe.2G132400.1.p,Prupe.1G275500.1.p,Prupe.5G117700.1.p,Prupe.7G268400.1.p,Prupe.6G089600.1.p,Prupe.8G272000.1.p,Prupe.6G274500.1.p,Prupe.6G110800.1.p,Prupe.3G286600.1.p,Prupe.8G126200.1.p,Prupe.8G197700.1.p,Prupe.3G044800.1.p,Prupe.6G018600.1.p,Prupe.6G159900.1.p,Prupe.5G011100.1.p,Prupe.7G013300.1.p,Prupe.7G242200.1.p,Prupe.1G504900.1.p,Prupe.2G134500.1.p,…	0.0055146413008110295
Biological process	L-amino acid metabolic process	GO:0170033	8	9.52239e-05	2.1644866231698563	28	206	1244	19810	Prupe.6G250400.1.p,Prupe.5G153100.1.p,Prupe.6G249100.1.p,Prupe.1G102600.1.p,Prupe.1G376500.1.p,Prupe.5G205100.1.p,Prupe.6G151800.1.p,Prupe.7G196300.1.p,Prupe.7G042400.1.p,Prupe.2G029900.1.p,Prupe.1G180100.1.p,Prupe.3G005300.1.p,Prupe.4G248000.1.p,Prupe.1G451900.1.p,Prupe.6G186800.1.p,Prupe.7G212800.1.p,Prupe.6G093800.1.p,Prupe.1G532200.1.p,Prupe.1G425800.1.p,Prupe.5G007500.1.p,Prupe.4G128100.1.p,…	0.005828554315998147
Biological process	amide metabolic process	GO:0043603	4	0.00010635	1.4983606211346192	86	914	1244	19810	Prupe.2G132400.1.p,Prupe.7G268400.1.p,Prupe.6G274500.1.p,Prupe.3G286600.1.p,Prupe.1G414200.1.p,Prupe.1G457300.1.p,Prupe.7G166500.1.p,Prupe.6G018600.1.p,Prupe.1G129500.1.p,Prupe.5G153100.1.p,Prupe.1G504900.1.p,Prupe.2G221700.1.p,Prupe.2G134500.1.p,Prupe.5G182700.1.p,Prupe.5G076000.1.p,Prupe.1G376500.1.p,Prupe.2G007500.1.p,Prupe.1G218300.1.p,Prupe.5G079700.1.p,Prupe.6G082600.1.p,Prupe.4G124000.1.p,…	0.006413822105106682
Biological process	arginine biosynthetic process	GO:0006526	11	0.000142076	5.57355305466238	7	20	1244	19810	Prupe.6G250400.1.p,Prupe.5G153100.1.p,Prupe.1G376500.1.p,Prupe.3G005300.1.p,Prupe.6G093800.1.p,Prupe.1G532200.1.p,Prupe.1G463900.1.p,	0.008444258874638042
Biological process	pyrimidine nucleotide metabolic process	GO:0006220	9	0.000144295	3.2346513263665595	13	64	1244	19810	Prupe.3G071800.1.p,Prupe.1G492700.1.p,Prupe.4G123500.1.p,Prupe.3G301400.1.p,Prupe.1G551200.1.p,Prupe.7G211200.1.p,Prupe.3G075100.1.p,Prupe.3G294700.1.p,Prupe.5G212000.1.p,Prupe.4G221200.1.p,Prupe.8G232100.1.p,Prupe.1G380600.1.p,Prupe.4G286600.1.p,	0.008453648843549582
Biological process	ribonucleotide biosynthetic process	GO:0009260	10	0.000156471	2.2117274026438016	25	180	1244	19810	Prupe.2G305000.1.p,Prupe.4G287000.1.p,Prupe.8G160500.1.p,Prupe.6G076300.1.p,Prupe.1G526100.1.p,Prupe.4G123500.1.p,Prupe.4G099700.1.p,Prupe.5G158000.1.p,Prupe.5G074000.1.p,Prupe.3G075100.1.p,Prupe.1G122400.1.p,Prupe.3G294700.1.p,Prupe.5G100800.1.p,Prupe.1G366000.1.p,Prupe.5G015200.1.p,Prupe.1G473400.1.p,Prupe.5G212000.1.p,Prupe.3G078600.1.p,Prupe.7G155100.1.p,Prupe.4G133800.1.p,Prupe.4G221200.1.p,…	0.009037855153094305
Biological process	ribose phosphate biosynthetic process	GO:0046390	7	0.000156471	2.2117274026438016	25	180	1244	19810	Prupe.2G305000.1.p,Prupe.4G287000.1.p,Prupe.8G160500.1.p,Prupe.6G076300.1.p,Prupe.1G526100.1.p,Prupe.4G123500.1.p,Prupe.4G099700.1.p,Prupe.5G158000.1.p,Prupe.5G074000.1.p,Prupe.3G075100.1.p,Prupe.1G122400.1.p,Prupe.3G294700.1.p,Prupe.5G100800.1.p,Prupe.1G366000.1.p,Prupe.5G015200.1.p,Prupe.1G473400.1.p,Prupe.5G212000.1.p,Prupe.3G078600.1.p,Prupe.7G155100.1.p,Prupe.4G133800.1.p,Prupe.4G221200.1.p,…	0.009037855153094305
Biological process	nucleoside triphosphate metabolic process	GO:0009141	8	0.000157371	2.4058502394226102	21	139	1244	19810	Prupe.3G071800.1.p,Prupe.2G305000.1.p,Prupe.6G159900.1.p,Prupe.4G287000.1.p,Prupe.8G160500.1.p,Prupe.6G076300.1.p,Prupe.3G256900.1.p,Prupe.4G123500.1.p,Prupe.3G305500.1.p,Prupe.3G301400.1.p,Prupe.7G211200.1.p,Prupe.6G240700.1.p,Prupe.1G366000.1.p,Prupe.1G473400.1.p,Prupe.3G078600.1.p,Prupe.4G133800.1.p,Prupe.6G092300.1.p,Prupe.5G228300.1.p,Prupe.1G380600.1.p,Prupe.1G002300.1.p,Prupe.1G024200.1.p,	0.008840776007240795
Biological process	nucleoside triphosphate biosynthetic process	GO:0009142	9	0.000159265	2.9130068229942747	15	82	1244	19810	Prupe.3G071800.1.p,Prupe.2G305000.1.p,Prupe.6G159900.1.p,Prupe.4G287000.1.p,Prupe.8G160500.1.p,Prupe.6G076300.1.p,Prupe.4G123500.1.p,Prupe.3G301400.1.p,Prupe.1G366000.1.p,Prupe.1G473400.1.p,Prupe.3G078600.1.p,Prupe.4G133800.1.p,Prupe.6G092300.1.p,Prupe.5G228300.1.p,Prupe.1G024200.1.p,	0.008826299366747064
Biological process	protein transmembrane import into intracellular organelle	GO:0044743	9	0.000170132	3.184887459807074	13	65	1244	19810	Prupe.6G255300.1.p,Prupe.5G174100.1.p,Prupe.8G211200.1.p,Prupe.3G049300.1.p,Prupe.3G045100.1.p,Prupe.6G343300.1.p,Prupe.1G056300.1.p,Prupe.8G216100.1.p,Prupe.8G173000.1.p,Prupe.6G065200.1.p,Prupe.2G298400.1.p,Prupe.5G134800.1.p,Prupe.6G077400.1.p,	0.00930283330256549
Biological process	establishment of protein localization to mitochondrial membrane	GO:0090151	9	0.000187029	7.962218649517684	5	10	1244	19810	Prupe.6G255300.1.p,Prupe.8G216100.1.p,Prupe.6G065200.1.p,Prupe.5G134800.1.p,Prupe.6G077400.1.p,	0.010092197724902385
Biological process	cellular process	GO:0009987	2	0.000195946	1.0335963562065547	1143	17610	1244	19810	Prupe.7G205900.1.p,Prupe.1G088000.1.p,Prupe.1G247100.1.p,Prupe.7G220200.1.p,Prupe.3G205000.1.p,Prupe.3G280300.1.p,Prupe.2G190800.1.p,Prupe.5G088400.1.p,Prupe.2G313500.1.p,Prupe.3G018500.1.p,Prupe.1G047500.1.p,Prupe.5G221800.1.p,Prupe.7G005300.1.p,Prupe.8G219200.1.p,Prupe.6G337000.1.p,Prupe.2G132400.1.p,Prupe.6G002500.1.p,Prupe.5G040700.1.p,Prupe.1G423100.1.p,Prupe.1G275500.1.p,Prupe.5G128200.1.p,…	0.010436044489482144
Biological process	mitochondrial transmembrane transport	GO:1990542	6	0.000254354	3.2388686031936347	12	59	1244	19810	Prupe.6G255300.1.p,Prupe.8G211200.1.p,Prupe.3G049300.1.p,Prupe.3G045100.1.p,Prupe.6G269400.1.p,Prupe.1G473400.1.p,Prupe.3G078600.1.p,Prupe.1G056300.1.p,Prupe.8G216100.1.p,Prupe.6G065200.1.p,Prupe.5G134800.1.p,Prupe.6G077400.1.p,	0.013038808353854195
Biological process	protein localization to mitochondrion	GO:0070585	7	0.000261996	3.7033575114035737	10	43	1244	19810	Prupe.6G255300.1.p,Prupe.8G211200.1.p,Prupe.3G049300.1.p,Prupe.3G045100.1.p,Prupe.1G056300.1.p,Prupe.8G216100.1.p,Prupe.6G065200.1.p,Prupe.5G134800.1.p,Prupe.8G059900.1.p,Prupe.6G077400.1.p,	0.013264783031925851
Biological process	protein targeting to mitochondrion	GO:0006626	9	0.000261996	3.7033575114035737	10	43	1244	19810	Prupe.6G255300.1.p,Prupe.8G211200.1.p,Prupe.3G049300.1.p,Prupe.3G045100.1.p,Prupe.1G056300.1.p,Prupe.8G216100.1.p,Prupe.6G065200.1.p,Prupe.5G134800.1.p,Prupe.8G059900.1.p,Prupe.6G077400.1.p,	0.013264783031925851
Biological process	establishment of protein localization to mitochondrion	GO:0072655	8	0.000261996	3.7033575114035737	10	43	1244	19810	Prupe.6G255300.1.p,Prupe.8G211200.1.p,Prupe.3G049300.1.p,Prupe.3G045100.1.p,Prupe.1G056300.1.p,Prupe.8G216100.1.p,Prupe.6G065200.1.p,Prupe.5G134800.1.p,Prupe.8G059900.1.p,Prupe.6G077400.1.p,	0.013264783031925851
Biological process	proteinogenic amino acid metabolic process	GO:0170039	7	0.000314514	2.0805797476126613	26	199	1244	19810	Prupe.6G250400.1.p,Prupe.5G153100.1.p,Prupe.6G249100.1.p,Prupe.1G102600.1.p,Prupe.1G376500.1.p,Prupe.5G205100.1.p,Prupe.6G151800.1.p,Prupe.7G196300.1.p,Prupe.7G042400.1.p,Prupe.2G029900.1.p,Prupe.3G005300.1.p,Prupe.4G248000.1.p,Prupe.1G451900.1.p,Prupe.6G186800.1.p,Prupe.7G212800.1.p,Prupe.6G093800.1.p,Prupe.1G532200.1.p,Prupe.5G007500.1.p,Prupe.4G128100.1.p,Prupe.8G007000.1.p,Prupe.8G180500.1.p,…	0.015355046795902055
Biological process	regulation of DNA-templated DNA replication initiation	GO:0030174	10	0.000325151	7.238380590470622	5	11	1244	19810	Prupe.6G012300.1.p,Prupe.1G211500.1.p,Prupe.8G088400.1.p,Prupe.7G252700.1.p,Prupe.7G049400.1.p,	0.015687575737715165
Biological process	purine nucleoside monophosphate metabolic process	GO:0009126	9	0.000325329	2.401304037156127	19	126	1244	19810	Prupe.2G305000.1.p,Prupe.4G287000.1.p,Prupe.8G160500.1.p,Prupe.6G076300.1.p,Prupe.3G256900.1.p,Prupe.1G526100.1.p,Prupe.3G305500.1.p,Prupe.7G211200.1.p,Prupe.5G074000.1.p,Prupe.5G100800.1.p,Prupe.1G366000.1.p,Prupe.5G015200.1.p,Prupe.1G473400.1.p,Prupe.3G078600.1.p,Prupe.4G133800.1.p,Prupe.6G092300.1.p,Prupe.5G228300.1.p,Prupe.1G002300.1.p,Prupe.1G024200.1.p,	0.015513633291346992
Biological process	purine ribonucleoside monophosphate metabolic process	GO:0009167	10	0.000325329	2.401304037156127	19	126	1244	19810	Prupe.2G305000.1.p,Prupe.4G287000.1.p,Prupe.8G160500.1.p,Prupe.6G076300.1.p,Prupe.3G256900.1.p,Prupe.1G526100.1.p,Prupe.3G305500.1.p,Prupe.7G211200.1.p,Prupe.5G074000.1.p,Prupe.5G100800.1.p,Prupe.1G366000.1.p,Prupe.5G015200.1.p,Prupe.1G473400.1.p,Prupe.3G078600.1.p,Prupe.4G133800.1.p,Prupe.6G092300.1.p,Prupe.5G228300.1.p,Prupe.1G002300.1.p,Prupe.1G024200.1.p,	0.015513633291346992
Biological process	non-proteinogenic amino acid metabolic process	GO:0170041	7	0.000352437	3.1326761899741715	12	61	1244	19810	Prupe.6G250400.1.p,Prupe.5G153100.1.p,Prupe.1G376500.1.p,Prupe.6G151800.1.p,Prupe.7G042400.1.p,Prupe.1G180100.1.p,Prupe.3G005300.1.p,Prupe.1G532200.1.p,Prupe.1G425800.1.p,Prupe.4G128100.1.p,Prupe.7G009200.1.p,Prupe.1G463900.1.p,	0.01642434335794076
Biological process	peptide metabolic process	GO:0006518	5	0.000440803	1.495549005597237	71	756	1244	19810	Prupe.2G132400.1.p,Prupe.7G268400.1.p,Prupe.6G274500.1.p,Prupe.3G286600.1.p,Prupe.1G414200.1.p,Prupe.1G457300.1.p,Prupe.7G166500.1.p,Prupe.6G018600.1.p,Prupe.1G129500.1.p,Prupe.1G504900.1.p,Prupe.2G221700.1.p,Prupe.2G134500.1.p,Prupe.5G076000.1.p,Prupe.2G007500.1.p,Prupe.1G218300.1.p,Prupe.5G079700.1.p,Prupe.6G082600.1.p,Prupe.4G124000.1.p,Prupe.2G000700.1.p,Prupe.8G067100.1.p,Prupe.6G171500.1.p,…	0.02031161133245248
Biological process	cellular component organization	GO:0016043	4	0.000480517	1.1642319291733836	351	4801	1244	19810	Prupe.7G205900.1.p,Prupe.1G247100.1.p,Prupe.3G205000.1.p,Prupe.2G190800.1.p,Prupe.2G313500.1.p,Prupe.3G018500.1.p,Prupe.1G047500.1.p,Prupe.8G219200.1.p,Prupe.6G337000.1.p,Prupe.6G002500.1.p,Prupe.4G120800.1.p,Prupe.4G036600.1.p,Prupe.7G052200.1.p,Prupe.8G272000.1.p,Prupe.7G054800.1.p,Prupe.7G091100.1.p,Prupe.3G061200.1.p,Prupe.6G274500.1.p,Prupe.8G232900.1.p,Prupe.2G133300.1.p,Prupe.7G153400.1.p,…	0.021895557964767665
Biological process	amide biosynthetic process	GO:0043604	6	0.000533805	1.4949471750114838	69	735	1244	19810	Prupe.2G132400.1.p,Prupe.7G268400.1.p,Prupe.6G274500.1.p,Prupe.3G286600.1.p,Prupe.1G414200.1.p,Prupe.7G166500.1.p,Prupe.6G018600.1.p,Prupe.1G129500.1.p,Prupe.5G153100.1.p,Prupe.1G504900.1.p,Prupe.2G134500.1.p,Prupe.5G182700.1.p,Prupe.5G076000.1.p,Prupe.1G376500.1.p,Prupe.2G007500.1.p,Prupe.1G218300.1.p,Prupe.5G079700.1.p,Prupe.6G082600.1.p,Prupe.4G124000.1.p,Prupe.2G000700.1.p,Prupe.8G092500.1.p,…	0.02405643813971576
Biological process	'de novo' protein folding	GO:0006458	4	0.000562259	3.674870145931239	9	39	1244	19810	Prupe.6G002500.1.p,Prupe.2G007700.1.p,Prupe.2G116500.1.p,Prupe.4G141000.1.p,Prupe.3G049300.1.p,Prupe.7G194300.1.p,Prupe.5G227000.1.p,Prupe.1G056300.1.p,Prupe.7G030600.1.p,	0.025063311435286874
Biological process	metabolic process	GO:0008152	2	0.000562821	1.0550397819989958	950	14339	1244	19810	Prupe.7G205900.1.p,Prupe.1G088000.1.p,Prupe.1G247100.1.p,Prupe.7G220200.1.p,Prupe.3G280300.1.p,Prupe.5G088400.1.p,Prupe.2G313500.1.p,Prupe.3G018500.1.p,Prupe.1G047500.1.p,Prupe.5G221800.1.p,Prupe.7G005300.1.p,Prupe.8G219200.1.p,Prupe.2G132400.1.p,Prupe.6G002500.1.p,Prupe.5G040700.1.p,Prupe.1G423100.1.p,Prupe.1G275500.1.p,Prupe.5G128200.1.p,Prupe.5G117700.1.p,Prupe.5G223900.1.p,Prupe.2G115500.1.p,…	0.0248185755345114
Biological process	mitochondrial RNA metabolic process	GO:0000959	8	0.000608307	2.4171020900321545	17	112	1244	19810	Prupe.3G268500.1.p,Prupe.5G060100.1.p,Prupe.5G205300.1.p,Prupe.4G168200.1.p,Prupe.3G288400.1.p,Prupe.6G091000.1.p,Prupe.5G192400.1.p,Prupe.3G247300.1.p,Prupe.1G018300.1.p,Prupe.1G574100.1.p,Prupe.6G252100.1.p,Prupe.3G114700.1.p,Prupe.1G164600.1.p,Prupe.3G063700.1.p,Prupe.1G045300.1.p,Prupe.7G241700.1.p,Prupe.7G151800.1.p,	0.02653901988118327
Biological process	response to cytokinin	GO:0009735	6	0.000636002	1.7863952098276856	35	312	1244	19810	Prupe.3G286600.1.p,Prupe.4G006600.1.p,Prupe.3G268500.1.p,Prupe.1G102600.1.p,Prupe.2G325400.1.p,Prupe.2G007500.1.p,Prupe.6G071100.1.p,Prupe.6G076300.1.p,Prupe.6G341500.1.p,Prupe.6G162000.1.p,Prupe.8G048900.1.p,Prupe.1G493900.1.p,Prupe.2G261500.1.p,Prupe.3G271800.1.p,Prupe.1G018300.1.p,Prupe.1G111400.1.p,Prupe.3G162300.1.p,Prupe.2G101600.1.p,Prupe.1G518800.1.p,Prupe.3G183400.1.p,Prupe.5G212800.1.p,…	0.027455180751443015
Biological process	chloroplast RNA modification	GO:1900865	9	0.000640505	3.9811093247588425	8	32	1244	19810	Prupe.1G348400.1.p,Prupe.7G017200.1.p,Prupe.1G574100.1.p,Prupe.5G241100.1.p,Prupe.2G080000.1.p,Prupe.5G233800.1.p,Prupe.6G323900.1.p,Prupe.4G197100.1.p,	0.027361561477542467
Biological process	amine biosynthetic process	GO:0009309	6	0.000685555	3.582998392282958	9	40	1244	19810	Prupe.1G281400.1.p,Prupe.4G207900.1.p,Prupe.5G171400.1.p,Prupe.1G255300.1.p,Prupe.7G109700.1.p,Prupe.2G251100.1.p,Prupe.5G211900.1.p,Prupe.1G337100.1.p,Prupe.6G132000.1.p,	0.0289841193001448
Biological process	biogenic amine biosynthetic process	GO:0042401	7	0.000685555	3.582998392282958	9	40	1244	19810	Prupe.1G281400.1.p,Prupe.4G207900.1.p,Prupe.5G171400.1.p,Prupe.1G255300.1.p,Prupe.7G109700.1.p,Prupe.2G251100.1.p,Prupe.5G211900.1.p,Prupe.1G337100.1.p,Prupe.6G132000.1.p,	0.0289841193001448
Biological process	ribonucleotide metabolic process	GO:0009259	9	0.000730576	1.8264587583123004	32	279	1244	19810	Prupe.2G305000.1.p,Prupe.4G287000.1.p,Prupe.8G160500.1.p,Prupe.6G076300.1.p,Prupe.3G256900.1.p,Prupe.1G526100.1.p,Prupe.4G123500.1.p,Prupe.3G305500.1.p,Prupe.4G099700.1.p,Prupe.5G158000.1.p,Prupe.7G211200.1.p,Prupe.2G169700.1.p,Prupe.5G074000.1.p,Prupe.3G075100.1.p,Prupe.1G122400.1.p,Prupe.3G294700.1.p,Prupe.6G240700.1.p,Prupe.5G100800.1.p,Prupe.1G366000.1.p,Prupe.5G015200.1.p,Prupe.1G473400.1.p,…	0.03026357570252196
Biological process	establishment of protein localization to organelle	GO:0072594	7	0.000746169	1.6986066452304394	40	375	1244	19810	Prupe.2G190300.1.p,Prupe.7G054800.1.p,Prupe.1G473000.1.p,Prupe.3G061200.1.p,Prupe.3G006800.1.p,Prupe.6G255300.1.p,Prupe.7G049100.1.p,Prupe.6G283400.1.p,Prupe.1G397100.1.p,Prupe.2G102700.1.p,Prupe.6G071100.1.p,Prupe.5G213000.1.p,Prupe.4G160300.1.p,Prupe.1G295600.1.p,Prupe.1G180500.1.p,Prupe.2G134200.1.p,Prupe.5G174100.1.p,Prupe.2G246200.1.p,Prupe.6G118900.1.p,Prupe.8G211200.1.p,Prupe.3G049300.1.p,…	0.03060037470635741
Biological process	pyrimidine deoxyribonucleotide metabolic process	GO:0009219	11	0.000814715	6.1247835765520655	5	13	1244	19810	Prupe.3G071800.1.p,Prupe.1G492700.1.p,Prupe.3G301400.1.p,Prupe.1G380600.1.p,Prupe.4G286600.1.p,	0.033080661102401876
Biological process	base-excision repair, AP site formation	GO:0006285	8	0.000814715	6.1247835765520655	5	13	1244	19810	Prupe.1G492700.1.p,Prupe.1G259900.1.p,Prupe.7G155600.1.p,Prupe.1G191600.1.p,Prupe.4G286600.1.p,	0.033080661102401876
Biological process	inner mitochondrial membrane organization	GO:0007007	8	0.000864851	4.287348503586446	7	26	1244	19810	Prupe.6G255300.1.p,Prupe.2G254100.1.p,Prupe.7G189000.1.p,Prupe.6G065200.1.p,Prupe.5G134800.1.p,Prupe.6G077400.1.p,Prupe.6G320700.1.p,	0.034434500980612404
Biological process	ATP metabolic process	GO:0046034	11	0.000924711	2.403688648910999	16	106	1244	19810	Prupe.2G305000.1.p,Prupe.4G287000.1.p,Prupe.8G160500.1.p,Prupe.6G076300.1.p,Prupe.3G256900.1.p,Prupe.3G305500.1.p,Prupe.7G211200.1.p,Prupe.6G240700.1.p,Prupe.1G366000.1.p,Prupe.1G473400.1.p,Prupe.3G078600.1.p,Prupe.4G133800.1.p,Prupe.6G092300.1.p,Prupe.5G228300.1.p,Prupe.1G002300.1.p,Prupe.1G024200.1.p,	0.03646385306376381
Biological process	tRNA modification	GO:0006400	11	0.000924711	2.403688648910999	16	106	1244	19810	Prupe.7G220200.1.p,Prupe.8G238200.1.p,Prupe.1G196300.1.p,Prupe.5G055400.1.p,Prupe.8G258600.1.p,Prupe.5G002000.1.p,Prupe.4G170400.1.p,Prupe.8G045000.1.p,Prupe.4G021000.1.p,Prupe.8G135400.1.p,Prupe.3G259900.1.p,Prupe.2G143300.1.p,Prupe.1G553700.1.p,Prupe.5G157100.1.p,Prupe.5G014800.1.p,Prupe.1G454800.1.p,	0.03646385306376381
Biological process	organic substance metabolic process	GO:0071704	3	0.000924969	1.0604241258532825	880	13215	1244	19810	Prupe.7G205900.1.p,Prupe.1G088000.1.p,Prupe.1G247100.1.p,Prupe.7G220200.1.p,Prupe.3G280300.1.p,Prupe.5G088400.1.p,Prupe.2G313500.1.p,Prupe.3G018500.1.p,Prupe.1G047500.1.p,Prupe.5G221800.1.p,Prupe.8G219200.1.p,Prupe.2G132400.1.p,Prupe.6G002500.1.p,Prupe.5G040700.1.p,Prupe.1G423100.1.p,Prupe.1G275500.1.p,Prupe.5G128200.1.p,Prupe.5G117700.1.p,Prupe.5G223900.1.p,Prupe.2G115500.1.p,Prupe.7G268400.1.p,…	0.03578584333213018
Biological process	ribose phosphate metabolic process	GO:0019693	6	0.00105361	1.769381922115041	33	297	1244	19810	Prupe.2G305000.1.p,Prupe.4G287000.1.p,Prupe.8G160500.1.p,Prupe.6G076300.1.p,Prupe.3G256900.1.p,Prupe.1G526100.1.p,Prupe.4G123500.1.p,Prupe.3G305500.1.p,Prupe.4G099700.1.p,Prupe.5G158000.1.p,Prupe.7G211200.1.p,Prupe.2G169700.1.p,Prupe.5G074000.1.p,Prupe.3G075100.1.p,Prupe.1G122400.1.p,Prupe.3G294700.1.p,Prupe.6G240700.1.p,Prupe.5G100800.1.p,Prupe.1G366000.1.p,Prupe.5G015200.1.p,Prupe.5G197000.1.p,…	0.040007767631571094
Biological process	protein localization to organelle	GO:0033365	6	0.00110258	1.5924437299035368	47	470	1244	19810	Prupe.2G190300.1.p,Prupe.7G054800.1.p,Prupe.1G473000.1.p,Prupe.3G061200.1.p,Prupe.3G006800.1.p,Prupe.6G255300.1.p,Prupe.7G049100.1.p,Prupe.6G283400.1.p,Prupe.1G397100.1.p,Prupe.5G212600.1.p,Prupe.2G102700.1.p,Prupe.6G071100.1.p,Prupe.5G213000.1.p,Prupe.4G160300.1.p,Prupe.1G295600.1.p,Prupe.1G180500.1.p,Prupe.2G134200.1.p,Prupe.5G174100.1.p,Prupe.1G239700.1.p,Prupe.2G246200.1.p,Prupe.6G118900.1.p,…	0.041483309329727186
Biological process	obsolete histone H4-K5 acetylation	GO:0043981	0	0.00120211	5.687299035369775	5	14	1244	19810	Prupe.8G082000.1.p,Prupe.6G211800.1.p,Prupe.8G239500.1.p,Prupe.1G371200.1.p,Prupe.7G167100.1.p,	0.04481666087551887
Biological process	translation	GO:0006412	8	0.00128906	1.4960856698138325	59	628	1244	19810	Prupe.2G132400.1.p,Prupe.7G268400.1.p,Prupe.6G274500.1.p,Prupe.3G286600.1.p,Prupe.1G414200.1.p,Prupe.7G166500.1.p,Prupe.6G018600.1.p,Prupe.1G129500.1.p,Prupe.1G504900.1.p,Prupe.2G134500.1.p,Prupe.5G076000.1.p,Prupe.2G007500.1.p,Prupe.1G218300.1.p,Prupe.5G079700.1.p,Prupe.6G082600.1.p,Prupe.4G124000.1.p,Prupe.2G000700.1.p,Prupe.8G067100.1.p,Prupe.6G171500.1.p,Prupe.3G240400.1.p,Prupe.8G083700.1.p,…	0.04762556391043703
Biological process	aromatic amino acid family biosynthetic process	GO:0009073	8	0.00129279	3.0623917882760328	10	52	1244	19810	Prupe.1G281400.1.p,Prupe.4G207900.1.p,Prupe.5G171400.1.p,Prupe.7G109700.1.p,Prupe.6G179700.1.p,Prupe.2G251100.1.p,Prupe.6G191200.1.p,Prupe.1G337100.1.p,Prupe.1G451400.1.p,Prupe.6G092500.1.p,	0.04733700783926142
Biological process	obsolete nucleotide phosphorylation	GO:0046939	0	0.00131291	2.871619840809657	11	61	1244	19810	Prupe.2G305000.1.p,Prupe.4G287000.1.p,Prupe.8G160500.1.p,Prupe.6G076300.1.p,Prupe.4G164600.1.p,Prupe.1G366000.1.p,Prupe.2G133700.1.p,Prupe.5G156200.1.p,Prupe.4G133800.1.p,Prupe.3G038400.1.p,Prupe.1G024200.1.p,	0.047648272584526294
Biological process	arginine metabolic process	GO:0006525	8	0.00139423	3.981109324758843	7	28	1244	19810	Prupe.6G250400.1.p,Prupe.5G153100.1.p,Prupe.1G376500.1.p,Prupe.3G005300.1.p,Prupe.6G093800.1.p,Prupe.1G532200.1.p,Prupe.1G463900.1.p,	0.050155758659489194
Biological process	glutamine family amino acid metabolic process	GO:0009064	9	0.00145245	2.69145419138626	12	71	1244	19810	Prupe.6G250400.1.p,Prupe.5G153100.1.p,Prupe.1G376500.1.p,Prupe.2G029900.1.p,Prupe.3G005300.1.p,Prupe.4G248000.1.p,Prupe.1G451900.1.p,Prupe.6G093800.1.p,Prupe.1G532200.1.p,Prupe.4G128100.1.p,Prupe.1G463900.1.p,Prupe.7G216500.1.p,	0.05179572462606681
Biological process	ribonucleoside triphosphate metabolic process	GO:0009199	9	0.0014711	2.237317637054556	17	121	1244	19810	Prupe.2G305000.1.p,Prupe.4G287000.1.p,Prupe.8G160500.1.p,Prupe.6G076300.1.p,Prupe.3G256900.1.p,Prupe.4G123500.1.p,Prupe.3G305500.1.p,Prupe.7G211200.1.p,Prupe.6G240700.1.p,Prupe.1G366000.1.p,Prupe.1G473400.1.p,Prupe.3G078600.1.p,Prupe.4G133800.1.p,Prupe.6G092300.1.p,Prupe.5G228300.1.p,Prupe.1G002300.1.p,Prupe.1G024200.1.p,	0.05200849980162894
Biological process	Group II intron splicing	GO:0000373	12	0.00147341	3.5387638442300817	8	36	1244	19810	Prupe.5G221800.1.p,Prupe.2G151400.1.p,Prupe.1G250700.1.p,Prupe.3G191800.1.p,Prupe.8G001500.1.p,Prupe.7G223600.1.p,Prupe.1G262200.1.p,Prupe.6G301900.1.p,	0.051645026597160554
Biological process	ATP biosynthetic process	GO:0006754	12	0.00150714	2.82530339176434	11	62	1244	19810	Prupe.2G305000.1.p,Prupe.4G287000.1.p,Prupe.8G160500.1.p,Prupe.6G076300.1.p,Prupe.1G366000.1.p,Prupe.1G473400.1.p,Prupe.3G078600.1.p,Prupe.4G133800.1.p,Prupe.6G092300.1.p,Prupe.5G228300.1.p,Prupe.1G024200.1.p,	0.052379513209403136
Biological process	RNA processing	GO:0006396	8	0.00155505	1.3181301567434196	111	1341	1244	19810	Prupe.7G205900.1.p,Prupe.7G220200.1.p,Prupe.2G313500.1.p,Prupe.1G047500.1.p,Prupe.5G221800.1.p,Prupe.8G238200.1.p,Prupe.7G085700.1.p,Prupe.8G001400.1.p,Prupe.2G151400.1.p,Prupe.8G043300.1.p,Prupe.1G287700.1.p,Prupe.3G268500.1.p,Prupe.1G196300.1.p,Prupe.1G250700.1.p,Prupe.1G518900.1.p,Prupe.8G005800.1.p,Prupe.4G234400.1.p,Prupe.4G254800.1.p,Prupe.5G050000.1.p,Prupe.7G157900.1.p,Prupe.2G236400.1.p,…	0.052704476561615574
Biological process	obsolete nucleic acid phosphodiester bond hydrolysis	GO:0090305	0	0.00158402	1.359042886374076	92	1078	1244	19810	Prupe.5G040700.1.p,Prupe.2G121900.1.p,Prupe.1G314400.1.p,Prupe.1G401600.1.p,Prupe.1G287700.1.p,Prupe.5G016000.1.p,Prupe.5G060100.1.p,Prupe.1G539000.1.p,Prupe.4G152100.1.p,Prupe.1G571500.1.p,Prupe.5G159400.1.p,Prupe.1G248500.1.p,Prupe.4G254800.1.p,Prupe.3G266400.1.p,Prupe.7G271800.1.p,Prupe.2G231000.1.p,Prupe.1G449000.1.p,Prupe.3G272100.1.p,Prupe.4G209500.1.p,Prupe.3G037500.1.p,Prupe.3G288400.1.p,…	0.05324652408314837
Biological process	chromosome organization	GO:0051276	6	0.00162345	1.330234119758778	104	1245	1244	19810	Prupe.4G036600.1.p,Prupe.8G272000.1.p,Prupe.8G232900.1.p,Prupe.7G153400.1.p,Prupe.2G236900.1.p,Prupe.5G009400.1.p,Prupe.4G006600.1.p,Prupe.1G401600.1.p,Prupe.3G268500.1.p,Prupe.5G058900.1.p,Prupe.3G006800.1.p,Prupe.1G518900.1.p,Prupe.8G082000.1.p,Prupe.2G042400.1.p,Prupe.5G018600.1.p,Prupe.7G053900.1.p,Prupe.4G078300.1.p,Prupe.5G212600.1.p,Prupe.6G306600.1.p,Prupe.3G060300.1.p,Prupe.6G211800.1.p,…	0.05412829986551799
Biological process	ribonucleoside triphosphate biosynthetic process	GO:0009201	10	0.00164527	2.6540728831725615	12	72	1244	19810	Prupe.2G305000.1.p,Prupe.4G287000.1.p,Prupe.8G160500.1.p,Prupe.6G076300.1.p,Prupe.4G123500.1.p,Prupe.1G366000.1.p,Prupe.1G473400.1.p,Prupe.3G078600.1.p,Prupe.4G133800.1.p,Prupe.6G092300.1.p,Prupe.5G228300.1.p,Prupe.1G024200.1.p,	0.05441320476842571
Biological process	chloroplast mRNA modification	GO:1900871	10	0.00171051	5.308145766345123	5	15	1244	19810	Prupe.7G017200.1.p,Prupe.5G241100.1.p,Prupe.2G080000.1.p,Prupe.5G233800.1.p,Prupe.6G323900.1.p,	0.05611829082619752
Biological process	maintenance of DNA repeat elements	GO:0043570	8	0.00171051	5.308145766345123	5	15	1244	19810	Prupe.3G071000.1.p,Prupe.1G050200.1.p,Prupe.5G217300.1.p,Prupe.8G271300.1.p,Prupe.7G228900.1.p,	0.05611829082619752
Biological process	plastid translation	GO:0032544	9	0.00171051	5.308145766345123	5	15	1244	19810	Prupe.6G274500.1.p,Prupe.8G083700.1.p,Prupe.8G240300.1.p,Prupe.8G255000.1.p,Prupe.2G208900.1.p,	0.05611829082619752
Biological process	obsolete nucleoside diphosphate phosphorylation	GO:0006165	0	0.00174521	2.948969870191735	10	54	1244	19810	Prupe.2G305000.1.p,Prupe.4G287000.1.p,Prupe.8G160500.1.p,Prupe.6G076300.1.p,Prupe.1G366000.1.p,Prupe.2G133700.1.p,Prupe.5G156200.1.p,Prupe.4G133800.1.p,Prupe.3G038400.1.p,Prupe.1G024200.1.p,	0.05591495653796483
Biological process	primary metabolic process	GO:0044238	3	0.00175609	1.0623150709904068	826	12382	1244	19810	Prupe.7G205900.1.p,Prupe.1G088000.1.p,Prupe.1G247100.1.p,Prupe.7G220200.1.p,Prupe.3G280300.1.p,Prupe.5G088400.1.p,Prupe.2G313500.1.p,Prupe.3G018500.1.p,Prupe.1G047500.1.p,Prupe.5G221800.1.p,Prupe.8G219200.1.p,Prupe.2G132400.1.p,Prupe.6G002500.1.p,Prupe.5G040700.1.p,Prupe.1G423100.1.p,Prupe.1G275500.1.p,Prupe.5G128200.1.p,Prupe.5G117700.1.p,Prupe.5G223900.1.p,Prupe.2G115500.1.p,Prupe.7G268400.1.p,…	0.055827168695375316
Biological process	protein localization to membrane	GO:0072657	6	0.00176314	2.2009384884845633	17	123	1244	19810	Prupe.6G255300.1.p,Prupe.7G199500.1.p,Prupe.7G271300.1.p,Prupe.4G160300.1.p,Prupe.1G339100.1.p,Prupe.1G044600.1.p,Prupe.6G343300.1.p,Prupe.5G239600.1.p,Prupe.8G216100.1.p,Prupe.8G173000.1.p,Prupe.6G269100.1.p,Prupe.6G065200.1.p,Prupe.1G333300.1.p,Prupe.2G298400.1.p,Prupe.5G134800.1.p,Prupe.6G077400.1.p,Prupe.1G228700.1.p,	0.05562017433581824
Biological process	glutamine family amino acid biosynthetic process	GO:0009084	10	0.00177789	3.4431215781698095	8	37	1244	19810	Prupe.6G250400.1.p,Prupe.5G153100.1.p,Prupe.1G376500.1.p,Prupe.2G029900.1.p,Prupe.3G005300.1.p,Prupe.6G093800.1.p,Prupe.1G532200.1.p,Prupe.1G463900.1.p,	0.05565732890272855
Biological process	protein acetylation	GO:0006473	8	0.00185758	2.041594525517355	20	156	1244	19810	Prupe.8G232900.1.p,Prupe.7G153400.1.p,Prupe.4G006600.1.p,Prupe.3G006800.1.p,Prupe.8G082000.1.p,Prupe.7G053900.1.p,Prupe.6G211800.1.p,Prupe.3G268700.1.p,Prupe.4G055900.1.p,Prupe.6G062800.1.p,Prupe.8G218500.1.p,Prupe.8G089400.1.p,Prupe.6G137000.1.p,Prupe.7G214700.1.p,Prupe.8G239500.1.p,Prupe.3G294200.1.p,Prupe.5G157100.1.p,Prupe.1G371200.1.p,Prupe.8G239800.1.p,Prupe.7G167100.1.p,	0.057711755010296295
Biological process	generation of precursor metabolites and energy	GO:0006091	4	0.00188708	1.6399149522041843	38	369	1244	19810	Prupe.4G120800.1.p,Prupe.2G305000.1.p,Prupe.1G302700.1.p,Prupe.5G002700.1.p,Prupe.1G067700.1.p,Prupe.4G287000.1.p,Prupe.3G167000.1.p,Prupe.1G039300.1.p,Prupe.1G197500.1.p,Prupe.8G160500.1.p,Prupe.6G076300.1.p,Prupe.3G098200.1.p,Prupe.3G256900.1.p,Prupe.8G060400.1.p,Prupe.8G048900.1.p,Prupe.1G523500.1.p,Prupe.3G020700.1.p,Prupe.4G052400.1.p,Prupe.3G271800.1.p,Prupe.8G265300.1.p,Prupe.6G240700.1.p,…	0.058187218529182655
Biological process	deoxyribonucleotide metabolic process	GO:0009262	9	0.00188959	4.3430283542823735	6	22	1244	19810	Prupe.3G071800.1.p,Prupe.6G159900.1.p,Prupe.1G492700.1.p,Prupe.3G301400.1.p,Prupe.1G380600.1.p,Prupe.4G286600.1.p,	0.057829950003171246
Biological process	purine ribonucleoside triphosphate metabolic process	GO:0009205	10	0.00202182	2.2350087437242627	16	114	1244	19810	Prupe.2G305000.1.p,Prupe.4G287000.1.p,Prupe.8G160500.1.p,Prupe.6G076300.1.p,Prupe.3G256900.1.p,Prupe.3G305500.1.p,Prupe.7G211200.1.p,Prupe.6G240700.1.p,Prupe.1G366000.1.p,Prupe.1G473400.1.p,Prupe.3G078600.1.p,Prupe.4G133800.1.p,Prupe.6G092300.1.p,Prupe.5G228300.1.p,Prupe.1G002300.1.p,Prupe.1G024200.1.p,	0.061418327979669576
Biological process	ribosomal small subunit biogenesis	GO:0042274	6	0.00209732	2.2967938412070246	15	104	1244	19810	Prupe.7G085700.1.p,Prupe.1G218300.1.p,Prupe.7G268100.1.p,Prupe.5G151200.1.p,Prupe.6G133500.1.p,Prupe.4G200900.1.p,Prupe.8G262300.1.p,Prupe.3G016800.1.p,Prupe.4G224400.1.p,Prupe.2G208900.1.p,Prupe.7G086700.1.p,Prupe.7G040700.1.p,Prupe.4G106000.1.p,Prupe.3G078900.1.p,Prupe.3G056900.1.p,	0.06324357770564402
Biological process	purine ribonucleotide biosynthetic process	GO:0009152	11	0.00214977	2.1076461131076223	18	136	1244	19810	Prupe.2G305000.1.p,Prupe.4G287000.1.p,Prupe.8G160500.1.p,Prupe.6G076300.1.p,Prupe.1G526100.1.p,Prupe.5G158000.1.p,Prupe.5G074000.1.p,Prupe.1G122400.1.p,Prupe.5G100800.1.p,Prupe.1G366000.1.p,Prupe.5G015200.1.p,Prupe.1G473400.1.p,Prupe.3G078600.1.p,Prupe.7G155100.1.p,Prupe.4G133800.1.p,Prupe.6G092300.1.p,Prupe.5G228300.1.p,Prupe.1G024200.1.p,	0.06435200190887652
Biological process	DNA replication	GO:0006260	8	0.00219514	1.6637471804962327	35	335	1244	19810	Prupe.5G117700.1.p,Prupe.8G272000.1.p,Prupe.6G018600.1.p,Prupe.6G159900.1.p,Prupe.7G013300.1.p,Prupe.6G012300.1.p,Prupe.1G343500.1.p,Prupe.4G078300.1.p,Prupe.8G189500.1.p,Prupe.4G209500.1.p,Prupe.3G071000.1.p,Prupe.1G438300.1.p,Prupe.3G268700.1.p,Prupe.1G461400.1.p,Prupe.4G099700.1.p,Prupe.5G200300.1.p,Prupe.1G211500.1.p,Prupe.1G273100.1.p,Prupe.6G112300.1.p,Prupe.1G586700.1.p,Prupe.2G263500.1.p,…	0.06523384564735056
Biological process	purine nucleoside triphosphate biosynthetic process	GO:0009145	10	0.00223511	2.6949047736829086	11	65	1244	19810	Prupe.2G305000.1.p,Prupe.4G287000.1.p,Prupe.8G160500.1.p,Prupe.6G076300.1.p,Prupe.1G366000.1.p,Prupe.1G473400.1.p,Prupe.3G078600.1.p,Prupe.4G133800.1.p,Prupe.6G092300.1.p,Prupe.5G228300.1.p,Prupe.1G024200.1.p,	0.06594364233871404
Biological process	purine ribonucleoside triphosphate biosynthetic process	GO:0009206	11	0.00223511	2.6949047736829086	11	65	1244	19810	Prupe.2G305000.1.p,Prupe.4G287000.1.p,Prupe.8G160500.1.p,Prupe.6G076300.1.p,Prupe.1G366000.1.p,Prupe.1G473400.1.p,Prupe.3G078600.1.p,Prupe.4G133800.1.p,Prupe.6G092300.1.p,Prupe.5G228300.1.p,Prupe.1G024200.1.p,	0.06594364233871404
Biological process	maturation of SSU-rRNA	GO:0030490	11	0.00223511	2.6949047736829086	11	65	1244	19810	Prupe.7G085700.1.p,Prupe.7G268100.1.p,Prupe.5G151200.1.p,Prupe.6G133500.1.p,Prupe.8G262300.1.p,Prupe.4G224400.1.p,Prupe.2G208900.1.p,Prupe.7G040700.1.p,Prupe.4G106000.1.p,Prupe.3G078900.1.p,Prupe.3G056900.1.p,	0.06594364233871404
Biological process	mitochondrial membrane organization	GO:0007006	7	0.00230125	3.049360333857837	9	47	1244	19810	Prupe.6G255300.1.p,Prupe.2G254100.1.p,Prupe.8G216100.1.p,Prupe.7G189000.1.p,Prupe.6G065200.1.p,Prupe.5G134800.1.p,Prupe.6G077400.1.p,Prupe.2G321200.1.p,Prupe.6G320700.1.p,	0.06646081020399933
Biological process	tryptophan biosynthetic process	GO:0000162	9	0.00242223	4.154201034530967	6	23	1244	19810	Prupe.1G281400.1.p,Prupe.4G207900.1.p,Prupe.5G171400.1.p,Prupe.7G109700.1.p,Prupe.2G251100.1.p,Prupe.1G337100.1.p,	0.06898299365572913
Biological process	cell wall pectin biosynthetic process	GO:0052325	9	0.00242223	4.154201034530967	6	23	1244	19810	Prupe.1G247100.1.p,Prupe.3G018500.1.p,Prupe.8G197700.1.p,Prupe.2G179700.1.p,Prupe.4G129800.1.p,Prupe.1G518800.1.p,	0.06898299365572913
Biological process	indolalkylamine biosynthetic process	GO:0046219	8	0.00242223	4.154201034530967	6	23	1244	19810	Prupe.1G281400.1.p,Prupe.4G207900.1.p,Prupe.5G171400.1.p,Prupe.7G109700.1.p,Prupe.2G251100.1.p,Prupe.1G337100.1.p,	0.06898299365572913
Biological process	peptide biosynthetic process	GO:0043043	7	0.00246588	1.4543990722029205	59	646	1244	19810	Prupe.2G132400.1.p,Prupe.7G268400.1.p,Prupe.6G274500.1.p,Prupe.3G286600.1.p,Prupe.1G414200.1.p,Prupe.7G166500.1.p,Prupe.6G018600.1.p,Prupe.1G129500.1.p,Prupe.1G504900.1.p,Prupe.2G134500.1.p,Prupe.5G076000.1.p,Prupe.2G007500.1.p,Prupe.1G218300.1.p,Prupe.5G079700.1.p,Prupe.6G082600.1.p,Prupe.4G124000.1.p,Prupe.2G000700.1.p,Prupe.8G067100.1.p,Prupe.6G171500.1.p,Prupe.3G240400.1.p,Prupe.8G083700.1.p,…	0.06879313423397468
Biological process	nitrogen compound metabolic process	GO:0006807	3	0.00252006	1.0668629971446357	761	11359	1244	19810	Prupe.7G205900.1.p,Prupe.1G088000.1.p,Prupe.7G220200.1.p,Prupe.5G088400.1.p,Prupe.2G313500.1.p,Prupe.1G047500.1.p,Prupe.5G221800.1.p,Prupe.8G219200.1.p,Prupe.2G132400.1.p,Prupe.6G002500.1.p,Prupe.5G040700.1.p,Prupe.1G423100.1.p,Prupe.5G128200.1.p,Prupe.5G117700.1.p,Prupe.5G223900.1.p,Prupe.7G268400.1.p,Prupe.1G281400.1.p,Prupe.8G238200.1.p,Prupe.7G085700.1.p,Prupe.1G175200.1.p,Prupe.4G108500.1.p,…	0.06982938797408719
Biological process	cell wall polysaccharide biosynthetic process	GO:0070592	7	0.00253302	2.654072883172562	11	66	1244	19810	Prupe.1G247100.1.p,Prupe.3G018500.1.p,Prupe.6G110800.1.p,Prupe.8G197700.1.p,Prupe.1G113400.1.p,Prupe.5G196900.1.p,Prupe.2G179700.1.p,Prupe.5G198300.1.p,Prupe.2G027600.1.p,Prupe.4G129800.1.p,Prupe.1G518800.1.p,	0.06971759816878184
Biological process	RNA secondary structure unwinding	GO:0010501	8	0.00264726	2.177700827218512	16	117	1244	19810	Prupe.8G043300.1.p,Prupe.4G084900.1.p,Prupe.1G260000.1.p,Prupe.6G097300.1.p,Prupe.4G132500.1.p,Prupe.7G169300.1.p,Prupe.3G191800.1.p,Prupe.2G131100.1.p,Prupe.1G319600.1.p,Prupe.1G342200.1.p,Prupe.1G153600.1.p,Prupe.1G209200.1.p,Prupe.1G262200.1.p,Prupe.6G301900.1.p,Prupe.6G240000.1.p,Prupe.2G090100.1.p,	0.0723760093276619
Biological process	peptidyl-lysine acetylation	GO:0018394	9	0.00273535	2.017095391211147	19	150	1244	19810	Prupe.8G232900.1.p,Prupe.7G153400.1.p,Prupe.4G006600.1.p,Prupe.3G006800.1.p,Prupe.8G082000.1.p,Prupe.7G053900.1.p,Prupe.6G211800.1.p,Prupe.3G268700.1.p,Prupe.4G055900.1.p,Prupe.6G062800.1.p,Prupe.8G218500.1.p,Prupe.8G089400.1.p,Prupe.6G137000.1.p,Prupe.7G214700.1.p,Prupe.8G239500.1.p,Prupe.3G294200.1.p,Prupe.5G157100.1.p,Prupe.1G371200.1.p,Prupe.7G167100.1.p,	0.07428933838698451
Biological process	localization within membrane	GO:0051668	4	0.00273535	2.017095391211147	19	150	1244	19810	Prupe.6G255300.1.p,Prupe.7G199500.1.p,Prupe.7G271300.1.p,Prupe.4G160300.1.p,Prupe.3G145100.1.p,Prupe.1G339100.1.p,Prupe.1G044600.1.p,Prupe.6G343300.1.p,Prupe.5G239600.1.p,Prupe.8G216100.1.p,Prupe.8G173000.1.p,Prupe.6G269100.1.p,Prupe.6G065200.1.p,Prupe.1G333300.1.p,Prupe.2G298400.1.p,Prupe.5G134800.1.p,Prupe.6G077400.1.p,Prupe.1G228700.1.p,Prupe.6G191600.1.p,	0.07428933838698451
Biological process	tRNA methylation	GO:0030488	12	0.00306023	3.9811093247588425	6	24	1244	19810	Prupe.5G055400.1.p,Prupe.8G258600.1.p,Prupe.5G002000.1.p,Prupe.3G259900.1.p,Prupe.5G014800.1.p,Prupe.1G454800.1.p,	0.08202627835533828
Biological process	regulatory ncRNA 3'-end processing	GO:0043628	11	0.00310048	2.9248966467615984	9	49	1244	19810	Prupe.4G254800.1.p,Prupe.5G050000.1.p,Prupe.1G449000.1.p,Prupe.5G187500.1.p,Prupe.6G340200.1.p,Prupe.3G063700.1.p,Prupe.6G104200.1.p,Prupe.6G113400.1.p,Prupe.1G011800.1.p,	0.08256551227467822
Biological process	methionine biosynthetic process	GO:0009086	11	0.00317266	4.68365802912805	5	17	1244	19810	Prupe.6G151800.1.p,Prupe.7G196300.1.p,Prupe.7G042400.1.p,Prupe.8G180500.1.p,Prupe.7G009200.1.p,	0.0839423700194089
Biological process	protein geranylgeranylation	GO:0018344	8	0.00317266	4.68365802912805	5	17	1244	19810	Prupe.2G233300.1.p,Prupe.7G181600.1.p,Prupe.7G181700.1.p,Prupe.1G572700.1.p,Prupe.3G223100.1.p,	0.0839423700194089
Biological process	ornithine metabolic process	GO:0006591	8	0.00317266	4.68365802912805	5	17	1244	19810	Prupe.6G250400.1.p,Prupe.1G376500.1.p,Prupe.3G005300.1.p,Prupe.1G532200.1.p,Prupe.1G463900.1.p,	0.0839423700194089
Biological process	nuclear pore organization	GO:0006999	7	0.00317266	4.68365802912805	5	17	1244	19810	Prupe.7G054800.1.p,Prupe.3G061200.1.p,Prupe.3G037400.1.p,Prupe.1G228700.1.p,Prupe.5G116300.1.p,	0.0839423700194089
Biological process	sulfur amino acid biosynthetic process	GO:0000097	8	0.00318153	3.483470659163987	7	32	1244	19810	Prupe.1G102600.1.p,Prupe.6G151800.1.p,Prupe.7G196300.1.p,Prupe.7G042400.1.p,Prupe.7G212800.1.p,Prupe.8G180500.1.p,Prupe.7G009200.1.p,	0.0820593737402148
Biological process	establishment of protein localization to membrane	GO:0090150	7	0.00322499	2.5760119160204273	11	68	1244	19810	Prupe.6G255300.1.p,Prupe.7G271300.1.p,Prupe.4G160300.1.p,Prupe.6G343300.1.p,Prupe.8G216100.1.p,Prupe.8G173000.1.p,Prupe.6G269100.1.p,Prupe.6G065200.1.p,Prupe.2G298400.1.p,Prupe.5G134800.1.p,Prupe.6G077400.1.p,	0.08266044040920875
Biological process	nucleoside diphosphate metabolic process	GO:0009132	8	0.00329284	2.449913430620826	12	78	1244	19810	Prupe.3G071800.1.p,Prupe.2G305000.1.p,Prupe.4G287000.1.p,Prupe.8G160500.1.p,Prupe.6G076300.1.p,Prupe.3G301400.1.p,Prupe.1G366000.1.p,Prupe.2G133700.1.p,Prupe.5G156200.1.p,Prupe.4G133800.1.p,Prupe.3G038400.1.p,Prupe.1G024200.1.p,	0.08387531532876331
Biological process	purine nucleoside triphosphate metabolic process	GO:0009144	9	0.00342528	2.1232583065380495	16	120	1244	19810	Prupe.2G305000.1.p,Prupe.4G287000.1.p,Prupe.8G160500.1.p,Prupe.6G076300.1.p,Prupe.3G256900.1.p,Prupe.3G305500.1.p,Prupe.7G211200.1.p,Prupe.6G240700.1.p,Prupe.1G366000.1.p,Prupe.1G473400.1.p,Prupe.3G078600.1.p,Prupe.4G133800.1.p,Prupe.6G092300.1.p,Prupe.5G228300.1.p,Prupe.1G002300.1.p,Prupe.1G024200.1.p,	0.0867104477551518
Biological process	aspartate family amino acid biosynthetic process	GO:0009067	10	0.00382286	3.377910942219624	7	33	1244	19810	Prupe.6G249100.1.p,Prupe.6G151800.1.p,Prupe.7G196300.1.p,Prupe.7G042400.1.p,Prupe.6G186800.1.p,Prupe.8G180500.1.p,Prupe.7G009200.1.p,	0.09618128077581621
Biological process	biogenic amine metabolic process	GO:0006576	6	0.00391176	2.6540728831725615	10	60	1244	19810	Prupe.1G281400.1.p,Prupe.4G207900.1.p,Prupe.8G076300.1.p,Prupe.5G171400.1.p,Prupe.1G255300.1.p,Prupe.7G109700.1.p,Prupe.2G251100.1.p,Prupe.5G211900.1.p,Prupe.1G337100.1.p,Prupe.6G132000.1.p,	0.09781795190743112
Biological process	protein targeting	GO:0006605	7	0.00395712	1.6916068925715226	29	273	1244	19810	Prupe.6G255300.1.p,Prupe.7G049100.1.p,Prupe.6G283400.1.p,Prupe.1G397100.1.p,Prupe.2G102700.1.p,Prupe.6G071100.1.p,Prupe.7G271300.1.p,Prupe.5G213000.1.p,Prupe.4G160300.1.p,Prupe.1G295600.1.p,Prupe.5G174100.1.p,Prupe.2G246200.1.p,Prupe.6G118900.1.p,Prupe.8G211200.1.p,Prupe.3G049300.1.p,Prupe.3G045100.1.p,Prupe.6G343300.1.p,Prupe.4G138400.1.p,Prupe.1G056300.1.p,Prupe.8G216100.1.p,Prupe.6G045000.1.p,…	0.09116943063222084
Biological process	nucleoside biosynthetic process	GO:0009163	8	0.00410368	2.81019481747683	9	51	1244	19810	Prupe.6G150600.1.p,Prupe.4G123500.1.p,Prupe.8G138300.1.p,Prupe.1G551200.1.p,Prupe.3G075100.1.p,Prupe.3G294700.1.p,Prupe.5G100800.1.p,Prupe.5G212000.1.p,Prupe.8G232100.1.p,	0.09401773546098176
Biological process	RNA methylation	GO:0001510	9	0.00451386	2.3591758961533884	12	81	1244	19810	Prupe.5G128200.1.p,Prupe.5G055400.1.p,Prupe.8G258600.1.p,Prupe.5G002000.1.p,Prupe.8G036800.1.p,Prupe.3G259900.1.p,Prupe.7G219800.1.p,Prupe.8G262300.1.p,Prupe.1G563800.1.p,Prupe.7G040700.1.p,Prupe.5G014800.1.p,Prupe.1G454800.1.p,	0.1017106414917119
Biological process	thylakoid membrane organization	GO:0010027	7	0.00453919	2.4671663421040715	11	71	1244	19810	Prupe.1G095100.1.p,Prupe.6G116100.1.p,Prupe.3G136100.1.p,Prupe.3G310900.1.p,Prupe.1G396500.1.p,Prupe.2G313600.1.p,Prupe.8G255000.1.p,Prupe.7G232700.1.p,Prupe.8G241300.1.p,Prupe.6G049100.1.p,Prupe.1G203200.1.p,	0.1017225553856172
Biological process	cell wall pectin metabolic process	GO:0052546	8	0.00455768	3.278560620389635	7	34	1244	19810	Prupe.1G247100.1.p,Prupe.3G018500.1.p,Prupe.8G197700.1.p,Prupe.2G179700.1.p,Prupe.2G156800.1.p,Prupe.4G129800.1.p,Prupe.1G518800.1.p,	0.10158185974118697
Biological process	cellular respiration	GO:0045333	6	0.00482608	2.2501922270376067	13	92	1244	19810	Prupe.1G302700.1.p,Prupe.1G039300.1.p,Prupe.1G197500.1.p,Prupe.3G256900.1.p,Prupe.3G020700.1.p,Prupe.3G271800.1.p,Prupe.8G265300.1.p,Prupe.6G240700.1.p,Prupe.1G473400.1.p,Prupe.1G451900.1.p,Prupe.3G078600.1.p,Prupe.3G270900.1.p,Prupe.1G002300.1.p,	0.106982494709645
Biological process	energy derivation by oxidation of organic compounds	GO:0015980	5	0.00509193	1.9905546623794212	17	136	1244	19810	Prupe.1G302700.1.p,Prupe.1G067700.1.p,Prupe.1G039300.1.p,Prupe.1G197500.1.p,Prupe.3G256900.1.p,Prupe.1G523500.1.p,Prupe.3G020700.1.p,Prupe.4G052400.1.p,Prupe.3G271800.1.p,Prupe.8G265300.1.p,Prupe.6G240700.1.p,Prupe.1G473400.1.p,Prupe.1G451900.1.p,Prupe.3G078600.1.p,Prupe.3G270900.1.p,Prupe.1G330700.1.p,Prupe.1G002300.1.p,	0.11226877044254642
Biological process	nucleobase-containing compound catabolic process	GO:0034655	6	0.00512969	1.5183765796754654	41	430	1244	19810	Prupe.8G001400.1.p,Prupe.2G305000.1.p,Prupe.1G414200.1.p,Prupe.7G166500.1.p,Prupe.7G270100.1.p,Prupe.3G268500.1.p,Prupe.5G016000.1.p,Prupe.4G287000.1.p,Prupe.4G254800.1.p,Prupe.8G160500.1.p,Prupe.6G076300.1.p,Prupe.1G449000.1.p,Prupe.6G082600.1.p,Prupe.3G288400.1.p,Prupe.1G492700.1.p,Prupe.4G124000.1.p,Prupe.3G268700.1.p,Prupe.8G067100.1.p,Prupe.6G171500.1.p,Prupe.6G340200.1.p,Prupe.6G155800.1.p,…	0.1107203307227317
Biological process	heterocycle metabolic process	GO:0046483	4	0.00529064	1.0953790743041631	489	7109	1244	19810	Prupe.7G205900.1.p,Prupe.1G088000.1.p,Prupe.7G220200.1.p,Prupe.5G088400.1.p,Prupe.2G313500.1.p,Prupe.1G047500.1.p,Prupe.5G221800.1.p,Prupe.8G219200.1.p,Prupe.2G132400.1.p,Prupe.5G040700.1.p,Prupe.5G128200.1.p,Prupe.5G117700.1.p,Prupe.1G281400.1.p,Prupe.8G238200.1.p,Prupe.7G085700.1.p,Prupe.6G089600.1.p,Prupe.4G036600.1.p,Prupe.3G071800.1.p,Prupe.7G052200.1.p,Prupe.2G121900.1.p,Prupe.8G272000.1.p,…	0.11359646483572043
Biological process	protein acylation	GO:0043543	7	0.00538894	1.862507286436885	20	171	1244	19810	Prupe.8G232900.1.p,Prupe.7G153400.1.p,Prupe.4G006600.1.p,Prupe.3G006800.1.p,Prupe.8G082000.1.p,Prupe.7G053900.1.p,Prupe.6G211800.1.p,Prupe.3G268700.1.p,Prupe.4G055900.1.p,Prupe.6G062800.1.p,Prupe.8G218500.1.p,Prupe.8G089400.1.p,Prupe.6G137000.1.p,Prupe.7G214700.1.p,Prupe.8G239500.1.p,Prupe.3G294200.1.p,Prupe.5G157100.1.p,Prupe.1G371200.1.p,Prupe.8G239800.1.p,Prupe.7G167100.1.p,	0.11510435766316136
Biological process	DNA replication initiation	GO:0006270	8	0.00539416	3.184887459807074	7	35	1244	19810	Prupe.6G012300.1.p,Prupe.1G211500.1.p,Prupe.1G273100.1.p,Prupe.8G088400.1.p,Prupe.7G252700.1.p,Prupe.7G049400.1.p,Prupe.4G246200.1.p,	0.11461885655769319
Biological process	glycosyl compound biosynthetic process	GO:1901659	6	0.00547414	2.143674251793223	14	104	1244	19810	Prupe.6G150600.1.p,Prupe.4G123500.1.p,Prupe.8G138300.1.p,Prupe.1G551200.1.p,Prupe.4G021000.1.p,Prupe.3G075100.1.p,Prupe.3G294700.1.p,Prupe.5G100800.1.p,Prupe.1G061500.1.p,Prupe.5G212000.1.p,Prupe.5G066300.1.p,Prupe.8G232100.1.p,Prupe.3G094300.1.p,Prupe.5G082600.1.p,	0.11571873992967383
Biological process	DNA-templated DNA replication	GO:0006261	9	0.00564149	1.6493167202572347	29	280	1244	19810	Prupe.5G117700.1.p,Prupe.8G272000.1.p,Prupe.6G018600.1.p,Prupe.7G013300.1.p,Prupe.6G012300.1.p,Prupe.1G343500.1.p,Prupe.4G078300.1.p,Prupe.4G209500.1.p,Prupe.3G071000.1.p,Prupe.1G461400.1.p,Prupe.4G099700.1.p,Prupe.5G200300.1.p,Prupe.1G211500.1.p,Prupe.1G273100.1.p,Prupe.6G112300.1.p,Prupe.1G586700.1.p,Prupe.2G263500.1.p,Prupe.7G156300.1.p,Prupe.8G088400.1.p,Prupe.4G160000.1.p,Prupe.8G055400.1.p,…	0.118644962266198
Biological process	purine ribonucleotide metabolic process	GO:0009150	10	0.00594263	1.7159953986029493	25	232	1244	19810	Prupe.2G305000.1.p,Prupe.4G287000.1.p,Prupe.8G160500.1.p,Prupe.6G076300.1.p,Prupe.3G256900.1.p,Prupe.1G526100.1.p,Prupe.3G305500.1.p,Prupe.5G158000.1.p,Prupe.7G211200.1.p,Prupe.2G169700.1.p,Prupe.5G074000.1.p,Prupe.1G122400.1.p,Prupe.6G240700.1.p,Prupe.5G100800.1.p,Prupe.1G366000.1.p,Prupe.5G015200.1.p,Prupe.1G473400.1.p,Prupe.3G078600.1.p,Prupe.7G155100.1.p,Prupe.4G133800.1.p,Prupe.6G092300.1.p,…	0.12434049267144191
Biological process	purine-containing compound biosynthetic process	GO:0072522	6	0.00623293	1.8076388285391503	21	185	1244	19810	Prupe.2G305000.1.p,Prupe.4G287000.1.p,Prupe.2G267600.1.p,Prupe.8G160500.1.p,Prupe.6G076300.1.p,Prupe.1G526100.1.p,Prupe.5G158000.1.p,Prupe.1G551200.1.p,Prupe.5G074000.1.p,Prupe.1G122400.1.p,Prupe.5G100800.1.p,Prupe.1G366000.1.p,Prupe.5G126000.1.p,Prupe.5G015200.1.p,Prupe.1G473400.1.p,Prupe.3G078600.1.p,Prupe.7G155100.1.p,Prupe.4G133800.1.p,Prupe.6G092300.1.p,Prupe.5G228300.1.p,Prupe.1G024200.1.p,	0.12975257251771008
Biological process	plastid membrane organization	GO:0009668	6	0.00624644	2.3671460849917443	11	74	1244	19810	Prupe.1G095100.1.p,Prupe.6G116100.1.p,Prupe.3G136100.1.p,Prupe.3G310900.1.p,Prupe.1G396500.1.p,Prupe.2G313600.1.p,Prupe.8G255000.1.p,Prupe.7G232700.1.p,Prupe.8G241300.1.p,Prupe.6G049100.1.p,Prupe.1G203200.1.p,	0.12937705422450643
Biological process	de-etiolation	GO:0009704	6	0.00679332	3.981109324758842	5	20	1244	19810	Prupe.5G213000.1.p,Prupe.1G295600.1.p,Prupe.5G213600.1.p,Prupe.2G015400.1.p,Prupe.6G225000.1.p,	0.1399970792700526
Biological process	negative regulation of DNA recombination	GO:0045910	9	0.00679332	3.981109324758842	5	20	1244	19810	Prupe.3G071000.1.p,Prupe.3G305500.1.p,Prupe.5G200300.1.p,Prupe.5G217300.1.p,Prupe.8G232500.1.p,	0.1399970792700526
Biological process	protein prenylation	GO:0018342	7	0.00691047	3.4123794212218654	6	28	1244	19810	Prupe.2G233300.1.p,Prupe.7G181600.1.p,Prupe.3G284100.1.p,Prupe.7G181700.1.p,Prupe.1G572700.1.p,Prupe.3G223100.1.p,	0.14099427692298389
Biological process	mitotic metaphase chromosome alignment	GO:0007080	7	0.00691047	3.4123794212218654	6	28	1244	19810	Prupe.7G041000.1.p,Prupe.3G073700.1.p,Prupe.1G585300.1.p,Prupe.3G069400.1.p,Prupe.5G125800.1.p,Prupe.5G116300.1.p,	0.14099427692298389
Biological process	prenylation	GO:0097354	4	0.00691047	3.4123794212218654	6	28	1244	19810	Prupe.2G233300.1.p,Prupe.7G181600.1.p,Prupe.3G284100.1.p,Prupe.7G181700.1.p,Prupe.1G572700.1.p,Prupe.3G223100.1.p,	0.14099427692298389
Biological process	mitochondrial RNA modification	GO:1900864	9	0.00691552	2.335584137191854	11	75	1244	19810	Prupe.5G060100.1.p,Prupe.5G205300.1.p,Prupe.4G168200.1.p,Prupe.6G091000.1.p,Prupe.5G192400.1.p,Prupe.1G574100.1.p,Prupe.6G252100.1.p,Prupe.3G114700.1.p,Prupe.1G164600.1.p,Prupe.1G045300.1.p,Prupe.7G151800.1.p,	0.13902233849925522
Biological process	DNA metabolic process	GO:0006259	7	0.0070532	1.2621591044420628	107	1350	1244	19810	Prupe.5G117700.1.p,Prupe.4G036600.1.p,Prupe.7G052200.1.p,Prupe.8G272000.1.p,Prupe.8G242000.1.p,Prupe.7G209600.1.p,Prupe.7G153400.1.p,Prupe.2G236900.1.p,Prupe.5G009400.1.p,Prupe.6G018600.1.p,Prupe.6G159900.1.p,Prupe.1G401600.1.p,Prupe.3G268500.1.p,Prupe.7G013300.1.p,Prupe.6G097100.1.p,Prupe.3G006800.1.p,Prupe.6G012300.1.p,Prupe.5G018600.1.p,Prupe.1G343500.1.p,Prupe.5G159400.1.p,Prupe.7G053900.1.p,…	0.14041350348860013
Biological process	DNA repair	GO:0006281	8	0.00716511	1.3712709896391568	62	720	1244	19810	Prupe.7G052200.1.p,Prupe.8G242000.1.p,Prupe.7G209600.1.p,Prupe.2G236900.1.p,Prupe.5G009400.1.p,Prupe.1G401600.1.p,Prupe.7G013300.1.p,Prupe.6G097100.1.p,Prupe.5G018600.1.p,Prupe.5G159400.1.p,Prupe.1G492700.1.p,Prupe.3G071000.1.p,Prupe.8G002600.1.p,Prupe.1G050200.1.p,Prupe.1G461400.1.p,Prupe.3G305500.1.p,Prupe.4G164600.1.p,Prupe.5G200300.1.p,Prupe.5G217300.1.p,Prupe.6G112300.1.p,Prupe.1G178000.1.p,…	0.13236093238800659
Biological process	base-excision repair	GO:0006284	9	0.00729141	2.7694673563539776	8	46	1244	19810	Prupe.5G159400.1.p,Prupe.1G492700.1.p,Prupe.1G259900.1.p,Prupe.6G037500.1.p,Prupe.7G155600.1.p,Prupe.4G273600.1.p,Prupe.1G191600.1.p,Prupe.4G286600.1.p,	0.13408994639428187
Biological process	mitochondrion organization	GO:0007005	6	0.00752706	1.614715670181908	29	286	1244	19810	Prupe.6G002500.1.p,Prupe.7G052200.1.p,Prupe.2G151400.1.p,Prupe.3G268500.1.p,Prupe.3G300700.1.p,Prupe.4G056300.1.p,Prupe.6G255300.1.p,Prupe.6G279900.1.p,Prupe.4G209500.1.p,Prupe.1G050200.1.p,Prupe.8G141700.1.p,Prupe.6G313300.1.p,Prupe.8G211200.1.p,Prupe.1G018300.1.p,Prupe.3G049300.1.p,Prupe.3G045100.1.p,Prupe.8G136700.1.p,Prupe.2G254100.1.p,Prupe.1G056300.1.p,Prupe.8G216100.1.p,Prupe.7G189000.1.p,…	0.13780559280216653
Biological process	nucleobase-containing compound metabolic process	GO:0006139	5	0.00763668	1.0949538352102048	460	6690	1244	19810	Prupe.7G205900.1.p,Prupe.1G088000.1.p,Prupe.7G220200.1.p,Prupe.5G088400.1.p,Prupe.2G313500.1.p,Prupe.1G047500.1.p,Prupe.5G221800.1.p,Prupe.8G219200.1.p,Prupe.2G132400.1.p,Prupe.5G040700.1.p,Prupe.5G128200.1.p,Prupe.5G117700.1.p,Prupe.8G238200.1.p,Prupe.7G085700.1.p,Prupe.6G089600.1.p,Prupe.4G036600.1.p,Prupe.3G071800.1.p,Prupe.7G052200.1.p,Prupe.2G121900.1.p,Prupe.8G272000.1.p,Prupe.1G314400.1.p,…	0.13919118743759382
Biological process	nucleoside phosphate catabolic process	GO:1901292	8	0.0076393	2.3048527669656456	11	76	1244	19810	Prupe.2G305000.1.p,Prupe.4G287000.1.p,Prupe.8G160500.1.p,Prupe.6G076300.1.p,Prupe.1G492700.1.p,Prupe.7G211200.1.p,Prupe.1G366000.1.p,Prupe.4G133800.1.p,Prupe.1G380600.1.p,Prupe.4G286600.1.p,Prupe.1G024200.1.p,	0.13862295859273463
Biological process	obsolete histone H4 acetylation	GO:0043967	0	0.00772459	2.5592845659163985	9	56	1244	19810	Prupe.3G006800.1.p,Prupe.8G082000.1.p,Prupe.6G211800.1.p,Prupe.6G137000.1.p,Prupe.7G214700.1.p,Prupe.8G239500.1.p,Prupe.3G294200.1.p,Prupe.1G371200.1.p,Prupe.7G167100.1.p,	0.13955298259229912
Biological process	pyrimidine nucleotide biosynthetic process	GO:0006221	10	0.00772459	2.5592845659163985	9	56	1244	19810	Prupe.3G071800.1.p,Prupe.4G123500.1.p,Prupe.3G301400.1.p,Prupe.3G075100.1.p,Prupe.3G294700.1.p,Prupe.5G212000.1.p,Prupe.4G221200.1.p,Prupe.8G232100.1.p,Prupe.1G380600.1.p,	0.13955298259229912
Biological process	nucleoside metabolic process	GO:0009116	7	0.00802942	2.196474110211775	12	87	1244	19810	Prupe.7G270100.1.p,Prupe.6G150600.1.p,Prupe.4G123500.1.p,Prupe.8G138300.1.p,Prupe.1G551200.1.p,Prupe.3G075100.1.p,Prupe.3G294700.1.p,Prupe.5G100800.1.p,Prupe.5G212000.1.p,Prupe.1G425800.1.p,Prupe.8G232100.1.p,Prupe.4G007900.1.p,	0.14379332616876817
Biological process	tryptophan metabolic process	GO:0006568	8	0.00825943	3.2947111653176626	6	29	1244	19810	Prupe.1G281400.1.p,Prupe.4G207900.1.p,Prupe.5G171400.1.p,Prupe.7G109700.1.p,Prupe.2G251100.1.p,Prupe.1G337100.1.p,	0.1472693131412659
Biological process	indolalkylamine metabolic process	GO:0006586	7	0.00825943	3.2947111653176626	6	29	1244	19810	Prupe.1G281400.1.p,Prupe.4G207900.1.p,Prupe.5G171400.1.p,Prupe.7G109700.1.p,Prupe.2G251100.1.p,Prupe.1G337100.1.p,	0.1472693131412659
Biological process	obsolete histone acetylation	GO:0016573	0	0.00826743	2.0453405705183045	14	109	1244	19810	Prupe.8G232900.1.p,Prupe.3G006800.1.p,Prupe.8G082000.1.p,Prupe.7G053900.1.p,Prupe.6G211800.1.p,Prupe.4G055900.1.p,Prupe.6G062800.1.p,Prupe.6G137000.1.p,Prupe.7G214700.1.p,Prupe.8G239500.1.p,Prupe.3G294200.1.p,Prupe.5G157100.1.p,Prupe.1G371200.1.p,Prupe.7G167100.1.p,	0.14614114852957183
Biological process	peptidyl-amino acid modification	GO:0018193	7	0.00837965	1.3902286530903896	55	630	1244	19810	Prupe.8G232900.1.p,Prupe.7G153400.1.p,Prupe.4G006600.1.p,Prupe.1G087100.1.p,Prupe.5G058900.1.p,Prupe.3G006800.1.p,Prupe.8G082000.1.p,Prupe.5G148900.1.p,Prupe.2G042400.1.p,Prupe.7G053900.1.p,Prupe.4G025400.1.p,Prupe.6G211800.1.p,Prupe.5G110500.1.p,Prupe.3G268700.1.p,Prupe.8G221600.1.p,Prupe.3G014000.1.p,Prupe.4G055900.1.p,Prupe.2G042600.1.p,Prupe.2G194900.1.p,Prupe.6G062800.1.p,Prupe.1G180100.1.p,…	0.147489102296797
Biological process	2'-deoxyribonucleotide metabolic process	GO:0009394	10	0.00846294	3.7915326902465165	5	21	1244	19810	Prupe.3G071800.1.p,Prupe.1G492700.1.p,Prupe.3G301400.1.p,Prupe.1G380600.1.p,Prupe.4G286600.1.p,	0.1483184972595455
Biological process	attachment of mitotic spindle microtubules to kinetochore	GO:0051315	5	0.00846294	3.7915326902465165	5	21	1244	19810	Prupe.7G041000.1.p,Prupe.3G073700.1.p,Prupe.1G585300.1.p,Prupe.3G069400.1.p,Prupe.5G116300.1.p,	0.1483184972595455
Biological process	deoxyribose phosphate metabolic process	GO:0019692	6	0.00846294	3.7915326902465165	5	21	1244	19810	Prupe.3G071800.1.p,Prupe.1G492700.1.p,Prupe.3G301400.1.p,Prupe.1G380600.1.p,Prupe.4G286600.1.p,	0.1483184972595455
Biological process	purine nucleotide biosynthetic process	GO:0006164	10	0.00876693	1.811762327435162	19	167	1244	19810	Prupe.2G305000.1.p,Prupe.4G287000.1.p,Prupe.8G160500.1.p,Prupe.6G076300.1.p,Prupe.1G526100.1.p,Prupe.5G158000.1.p,Prupe.5G074000.1.p,Prupe.1G122400.1.p,Prupe.5G100800.1.p,Prupe.1G366000.1.p,Prupe.5G126000.1.p,Prupe.5G015200.1.p,Prupe.1G473400.1.p,Prupe.3G078600.1.p,Prupe.7G155100.1.p,Prupe.4G133800.1.p,Prupe.6G092300.1.p,Prupe.5G228300.1.p,Prupe.1G024200.1.p,	0.15170120364480197
Biological process	pyrimidine-containing compound metabolic process	GO:0072527	5	0.00882904	1.9741037974010789	15	121	1244	19810	Prupe.3G071800.1.p,Prupe.1G492700.1.p,Prupe.4G123500.1.p,Prupe.3G301400.1.p,Prupe.1G551200.1.p,Prupe.7G211200.1.p,Prupe.3G064800.1.p,Prupe.3G075100.1.p,Prupe.3G294700.1.p,Prupe.5G212000.1.p,Prupe.4G221200.1.p,Prupe.8G232100.1.p,Prupe.1G380600.1.p,Prupe.4G286600.1.p,Prupe.4G007900.1.p,	0.1521340430142151
Biological process	nucleus organization	GO:0006997	6	0.00894191	2.0267465653317744	14	110	1244	19810	Prupe.7G054800.1.p,Prupe.3G061200.1.p,Prupe.2G007700.1.p,Prupe.6G210600.1.p,Prupe.6G150600.1.p,Prupe.6G124500.1.p,Prupe.5G193800.1.p,Prupe.3G037400.1.p,Prupe.4G047500.1.p,Prupe.7G040700.1.p,Prupe.1G333300.1.p,Prupe.1G333600.1.p,Prupe.1G228700.1.p,Prupe.5G116300.1.p,	0.15343413300438477
Biological process	purine-containing compound metabolic process	GO:0072521	5	0.0091381	1.529465729285883	34	354	1244	19810	Prupe.2G305000.1.p,Prupe.7G270100.1.p,Prupe.4G287000.1.p,Prupe.1G039300.1.p,Prupe.2G267600.1.p,Prupe.8G160500.1.p,Prupe.6G076300.1.p,Prupe.3G256900.1.p,Prupe.1G526100.1.p,Prupe.3G305500.1.p,Prupe.5G158000.1.p,Prupe.1G551200.1.p,Prupe.7G211200.1.p,Prupe.2G169700.1.p,Prupe.5G074000.1.p,Prupe.1G122400.1.p,Prupe.6G240700.1.p,Prupe.5G100800.1.p,Prupe.1G366000.1.p,Prupe.5G126000.1.p,Prupe.5G015200.1.p,…	0.15614722821376378
Biological process	amine metabolic process	GO:0009308	5	0.00950015	1.957922618733857	15	122	1244	19810	Prupe.1G281400.1.p,Prupe.4G207900.1.p,Prupe.8G076300.1.p,Prupe.2G267600.1.p,Prupe.5G171400.1.p,Prupe.1G255300.1.p,Prupe.7G109700.1.p,Prupe.3G005300.1.p,Prupe.5G074000.1.p,Prupe.4G126200.1.p,Prupe.2G251100.1.p,Prupe.5G211900.1.p,Prupe.8G235100.1.p,Prupe.1G337100.1.p,Prupe.6G132000.1.p,	0.16099226718728987
Biological process	organic cyclic compound metabolic process	GO:1901360	4	0.00960089	1.0839179707420437	509	7478	1244	19810	Prupe.7G205900.1.p,Prupe.1G088000.1.p,Prupe.7G220200.1.p,Prupe.5G088400.1.p,Prupe.2G313500.1.p,Prupe.1G047500.1.p,Prupe.5G221800.1.p,Prupe.8G219200.1.p,Prupe.2G132400.1.p,Prupe.5G040700.1.p,Prupe.5G128200.1.p,Prupe.5G117700.1.p,Prupe.1G281400.1.p,Prupe.8G238200.1.p,Prupe.7G085700.1.p,Prupe.8G125800.1.p,Prupe.6G089600.1.p,Prupe.4G036600.1.p,Prupe.3G071800.1.p,Prupe.7G052200.1.p,Prupe.2G121900.1.p,…	0.16202980558416633
Biological process	mitochondrial mRNA modification	GO:0080156	10	0.00971143	2.471033373988247	9	58	1244	19810	Prupe.5G205300.1.p,Prupe.4G168200.1.p,Prupe.6G091000.1.p,Prupe.5G192400.1.p,Prupe.1G574100.1.p,Prupe.6G252100.1.p,Prupe.3G114700.1.p,Prupe.1G045300.1.p,Prupe.7G151800.1.p,	0.1632236022089479
Biological process	methylation	GO:0032259	3	0.0107693	1.412167081235212	47	530	1244	19810	Prupe.5G128200.1.p,Prupe.7G153400.1.p,Prupe.2G236900.1.p,Prupe.7G269600.1.p,Prupe.2G255100.1.p,Prupe.4G148100.1.p,Prupe.5G058900.1.p,Prupe.3G006800.1.p,Prupe.2G042400.1.p,Prupe.3G060300.1.p,Prupe.5G055400.1.p,Prupe.6G151800.1.p,Prupe.6G211800.1.p,Prupe.8G258600.1.p,Prupe.5G002000.1.p,Prupe.1G023700.1.p,Prupe.8G092500.1.p,Prupe.3G014000.1.p,Prupe.2G042600.1.p,Prupe.2G156800.1.p,Prupe.8G233800.1.p,…	0.1802647903757487
Biological process	megagametogenesis	GO:0009561	3	0.0109629	1.9263432216575045	15	124	1244	19810	Prupe.2G007700.1.p,Prupe.6G210600.1.p,Prupe.7G165600.1.p,Prupe.8G270100.1.p,Prupe.6G124500.1.p,Prupe.1G201800.1.p,Prupe.1G153500.1.p,Prupe.4G132500.1.p,Prupe.4G200900.1.p,Prupe.3G036300.1.p,Prupe.4G047500.1.p,Prupe.1G574600.1.p,Prupe.3G137600.1.p,Prupe.1G333600.1.p,Prupe.3G056900.1.p,	0.18055832293851093
Biological process	maturation of 5.8S rRNA	GO:0000460	11	0.0113915	2.78677652733119	7	40	1244	19810	Prupe.7G085700.1.p,Prupe.4G254800.1.p,Prupe.6G340200.1.p,Prupe.8G262300.1.p,Prupe.4G106000.1.p,Prupe.6G113400.1.p,Prupe.1G011800.1.p,	0.17628815403759832
Biological process	cellular aromatic compound metabolic process	GO:0006725	4	0.011974	1.0830111171781538	493	7249	1244	19810	Prupe.7G205900.1.p,Prupe.1G088000.1.p,Prupe.7G220200.1.p,Prupe.5G088400.1.p,Prupe.2G313500.1.p,Prupe.1G047500.1.p,Prupe.5G221800.1.p,Prupe.8G219200.1.p,Prupe.2G132400.1.p,Prupe.5G040700.1.p,Prupe.5G128200.1.p,Prupe.5G117700.1.p,Prupe.1G281400.1.p,Prupe.8G238200.1.p,Prupe.7G085700.1.p,Prupe.6G089600.1.p,Prupe.4G036600.1.p,Prupe.3G071800.1.p,Prupe.7G052200.1.p,Prupe.2G121900.1.p,Prupe.8G272000.1.p,…	0.1846068775648717
Biological process	ribonucleoside biosynthetic process	GO:0042455	9	0.0120335	2.5479099678456594	8	50	1244	19810	Prupe.6G150600.1.p,Prupe.4G123500.1.p,Prupe.8G138300.1.p,Prupe.3G075100.1.p,Prupe.3G294700.1.p,Prupe.5G100800.1.p,Prupe.5G212000.1.p,Prupe.8G232100.1.p,	0.18482858593758691
Biological process	maturation of SSU-rRNA from tricistronic rRNA transcript (SSU-rRNA, 5.8S rRNA, LSU-rRNA)	GO:0000462	12	0.0120609	2.3886655948553055	9	60	1244	19810	Prupe.7G085700.1.p,Prupe.7G268100.1.p,Prupe.6G133500.1.p,Prupe.8G262300.1.p,Prupe.4G224400.1.p,Prupe.7G040700.1.p,Prupe.4G106000.1.p,Prupe.3G078900.1.p,Prupe.3G056900.1.p,	0.1845587249405775
Biological process	embryo sac development	GO:0009553	6	0.012194	1.5700149449753182	28	284	1244	19810	Prupe.7G085700.1.p,Prupe.2G007700.1.p,Prupe.6G210600.1.p,Prupe.7G165600.1.p,Prupe.5G076000.1.p,Prupe.8G270100.1.p,Prupe.6G124500.1.p,Prupe.1G201800.1.p,Prupe.1G153500.1.p,Prupe.4G132500.1.p,Prupe.4G200900.1.p,Prupe.1G106700.1.p,Prupe.3G036300.1.p,Prupe.2G252000.1.p,Prupe.7G267600.1.p,Prupe.2G307500.1.p,Prupe.4G047500.1.p,Prupe.1G003100.1.p,Prupe.1G574600.1.p,Prupe.4G089600.1.p,Prupe.3G124000.1.p,…	0.1838511948644348
Biological process	rRNA 3'-end processing	GO:0031125	11	0.0134273	2.985831993569132	6	32	1244	19810	Prupe.4G254800.1.p,Prupe.1G449000.1.p,Prupe.6G340200.1.p,Prupe.6G104200.1.p,Prupe.6G113400.1.p,Prupe.1G011800.1.p,	0.20170490638096647
Biological process	cilium organization	GO:0044782	7	0.0135088	2.4979509488682936	8	51	1244	19810	Prupe.6G211800.1.p,Prupe.8G141700.1.p,Prupe.5G183300.1.p,Prupe.8G239500.1.p,Prupe.5G214600.1.p,Prupe.1G132800.1.p,Prupe.4G089200.1.p,Prupe.3G137600.1.p,	0.20218786772466593
Biological process	internal peptidyl-lysine acetylation	GO:0018393	10	0.0139468	1.9219148464353033	14	116	1244	19810	Prupe.8G232900.1.p,Prupe.3G006800.1.p,Prupe.8G082000.1.p,Prupe.7G053900.1.p,Prupe.6G211800.1.p,Prupe.4G055900.1.p,Prupe.6G062800.1.p,Prupe.6G137000.1.p,Prupe.7G214700.1.p,Prupe.8G239500.1.p,Prupe.3G294200.1.p,Prupe.5G157100.1.p,Prupe.1G371200.1.p,Prupe.7G167100.1.p,	0.20798416617298865
Biological process	import into nucleus	GO:0051170	8	0.0143044	1.9715969989281885	13	105	1244	19810	Prupe.2G190300.1.p,Prupe.7G054800.1.p,Prupe.1G473000.1.p,Prupe.3G061200.1.p,Prupe.3G006800.1.p,Prupe.1G180500.1.p,Prupe.2G134200.1.p,Prupe.8G026300.1.p,Prupe.3G037400.1.p,Prupe.1G333300.1.p,Prupe.1G228700.1.p,Prupe.5G125800.1.p,Prupe.6G240100.1.p,	0.21254454051373625
Biological process	cellular modified amino acid metabolic process	GO:0006575	5	0.0144146	1.8661449959807073	15	128	1244	19810	Prupe.5G153100.1.p,Prupe.2G221700.1.p,Prupe.5G182700.1.p,Prupe.8G092500.1.p,Prupe.1G180100.1.p,Prupe.3G162300.1.p,Prupe.2G101600.1.p,Prupe.6G176700.1.p,Prupe.1G144700.1.p,Prupe.1G425800.1.p,Prupe.1G566200.1.p,Prupe.4G147200.1.p,Prupe.1G489200.1.p,Prupe.1G584900.1.p,Prupe.7G216500.1.p,	0.21340966436932124
Biological process	aerobic respiration	GO:0009060	7	0.0155013	2.181429766991146	10	73	1244	19810	Prupe.1G302700.1.p,Prupe.1G039300.1.p,Prupe.3G256900.1.p,Prupe.3G271800.1.p,Prupe.8G265300.1.p,Prupe.6G240700.1.p,Prupe.1G473400.1.p,Prupe.1G451900.1.p,Prupe.3G078600.1.p,Prupe.1G002300.1.p,	0.22867237261690943
Biological process	pectin biosynthetic process	GO:0045489	8	0.0155616	2.8953522361882493	6	33	1244	19810	Prupe.1G247100.1.p,Prupe.3G018500.1.p,Prupe.8G197700.1.p,Prupe.2G179700.1.p,Prupe.4G129800.1.p,Prupe.1G518800.1.p,	0.22873944099128518
Biological process	negative regulation of DNA metabolic process	GO:0051053	8	0.0157509	2.0853429796355845	11	84	1244	19810	Prupe.6G012300.1.p,Prupe.1G343500.1.p,Prupe.1G492700.1.p,Prupe.3G071000.1.p,Prupe.3G305500.1.p,Prupe.5G200300.1.p,Prupe.5G217300.1.p,Prupe.7G156300.1.p,Prupe.7G049400.1.p,Prupe.1G371200.1.p,Prupe.8G232500.1.p,	0.22121403489176855
Biological process	porphyrin-containing compound biosynthetic process	GO:0006779	7	0.0157509	2.0853429796355845	11	84	1244	19810	Prupe.3G001700.1.p,Prupe.3G167000.1.p,Prupe.1G494300.1.p,Prupe.1G440800.1.p,Prupe.1G348400.1.p,Prupe.5G142500.1.p,Prupe.2G261500.1.p,Prupe.7G014600.1.p,Prupe.2G258000.1.p,Prupe.5G057100.1.p,Prupe.4G048700.1.p,	0.22121403489176855
Biological process	internal protein amino acid acetylation	GO:0006475	9	0.0160235	1.88934001852962	14	118	1244	19810	Prupe.8G232900.1.p,Prupe.3G006800.1.p,Prupe.8G082000.1.p,Prupe.7G053900.1.p,Prupe.6G211800.1.p,Prupe.4G055900.1.p,Prupe.6G062800.1.p,Prupe.6G137000.1.p,Prupe.7G214700.1.p,Prupe.8G239500.1.p,Prupe.3G294200.1.p,Prupe.5G157100.1.p,Prupe.1G371200.1.p,Prupe.7G167100.1.p,	0.22351091825171893
Biological process	cellular component biogenesis	GO:0044085	4	0.0161072	1.1784542739314978	154	2081	1244	19810	Prupe.1G247100.1.p,Prupe.2G190800.1.p,Prupe.3G018500.1.p,Prupe.1G047500.1.p,Prupe.4G120800.1.p,Prupe.7G085700.1.p,Prupe.4G036600.1.p,Prupe.7G052200.1.p,Prupe.7G054800.1.p,Prupe.7G091100.1.p,Prupe.1G473000.1.p,Prupe.6G110800.1.p,Prupe.1G382100.1.p,Prupe.8G197700.1.p,Prupe.7G192300.1.p,Prupe.2G151400.1.p,Prupe.6G018600.1.p,Prupe.8G043300.1.p,Prupe.1G504900.1.p,Prupe.4G056300.1.p,Prupe.1G113400.1.p,…	0.22391697582065928
Biological process	nucleotide catabolic process	GO:0009166	9	0.0169474	2.151950986356131	10	74	1244	19810	Prupe.2G305000.1.p,Prupe.4G287000.1.p,Prupe.8G160500.1.p,Prupe.6G076300.1.p,Prupe.1G492700.1.p,Prupe.1G366000.1.p,Prupe.4G133800.1.p,Prupe.1G380600.1.p,Prupe.4G286600.1.p,Prupe.1G024200.1.p,	0.2348015985066856
Biological process	tetrapyrrole biosynthetic process	GO:0033014	6	0.0170997	2.0608095328163416	11	85	1244	19810	Prupe.3G001700.1.p,Prupe.3G167000.1.p,Prupe.1G494300.1.p,Prupe.1G440800.1.p,Prupe.1G348400.1.p,Prupe.5G142500.1.p,Prupe.2G261500.1.p,Prupe.7G014600.1.p,Prupe.2G258000.1.p,Prupe.5G057100.1.p,Prupe.4G048700.1.p,	0.23611339154170707
Biological process	response to cadmium ion	GO:0046686	6	0.0177991	1.4179293485442452	39	438	1244	19810	Prupe.6G313900.1.p,Prupe.7G118700.1.p,Prupe.1G047500.1.p,Prupe.2G032600.1.p,Prupe.2G305000.1.p,Prupe.2G236900.1.p,Prupe.7G192300.1.p,Prupe.6G159900.1.p,Prupe.2G134500.1.p,Prupe.1G102600.1.p,Prupe.4G213500.1.p,Prupe.6G076300.1.p,Prupe.7G053400.1.p,Prupe.3G045300.1.p,Prupe.8G246000.1.p,Prupe.6G232800.1.p,Prupe.4G167800.1.p,Prupe.6G000600.1.p,Prupe.7G004100.1.p,Prupe.3G249900.1.p,Prupe.3G049300.1.p,…	0.2449471151625104
Biological process	very long-chain fatty acid metabolic process	GO:0000038	9	0.017952	3.184887459807074	5	25	1244	19810	Prupe.7G148200.1.p,Prupe.1G298900.1.p,Prupe.2G234700.1.p,Prupe.6G265400.1.p,Prupe.2G151300.1.p,	0.24622444367015645
Biological process	U4 snRNA 3'-end processing	GO:0034475	12	0.017952	3.184887459807074	5	25	1244	19810	Prupe.4G254800.1.p,Prupe.1G449000.1.p,Prupe.6G340200.1.p,Prupe.6G104200.1.p,Prupe.1G011800.1.p,	0.24622444367015645
Biological process	rRNA modification	GO:0000154	11	0.018724	2.359175896153388	8	54	1244	19810	Prupe.5G050000.1.p,Prupe.5G055400.1.p,Prupe.8G036800.1.p,Prupe.7G219800.1.p,Prupe.8G262300.1.p,Prupe.2G208900.1.p,Prupe.1G563800.1.p,Prupe.7G040700.1.p,	0.25510632001688155
Biological process	cold acclimation	GO:0009631	6	0.018724	2.359175896153388	8	54	1244	19810	Prupe.4G006600.1.p,Prupe.1G505800.1.p,Prupe.7G204700.1.p,Prupe.7G169300.1.p,Prupe.1G493900.1.p,Prupe.8G265300.1.p,Prupe.1G164600.1.p,Prupe.7G195800.1.p,	0.25510632001688155
Biological process	obsolete ATP generation from ADP	GO:0006757	0	0.0188565	2.533433206664718	7	44	1244	19810	Prupe.2G305000.1.p,Prupe.4G287000.1.p,Prupe.8G160500.1.p,Prupe.6G076300.1.p,Prupe.1G366000.1.p,Prupe.4G133800.1.p,Prupe.1G024200.1.p,	0.2552157911279167
Biological process	purine nucleotide metabolic process	GO:0006163	9	0.0201297	1.4945264779029959	29	309	1244	19810	Prupe.2G305000.1.p,Prupe.4G287000.1.p,Prupe.1G039300.1.p,Prupe.8G160500.1.p,Prupe.6G076300.1.p,Prupe.3G256900.1.p,Prupe.1G526100.1.p,Prupe.3G305500.1.p,Prupe.5G158000.1.p,Prupe.7G211200.1.p,Prupe.2G169700.1.p,Prupe.5G074000.1.p,Prupe.1G122400.1.p,Prupe.6G240700.1.p,Prupe.5G100800.1.p,Prupe.1G366000.1.p,Prupe.5G126000.1.p,Prupe.5G015200.1.p,Prupe.5G197000.1.p,Prupe.6G018500.1.p,Prupe.1G473400.1.p,…	0.266297098432518
Biological process	regulation of protein acetylation	GO:1901983	8	0.0205111	2.729903536977492	6	35	1244	19810	Prupe.7G153400.1.p,Prupe.4G006600.1.p,Prupe.8G082000.1.p,Prupe.3G268700.1.p,Prupe.8G218500.1.p,Prupe.8G089400.1.p,	0.27046971052418495
Biological process	regulation of peptidyl-lysine acetylation	GO:2000756	9	0.0205111	2.729903536977492	6	35	1244	19810	Prupe.7G153400.1.p,Prupe.4G006600.1.p,Prupe.8G082000.1.p,Prupe.3G268700.1.p,Prupe.8G218500.1.p,Prupe.8G089400.1.p,	0.27046971052418495
Biological process	obsolete regulation of histone acetylation	GO:0035065	0	0.0205111	2.729903536977492	6	35	1244	19810	Prupe.7G153400.1.p,Prupe.4G006600.1.p,Prupe.8G082000.1.p,Prupe.3G268700.1.p,Prupe.8G218500.1.p,Prupe.8G089400.1.p,	0.27046971052418495
Biological process	glyceraldehyde-3-phosphate metabolic process	GO:0019682	6	0.0205111	2.729903536977492	6	35	1244	19810	Prupe.8G160500.1.p,Prupe.6G076300.1.p,Prupe.1G586600.1.p,Prupe.6G101000.1.p,Prupe.5G197000.1.p,Prupe.7G014600.1.p,	0.27046971052418495
Biological process	pyrimidine nucleoside biosynthetic process	GO:0046134	9	0.0205111	2.729903536977492	6	35	1244	19810	Prupe.4G123500.1.p,Prupe.1G551200.1.p,Prupe.3G075100.1.p,Prupe.3G294700.1.p,Prupe.5G212000.1.p,Prupe.8G232100.1.p,	0.27046971052418495
Biological process	pectin metabolic process	GO:0045488	7	0.0207441	2.316281788950599	8	55	1244	19810	Prupe.1G247100.1.p,Prupe.3G018500.1.p,Prupe.8G197700.1.p,Prupe.2G179700.1.p,Prupe.2G156800.1.p,Prupe.4G129800.1.p,Prupe.1G518800.1.p,Prupe.3G263600.1.p,	0.26921394505118895
Biological process	protein localization to nucleus	GO:0034504	7	0.0208773	1.8273944441516	14	122	1244	19810	Prupe.2G190300.1.p,Prupe.7G054800.1.p,Prupe.1G473000.1.p,Prupe.3G061200.1.p,Prupe.3G006800.1.p,Prupe.1G180500.1.p,Prupe.2G134200.1.p,Prupe.3G037400.1.p,Prupe.6G037500.1.p,Prupe.1G333300.1.p,Prupe.1G371200.1.p,Prupe.1G228700.1.p,Prupe.5G125800.1.p,Prupe.6G240100.1.p,	0.27008777640193754
Biological process	nitrogen cycle metabolic process	GO:0071941	4	0.021107	3.0623917882760328	5	26	1244	19810	Prupe.5G153100.1.p,Prupe.1G376500.1.p,Prupe.8G265300.1.p,Prupe.5G124900.1.p,Prupe.6G093800.1.p,	0.2722005667643407
Biological process	RNA surveillance	GO:0071025	9	0.0211574	2.4771346909610577	7	45	1244	19810	Prupe.3G268500.1.p,Prupe.4G254800.1.p,Prupe.1G449000.1.p,Prupe.6G340200.1.p,Prupe.1G018300.1.p,Prupe.6G104200.1.p,Prupe.1G011800.1.p,	0.27199540772481917
Biological process	cellular response to oxidative stress	GO:0034599	6	0.0215263	1.6533568780419237	19	183	1244	19810	Prupe.7G005300.1.p,Prupe.2G133300.1.p,Prupe.8G033500.1.p,Prupe.7G196300.1.p,Prupe.6G187500.1.p,Prupe.6G112800.1.p,Prupe.8G141700.1.p,Prupe.1G493900.1.p,Prupe.4G167800.1.p,Prupe.6G366100.1.p,Prupe.2G039200.1.p,Prupe.6G366200.1.p,Prupe.7G194300.1.p,Prupe.2G133700.1.p,Prupe.8G126900.1.p,Prupe.3G272400.1.p,Prupe.8G164400.1.p,Prupe.7G145200.1.p,Prupe.7G216500.1.p,	0.2707956028389949
Biological process	organonitrogen compound metabolic process	GO:1901564	4	0.0215609	1.0833296533677848	426	6262	1244	19810	Prupe.7G205900.1.p,Prupe.7G220200.1.p,Prupe.1G047500.1.p,Prupe.2G132400.1.p,Prupe.6G002500.1.p,Prupe.1G423100.1.p,Prupe.5G223900.1.p,Prupe.7G268400.1.p,Prupe.1G281400.1.p,Prupe.1G175200.1.p,Prupe.4G108500.1.p,Prupe.3G071800.1.p,Prupe.7G148200.1.p,Prupe.6G250400.1.p,Prupe.2G305000.1.p,Prupe.1G572900.1.p,Prupe.6G274500.1.p,Prupe.3G001700.1.p,Prupe.8G232900.1.p,Prupe.3G286600.1.p,Prupe.7G153400.1.p,…	0.27040119098567555
Biological process	nucleotide-excision repair	GO:0006289	9	0.0216631	1.9905546623794212	11	88	1244	19810	Prupe.1G401600.1.p,Prupe.6G097100.1.p,Prupe.1G492700.1.p,Prupe.8G138700.1.p,Prupe.1G259900.1.p,Prupe.1G500100.1.p,Prupe.4G160000.1.p,Prupe.4G044800.1.p,Prupe.4G273600.1.p,Prupe.1G191600.1.p,Prupe.4G088300.1.p,	0.2708552712542085
Biological process	cellular nitrogen compound catabolic process	GO:0044270	5	0.023418	1.3667680715738941	43	501	1244	19810	Prupe.8G001400.1.p,Prupe.2G305000.1.p,Prupe.1G414200.1.p,Prupe.7G166500.1.p,Prupe.7G270100.1.p,Prupe.3G268500.1.p,Prupe.5G016000.1.p,Prupe.4G287000.1.p,Prupe.4G254800.1.p,Prupe.8G160500.1.p,Prupe.6G076300.1.p,Prupe.1G449000.1.p,Prupe.6G082600.1.p,Prupe.3G288400.1.p,Prupe.1G492700.1.p,Prupe.4G124000.1.p,Prupe.3G268700.1.p,Prupe.8G067100.1.p,Prupe.6G171500.1.p,Prupe.6G340200.1.p,Prupe.6G155800.1.p,…	0.28840045546287324
Biological process	cilium assembly	GO:0060271	8	0.0236462	2.4232839368097303	7	46	1244	19810	Prupe.6G211800.1.p,Prupe.8G141700.1.p,Prupe.5G183300.1.p,Prupe.8G239500.1.p,Prupe.1G132800.1.p,Prupe.4G089200.1.p,Prupe.3G137600.1.p,	0.29033826244683614
Biological process	snRNA 3'-end processing	GO:0034472	11	0.0246021	2.948969870191735	5	27	1244	19810	Prupe.4G254800.1.p,Prupe.1G449000.1.p,Prupe.6G340200.1.p,Prupe.6G104200.1.p,Prupe.1G011800.1.p,	0.30117405358256427
Biological process	heterocycle catabolic process	GO:0046700	5	0.0248272	1.3613336060805585	43	503	1244	19810	Prupe.8G001400.1.p,Prupe.2G305000.1.p,Prupe.1G414200.1.p,Prupe.7G166500.1.p,Prupe.7G270100.1.p,Prupe.3G268500.1.p,Prupe.5G016000.1.p,Prupe.4G287000.1.p,Prupe.4G254800.1.p,Prupe.8G160500.1.p,Prupe.6G076300.1.p,Prupe.1G449000.1.p,Prupe.6G082600.1.p,Prupe.3G288400.1.p,Prupe.1G492700.1.p,Prupe.4G124000.1.p,Prupe.3G268700.1.p,Prupe.8G067100.1.p,Prupe.6G171500.1.p,Prupe.6G340200.1.p,Prupe.6G155800.1.p,…	0.30302524625625527
Biological process	protein import into nucleus	GO:0006606	9	0.026071	1.8734632116512202	12	102	1244	19810	Prupe.2G190300.1.p,Prupe.7G054800.1.p,Prupe.1G473000.1.p,Prupe.3G061200.1.p,Prupe.3G006800.1.p,Prupe.1G180500.1.p,Prupe.2G134200.1.p,Prupe.3G037400.1.p,Prupe.1G333300.1.p,Prupe.1G228700.1.p,Prupe.5G125800.1.p,Prupe.6G240100.1.p,	0.31726161927176466
Biological process	DNA damage response	GO:0006974	5	0.0261907	1.2571924183448977	72	912	1244	19810	Prupe.7G052200.1.p,Prupe.8G001400.1.p,Prupe.8G242000.1.p,Prupe.7G209600.1.p,Prupe.2G236900.1.p,Prupe.5G009400.1.p,Prupe.1G401600.1.p,Prupe.7G013300.1.p,Prupe.6G097100.1.p,Prupe.5G058900.1.p,Prupe.5G018600.1.p,Prupe.1G343500.1.p,Prupe.5G159400.1.p,Prupe.4G042200.1.p,Prupe.1G492700.1.p,Prupe.3G071000.1.p,Prupe.8G002600.1.p,Prupe.1G050200.1.p,Prupe.1G461400.1.p,Prupe.3G305500.1.p,Prupe.4G055900.1.p,…	0.3177747279568403
Biological process	monocarboxylic acid biosynthetic process	GO:0072330	8	0.0265622	1.413657619235516	34	383	1244	19810	Prupe.2G115500.1.p,Prupe.7G148200.1.p,Prupe.2G305000.1.p,Prupe.4G207900.1.p,Prupe.1G082500.1.p,Prupe.4G287000.1.p,Prupe.8G160500.1.p,Prupe.6G076300.1.p,Prupe.1G168200.1.p,Prupe.3G160500.1.p,Prupe.2G029900.1.p,Prupe.1G298900.1.p,Prupe.8G218500.1.p,Prupe.4G167800.1.p,Prupe.3G005300.1.p,Prupe.4G082200.1.p,Prupe.1G366000.1.p,Prupe.6G015200.1.p,Prupe.6G335300.1.p,Prupe.7G171600.1.p,Prupe.6G186800.1.p,…	0.3213318003534135
Biological process	pyruvate metabolic process	GO:0006090	8	0.0270621	1.9249319812020778	11	91	1244	19810	Prupe.2G305000.1.p,Prupe.4G287000.1.p,Prupe.8G160500.1.p,Prupe.6G076300.1.p,Prupe.1G586600.1.p,Prupe.1G122400.1.p,Prupe.6G101000.1.p,Prupe.1G366000.1.p,Prupe.7G155100.1.p,Prupe.4G133800.1.p,Prupe.1G024200.1.p,	0.3264162980140505
Biological process	fatty acid metabolic process	GO:0006631	8	0.0272919	1.4274005422104534	32	357	1244	19810	Prupe.2G115500.1.p,Prupe.1G101700.1.p,Prupe.7G148200.1.p,Prupe.2G305000.1.p,Prupe.1G403200.1.p,Prupe.1G435500.1.p,Prupe.1G082500.1.p,Prupe.1G197500.1.p,Prupe.1G499000.1.p,Prupe.8G227200.1.p,Prupe.1G168200.1.p,Prupe.8G240100.1.p,Prupe.3G160500.1.p,Prupe.1G298900.1.p,Prupe.8G218500.1.p,Prupe.3G005300.1.p,Prupe.2G169700.1.p,Prupe.6G325200.1.p,Prupe.4G082200.1.p,Prupe.6G015200.1.p,Prupe.6G335300.1.p,…	0.3282229841158081
Biological process	obsolete cellular polysaccharide biosynthetic process	GO:0033692	0	0.027483	1.6608308839484742	17	163	1244	19810	Prupe.1G247100.1.p,Prupe.3G018500.1.p,Prupe.1G275500.1.p,Prupe.6G110800.1.p,Prupe.8G197700.1.p,Prupe.1G113400.1.p,Prupe.5G196900.1.p,Prupe.2G179700.1.p,Prupe.5G132800.1.p,Prupe.5G198300.1.p,Prupe.2G027600.1.p,Prupe.6G161300.1.p,Prupe.4G129800.1.p,Prupe.1G518800.1.p,Prupe.8G093900.1.p,Prupe.4G277800.1.p,Prupe.1G330700.1.p,	0.3295550634709933
Biological process	carbohydrate derivative catabolic process	GO:1901136	5	0.0283041	1.8001537816300852	13	115	1244	19810	Prupe.2G305000.1.p,Prupe.7G269600.1.p,Prupe.7G270100.1.p,Prupe.4G287000.1.p,Prupe.8G160500.1.p,Prupe.6G076300.1.p,Prupe.1G492700.1.p,Prupe.1G366000.1.p,Prupe.8G187000.1.p,Prupe.4G133800.1.p,Prupe.1G380600.1.p,Prupe.4G286600.1.p,Prupe.1G024200.1.p,	0.33164321197436847
Biological process	mitochondrial gene expression	GO:0140053	7	0.0283041	1.8001537816300852	13	115	1244	19810	Prupe.7G268400.1.p,Prupe.3G268500.1.p,Prupe.2G134500.1.p,Prupe.5G079700.1.p,Prupe.3G288400.1.p,Prupe.6G091000.1.p,Prupe.7G162000.1.p,Prupe.3G126000.1.p,Prupe.3G247300.1.p,Prupe.1G018300.1.p,Prupe.3G114700.1.p,Prupe.3G063700.1.p,Prupe.8G072700.1.p,	0.33164321197436847
Biological process	pyrimidine nucleoside salvage	GO:0043097	10	0.0284481	2.8436495176848875	5	28	1244	19810	Prupe.1G551200.1.p,Prupe.3G075100.1.p,Prupe.3G294700.1.p,Prupe.5G212000.1.p,Prupe.8G232100.1.p,	0.3314369286433931
Biological process	proton-transporting two-sector ATPase complex assembly	GO:0070071	7	0.0284481	2.8436495176848875	5	28	1244	19810	Prupe.2G190800.1.p,Prupe.4G056300.1.p,Prupe.6G092300.1.p,Prupe.3G298100.1.p,Prupe.3G118500.1.p,	0.3314369286433931
Biological process	methionine metabolic process	GO:0006555	10	0.0284481	2.8436495176848875	5	28	1244	19810	Prupe.6G151800.1.p,Prupe.7G196300.1.p,Prupe.7G042400.1.p,Prupe.8G180500.1.p,Prupe.7G009200.1.p,	0.3314369286433931
Biological process	chloroplast RNA processing	GO:0031425	9	0.0284481	2.8436495176848875	5	28	1244	19810	Prupe.3G273600.1.p,Prupe.1G354600.1.p,Prupe.7G014600.1.p,Prupe.7G058400.1.p,Prupe.1G275200.1.p,	0.3314369286433931
Biological process	pyrimidine nucleoside metabolic process	GO:0006213	8	0.0292122	2.3223137727759915	7	48	1244	19810	Prupe.4G123500.1.p,Prupe.1G551200.1.p,Prupe.3G075100.1.p,Prupe.3G294700.1.p,Prupe.5G212000.1.p,Prupe.8G232100.1.p,Prupe.4G007900.1.p,	0.33651473246596625
Biological process	regulation of meiotic nuclear division	GO:0040020	8	0.0297743	2.5143848366897954	6	38	1244	19810	Prupe.3G305500.1.p,Prupe.5G217300.1.p,Prupe.3G293300.1.p,Prupe.3G172900.1.p,Prupe.3G001600.1.p,Prupe.4G270400.1.p,	0.342029002688872
Biological process	cell wall macromolecule biosynthetic process	GO:0044038	6	0.0303717	2.159245735462423	8	59	1244	19810	Prupe.1G247100.1.p,Prupe.3G018500.1.p,Prupe.6G110800.1.p,Prupe.8G197700.1.p,Prupe.1G113400.1.p,Prupe.2G179700.1.p,Prupe.4G129800.1.p,Prupe.1G518800.1.p,	0.3479174043843819
Biological process	obsolete cellular component macromolecule biosynthetic process	GO:0070589	0	0.0303717	2.159245735462423	8	59	1244	19810	Prupe.1G247100.1.p,Prupe.3G018500.1.p,Prupe.6G110800.1.p,Prupe.8G197700.1.p,Prupe.1G113400.1.p,Prupe.2G179700.1.p,Prupe.4G129800.1.p,Prupe.1G518800.1.p,	0.3479174043843819
Biological process	dicarboxylic acid metabolic process	GO:0043648	7	0.0315902	1.6940890743654649	15	141	1244	19810	Prupe.6G249100.1.p,Prupe.1G039300.1.p,Prupe.8G092500.1.p,Prupe.1G406400.1.p,Prupe.2G143700.1.p,Prupe.6G152500.1.p,Prupe.2G169700.1.p,Prupe.8G265300.1.p,Prupe.4G248000.1.p,Prupe.7G171600.1.p,Prupe.1G451900.1.p,Prupe.4G128100.1.p,Prupe.6G191200.1.p,Prupe.1G556800.1.p,Prupe.7G216500.1.p,	0.35986499882142464
Biological process	pyrimidine nucleoside monophosphate metabolic process	GO:0009129	9	0.0326541	2.7455926377647186	5	29	1244	19810	Prupe.3G075100.1.p,Prupe.3G294700.1.p,Prupe.5G212000.1.p,Prupe.8G232100.1.p,Prupe.1G380600.1.p,	0.3709543464311248
Biological process	pyrimidine nucleoside monophosphate biosynthetic process	GO:0009130	10	0.0326541	2.7455926377647186	5	29	1244	19810	Prupe.3G075100.1.p,Prupe.3G294700.1.p,Prupe.5G212000.1.p,Prupe.8G232100.1.p,Prupe.1G380600.1.p,	0.3709543464311248
Biological process	nuclear mRNA surveillance	GO:0071028	12	0.0326541	2.7455926377647186	5	29	1244	19810	Prupe.4G254800.1.p,Prupe.1G449000.1.p,Prupe.6G340200.1.p,Prupe.6G104200.1.p,Prupe.1G011800.1.p,	0.3709543464311248
Biological process	sulfur amino acid metabolic process	GO:0000096	7	0.0330607	2.018590643539695	9	71	1244	19810	Prupe.1G102600.1.p,Prupe.6G151800.1.p,Prupe.7G196300.1.p,Prupe.7G042400.1.p,Prupe.7G212800.1.p,Prupe.8G235100.1.p,Prupe.8G180500.1.p,Prupe.7G009200.1.p,Prupe.5G082600.1.p,	0.3724778787482052
Biological process	regulation of DNA recombination	GO:0000018	8	0.0331888	2.1232583065380495	8	60	1244	19810	Prupe.2G236900.1.p,Prupe.3G071000.1.p,Prupe.3G305500.1.p,Prupe.5G200300.1.p,Prupe.5G217300.1.p,Prupe.6G037500.1.p,Prupe.8G123600.1.p,Prupe.8G232500.1.p,	0.37289630874098956
Biological process	ncRNA catabolic process	GO:0034661	9	0.0331888	2.1232583065380495	8	60	1244	19810	Prupe.3G268500.1.p,Prupe.4G254800.1.p,Prupe.1G449000.1.p,Prupe.6G340200.1.p,Prupe.1G018300.1.p,Prupe.7G185100.1.p,Prupe.6G104200.1.p,Prupe.1G011800.1.p,	0.37289630874098956
Biological process	rRNA methylation	GO:0031167	12	0.0333837	2.449913430620826	6	39	1244	19810	Prupe.5G055400.1.p,Prupe.8G036800.1.p,Prupe.7G219800.1.p,Prupe.8G262300.1.p,Prupe.1G563800.1.p,Prupe.7G040700.1.p,	0.37304267054662565
Biological process	ribonucleoside metabolic process	GO:0009119	8	0.0347444	1.9186069034982374	10	83	1244	19810	Prupe.7G270100.1.p,Prupe.6G150600.1.p,Prupe.4G123500.1.p,Prupe.8G138300.1.p,Prupe.3G075100.1.p,Prupe.3G294700.1.p,Prupe.5G100800.1.p,Prupe.5G212000.1.p,Prupe.1G425800.1.p,Prupe.8G232100.1.p,	0.35268987079987857
Biological process	pyridine nucleotide catabolic process	GO:0019364	10	0.0356002	2.229421221864952	7	50	1244	19810	Prupe.2G305000.1.p,Prupe.4G287000.1.p,Prupe.8G160500.1.p,Prupe.6G076300.1.p,Prupe.1G366000.1.p,Prupe.4G133800.1.p,Prupe.1G024200.1.p,	0.35783483198724364
Biological process	glycolytic process	GO:0006096	13	0.0356002	2.229421221864952	7	50	1244	19810	Prupe.2G305000.1.p,Prupe.4G287000.1.p,Prupe.8G160500.1.p,Prupe.6G076300.1.p,Prupe.1G366000.1.p,Prupe.4G133800.1.p,Prupe.1G024200.1.p,	0.35783483198724364
Biological process	mismatch repair	GO:0006298	9	0.0356002	2.229421221864952	7	50	1244	19810	Prupe.3G071000.1.p,Prupe.1G050200.1.p,Prupe.5G217300.1.p,Prupe.4G216500.1.p,Prupe.8G271300.1.p,Prupe.1G555900.1.p,Prupe.7G228900.1.p,	0.35783483198724364
Biological process	embryo development ending in seed dormancy	GO:0009793	6	0.0365087	1.2662288418370442	59	742	1244	19810	Prupe.2G132400.1.p,Prupe.3G071800.1.p,Prupe.1G572900.1.p,Prupe.2G151400.1.p,Prupe.1G129500.1.p,Prupe.7G247300.1.p,Prupe.4G192200.1.p,Prupe.6G279900.1.p,Prupe.3G238300.1.p,Prupe.5G205100.1.p,Prupe.8G270100.1.p,Prupe.8G247800.1.p,Prupe.3G136100.1.p,Prupe.5G213000.1.p,Prupe.1G276500.1.p,Prupe.1G388100.1.p,Prupe.8G212200.1.p,Prupe.1G583600.1.p,Prupe.3G301400.1.p,Prupe.1G106700.1.p,Prupe.3G036300.1.p,…	0.36428796330364405
Biological process	monocarboxylic acid metabolic process	GO:0032787	7	0.0370093	1.2739549839228295	56	700	1244	19810	Prupe.2G115500.1.p,Prupe.1G101700.1.p,Prupe.7G148200.1.p,Prupe.2G305000.1.p,Prupe.1G403200.1.p,Prupe.4G207900.1.p,Prupe.5G011100.1.p,Prupe.1G435500.1.p,Prupe.1G082500.1.p,Prupe.4G287000.1.p,Prupe.1G197500.1.p,Prupe.1G499000.1.p,Prupe.8G160500.1.p,Prupe.6G076300.1.p,Prupe.8G227200.1.p,Prupe.1G168200.1.p,Prupe.1G586600.1.p,Prupe.8G240100.1.p,Prupe.3G160500.1.p,Prupe.2G029900.1.p,Prupe.1G298900.1.p,…	0.36838652524562715
Biological process	ncRNA 5'-end processing	GO:0034471	10	0.0372275	2.6540728831725615	5	30	1244	19810	Prupe.1G287700.1.p,Prupe.6G088000.1.p,Prupe.8G262300.1.p,Prupe.4G106000.1.p,Prupe.6G126500.1.p,	0.36966049357293046
Biological process	nucleoside salvage	GO:0043174	9	0.0372275	2.6540728831725615	5	30	1244	19810	Prupe.1G551200.1.p,Prupe.3G075100.1.p,Prupe.3G294700.1.p,Prupe.5G212000.1.p,Prupe.8G232100.1.p,	0.36966049357293046
Biological process	macromolecule methylation	GO:0043414	6	0.0372342	1.3829116601793872	33	380	1244	19810	Prupe.5G128200.1.p,Prupe.7G153400.1.p,Prupe.2G236900.1.p,Prupe.5G058900.1.p,Prupe.3G006800.1.p,Prupe.2G042400.1.p,Prupe.3G060300.1.p,Prupe.5G055400.1.p,Prupe.6G211800.1.p,Prupe.8G258600.1.p,Prupe.5G002000.1.p,Prupe.3G014000.1.p,Prupe.2G042600.1.p,Prupe.8G218500.1.p,Prupe.3G290600.1.p,Prupe.8G036800.1.p,Prupe.3G259900.1.p,Prupe.1G393500.1.p,Prupe.1G463300.1.p,Prupe.7G219800.1.p,Prupe.8G262300.1.p,…	0.36794544432562015
Biological process	pyrimidine ribonucleotide biosynthetic process	GO:0009220	11	0.0372647	2.3886655948553055	6	40	1244	19810	Prupe.4G123500.1.p,Prupe.3G075100.1.p,Prupe.3G294700.1.p,Prupe.5G212000.1.p,Prupe.4G221200.1.p,Prupe.8G232100.1.p,	0.3673620078269742
Biological process	respiratory electron transport chain	GO:0022904	6	0.0372647	2.3886655948553055	6	40	1244	19810	Prupe.1G197500.1.p,Prupe.3G256900.1.p,Prupe.6G240700.1.p,Prupe.1G473400.1.p,Prupe.3G078600.1.p,Prupe.1G002300.1.p,	0.3673620078269742
Biological process	steroid biosynthetic process	GO:0006694	6	0.0373111	1.8957663451232583	10	84	1244	19810	Prupe.8G125800.1.p,Prupe.1G211800.1.p,Prupe.5G080500.1.p,Prupe.1G345300.1.p,Prupe.2G066300.1.p,Prupe.7G187500.1.p,Prupe.2G249100.1.p,Prupe.2G109700.1.p,Prupe.2G066400.1.p,Prupe.8G152200.1.p,	0.36605904802730493
Biological process	xenobiotic metabolic process	GO:0006805	4	0.0377952	1.303917339816485	47	574	1244	19810	Prupe.1G247100.1.p,Prupe.3G018500.1.p,Prupe.3G311200.1.p,Prupe.2G305000.1.p,Prupe.1G302700.1.p,Prupe.8G197700.1.p,Prupe.4G287000.1.p,Prupe.1G039300.1.p,Prupe.8G160500.1.p,Prupe.2G179700.1.p,Prupe.6G076300.1.p,Prupe.7G196300.1.p,Prupe.7G042400.1.p,Prupe.2G066300.1.p,Prupe.3G256900.1.p,Prupe.3G305500.1.p,Prupe.2G156800.1.p,Prupe.4G129800.1.p,Prupe.5G015100.1.p,Prupe.7G211200.1.p,Prupe.1G493900.1.p,…	0.3699242701776065
Biological process	organophosphate biosynthetic process	GO:0090407	6	0.0387636	1.305747086908426	46	561	1244	19810	Prupe.2G115500.1.p,Prupe.3G071800.1.p,Prupe.2G305000.1.p,Prupe.6G159900.1.p,Prupe.7G012900.1.p,Prupe.4G287000.1.p,Prupe.8G160500.1.p,Prupe.6G076300.1.p,Prupe.1G526100.1.p,Prupe.4G123500.1.p,Prupe.1G586600.1.p,Prupe.4G099700.1.p,Prupe.3G301400.1.p,Prupe.5G158000.1.p,Prupe.6G347300.1.p,Prupe.1G551200.1.p,Prupe.5G074000.1.p,Prupe.3G075100.1.p,Prupe.1G122400.1.p,Prupe.5G091400.1.p,Prupe.3G294700.1.p,…	0.3784985597122328
Biological process	indole-containing compound biosynthetic process	GO:0042435	6	0.039344	2.054766103101338	8	62	1244	19810	Prupe.1G281400.1.p,Prupe.4G207900.1.p,Prupe.5G171400.1.p,Prupe.7G109700.1.p,Prupe.2G251100.1.p,Prupe.5G236900.1.p,Prupe.1G337100.1.p,Prupe.6G327700.1.p,	0.38144158101244674
Biological process	organophosphate metabolic process	GO:0019637	5	0.03939	1.2406247663201975	67	860	1244	19810	Prupe.2G115500.1.p,Prupe.3G071800.1.p,Prupe.2G305000.1.p,Prupe.6G159900.1.p,Prupe.7G012900.1.p,Prupe.4G287000.1.p,Prupe.1G039300.1.p,Prupe.8G160500.1.p,Prupe.6G076300.1.p,Prupe.1G492700.1.p,Prupe.3G256900.1.p,Prupe.1G526100.1.p,Prupe.4G123500.1.p,Prupe.1G586600.1.p,Prupe.3G305500.1.p,Prupe.4G099700.1.p,Prupe.4G164600.1.p,Prupe.3G301400.1.p,Prupe.5G158000.1.p,Prupe.6G347300.1.p,Prupe.1G551200.1.p,…	0.3809868121819005
Biological process	protein N-linked glycosylation	GO:0006487	8	0.0416112	1.9367558877205178	9	74	1244	19810	Prupe.8G126200.1.p,Prupe.4G025400.1.p,Prupe.8G221600.1.p,Prupe.2G118200.1.p,Prupe.1G228800.1.p,Prupe.5G243400.1.p,Prupe.1G228900.1.p,Prupe.1G562700.1.p,Prupe.7G222300.1.p,	0.4015240678716217
Biological process	ATP synthesis coupled electron transport	GO:0042773	7	0.0421738	2.5684576288766725	5	31	1244	19810	Prupe.3G256900.1.p,Prupe.6G240700.1.p,Prupe.1G473400.1.p,Prupe.3G078600.1.p,Prupe.1G002300.1.p,	0.40599746985219715
Biological process	mitochondrial ATP synthesis coupled electron transport	GO:0042775	8	0.0421738	2.5684576288766725	5	31	1244	19810	Prupe.3G256900.1.p,Prupe.6G240700.1.p,Prupe.1G473400.1.p,Prupe.3G078600.1.p,Prupe.1G002300.1.p,	0.40599746985219715
Biological process	oxidative phosphorylation	GO:0006119	8	0.0421738	2.5684576288766725	5	31	1244	19810	Prupe.3G256900.1.p,Prupe.6G240700.1.p,Prupe.1G473400.1.p,Prupe.3G078600.1.p,Prupe.1G002300.1.p,	0.40599746985219715
Biological process	obsolete RNA phosphodiester bond hydrolysis	GO:0090501	0	0.0425191	1.4531805900260415	24	263	1244	19810	Prupe.1G314400.1.p,Prupe.1G287700.1.p,Prupe.5G016000.1.p,Prupe.4G254800.1.p,Prupe.1G449000.1.p,Prupe.3G272100.1.p,Prupe.3G288400.1.p,Prupe.5G187500.1.p,Prupe.6G088000.1.p,Prupe.6G340200.1.p,Prupe.2G296200.1.p,Prupe.8G262300.1.p,Prupe.4G110100.1.p,Prupe.6G093000.1.p,Prupe.3G063700.1.p,Prupe.7G014600.1.p,Prupe.7G047900.1.p,Prupe.7G185100.1.p,Prupe.2G053500.1.p,Prupe.1G463600.1.p,Prupe.4G106000.1.p,…	0.40645922434554027
Biological process	pyruvate biosynthetic process	GO:0042866	9	0.0428486	2.143674251793223	7	52	1244	19810	Prupe.2G305000.1.p,Prupe.4G287000.1.p,Prupe.8G160500.1.p,Prupe.6G076300.1.p,Prupe.1G366000.1.p,Prupe.4G133800.1.p,Prupe.1G024200.1.p,	0.40865602677600144
Biological process	carbohydrate biosynthetic process	GO:0016051	5	0.042947	1.373536370806285	32	371	1244	19810	Prupe.1G247100.1.p,Prupe.3G018500.1.p,Prupe.1G275500.1.p,Prupe.2G115500.1.p,Prupe.6G110800.1.p,Prupe.8G197700.1.p,Prupe.1G113400.1.p,Prupe.5G196900.1.p,Prupe.8G160500.1.p,Prupe.2G179700.1.p,Prupe.6G076300.1.p,Prupe.5G132800.1.p,Prupe.5G198300.1.p,Prupe.2G027600.1.p,Prupe.6G161300.1.p,Prupe.4G129800.1.p,Prupe.6G341500.1.p,Prupe.8G157600.1.p,Prupe.3G160500.1.p,Prupe.5G031500.1.p,Prupe.6G232800.1.p,…	0.40864462525037615
Biological process	peptidyl-lysine modification	GO:0018205	8	0.0439977	1.3951923917583857	29	331	1244	19810	Prupe.8G232900.1.p,Prupe.7G153400.1.p,Prupe.4G006600.1.p,Prupe.5G058900.1.p,Prupe.3G006800.1.p,Prupe.8G082000.1.p,Prupe.5G148900.1.p,Prupe.2G042400.1.p,Prupe.7G053900.1.p,Prupe.6G211800.1.p,Prupe.3G268700.1.p,Prupe.3G014000.1.p,Prupe.4G055900.1.p,Prupe.6G062800.1.p,Prupe.8G141700.1.p,Prupe.8G218500.1.p,Prupe.8G089400.1.p,Prupe.3G290600.1.p,Prupe.6G137000.1.p,Prupe.7G214700.1.p,Prupe.8G239500.1.p,…	0.4119511566345999
Biological process	obsolete cellular polysaccharide metabolic process	GO:0044264	0	0.0441061	1.4476761180941247	24	264	1244	19810	Prupe.1G247100.1.p,Prupe.3G280300.1.p,Prupe.3G018500.1.p,Prupe.1G275500.1.p,Prupe.1G175200.1.p,Prupe.6G110800.1.p,Prupe.8G197700.1.p,Prupe.1G067700.1.p,Prupe.1G113400.1.p,Prupe.5G196900.1.p,Prupe.2G179700.1.p,Prupe.5G132800.1.p,Prupe.5G198300.1.p,Prupe.2G027600.1.p,Prupe.4G243300.1.p,Prupe.6G161300.1.p,Prupe.4G129800.1.p,Prupe.2G261800.1.p,Prupe.1G523500.1.p,Prupe.4G052400.1.p,Prupe.1G518800.1.p,…	0.41202550972720925
Biological process	RNA catabolic process	GO:0006401	8	0.0454397	1.390990005036222	29	332	1244	19810	Prupe.8G001400.1.p,Prupe.1G414200.1.p,Prupe.7G166500.1.p,Prupe.3G268500.1.p,Prupe.5G016000.1.p,Prupe.4G254800.1.p,Prupe.1G449000.1.p,Prupe.6G082600.1.p,Prupe.3G288400.1.p,Prupe.4G124000.1.p,Prupe.3G268700.1.p,Prupe.8G067100.1.p,Prupe.6G171500.1.p,Prupe.6G340200.1.p,Prupe.6G155800.1.p,Prupe.8G129400.1.p,Prupe.1G018300.1.p,Prupe.1G319600.1.p,Prupe.7G014600.1.p,Prupe.7G185100.1.p,Prupe.6G104200.1.p,…	0.423518618343101
Biological process	cell wall polysaccharide metabolic process	GO:0010383	6	0.0458327	1.721560789084905	12	111	1244	19810	Prupe.1G247100.1.p,Prupe.3G280300.1.p,Prupe.3G018500.1.p,Prupe.6G110800.1.p,Prupe.8G197700.1.p,Prupe.1G113400.1.p,Prupe.5G196900.1.p,Prupe.2G179700.1.p,Prupe.5G198300.1.p,Prupe.2G027600.1.p,Prupe.4G129800.1.p,Prupe.1G518800.1.p,	0.4233333828806312
Biological process	branched-chain amino acid metabolic process	GO:0009081	7	0.045861	2.2749196141479104	6	42	1244	19810	Prupe.4G213500.1.p,Prupe.1G197500.1.p,Prupe.7G268500.1.p,Prupe.5G066300.1.p,Prupe.1G003100.1.p,Prupe.2G207600.1.p,	0.4226424132101973
Biological process	aromatic compound catabolic process	GO:0019439	5	0.0462873	1.3018076118983288	43	526	1244	19810	Prupe.8G001400.1.p,Prupe.2G305000.1.p,Prupe.1G414200.1.p,Prupe.7G166500.1.p,Prupe.7G270100.1.p,Prupe.3G268500.1.p,Prupe.5G016000.1.p,Prupe.4G287000.1.p,Prupe.4G254800.1.p,Prupe.8G160500.1.p,Prupe.6G076300.1.p,Prupe.1G449000.1.p,Prupe.6G082600.1.p,Prupe.3G288400.1.p,Prupe.1G492700.1.p,Prupe.4G124000.1.p,Prupe.3G268700.1.p,Prupe.8G067100.1.p,Prupe.6G171500.1.p,Prupe.6G340200.1.p,Prupe.6G155800.1.p,…	0.4256144269483757
Biological process	maturation of 5.8S rRNA from tricistronic rRNA transcript (SSU-rRNA, 5.8S rRNA, LSU-rRNA)	GO:0000466	12	0.0474973	2.4881933279742765	5	32	1244	19810	Prupe.7G085700.1.p,Prupe.4G254800.1.p,Prupe.6G340200.1.p,Prupe.8G262300.1.p,Prupe.4G106000.1.p,	0.435763552225959
Biological process	negative regulation of DNA-templated DNA replication	GO:2000104	10	0.0474973	2.4881933279742765	5	32	1244	19810	Prupe.6G012300.1.p,Prupe.1G343500.1.p,Prupe.5G200300.1.p,Prupe.7G156300.1.p,Prupe.7G049400.1.p,	0.435763552225959
Biological process	obsolete negative regulation of histone modification	GO:0031057	0	0.0474973	2.4881933279742765	5	32	1244	19810	Prupe.7G153400.1.p,Prupe.3G268700.1.p,Prupe.4G055900.1.p,Prupe.8G218500.1.p,Prupe.8G089400.1.p,	0.435763552225959
Biological process	folic acid-containing compound metabolic process	GO:0006760	6	0.0474973	2.4881933279742765	5	32	1244	19810	Prupe.5G182700.1.p,Prupe.8G092500.1.p,Prupe.1G144700.1.p,Prupe.1G566200.1.p,Prupe.1G584900.1.p,	0.435763552225959
Biological process	negative regulation of DNA replication	GO:0008156	9	0.0474973	2.4881933279742765	5	32	1244	19810	Prupe.6G012300.1.p,Prupe.1G343500.1.p,Prupe.5G200300.1.p,Prupe.7G156300.1.p,Prupe.7G049400.1.p,	0.435763552225959
Biological process	cell population proliferation	GO:0008283	3	0.0493347	1.3890474902585368	28	321	1244	19810	Prupe.5G088400.1.p,Prupe.8G001400.1.p,Prupe.4G006600.1.p,Prupe.2G221200.1.p,Prupe.1G384500.1.p,Prupe.1G343500.1.p,Prupe.1G317200.1.p,Prupe.2G233300.1.p,Prupe.1G339100.1.p,Prupe.3G305500.1.p,Prupe.2G134200.1.p,Prupe.8G218500.1.p,Prupe.7G211200.1.p,Prupe.8G036800.1.p,Prupe.7G156300.1.p,Prupe.4G223500.1.p,Prupe.5G239600.1.p,Prupe.1G431500.1.p,Prupe.6G365000.1.p,Prupe.1G457600.1.p,Prupe.2G195600.1.p,…	0.44761395623208183
Biological process	organic cyclic compound catabolic process	GO:1901361	5	0.0496825	1.2865344316994463	45	557	1244	19810	Prupe.8G001400.1.p,Prupe.2G305000.1.p,Prupe.1G414200.1.p,Prupe.7G166500.1.p,Prupe.7G270100.1.p,Prupe.3G268500.1.p,Prupe.5G016000.1.p,Prupe.4G287000.1.p,Prupe.4G254800.1.p,Prupe.8G160500.1.p,Prupe.6G076300.1.p,Prupe.1G449000.1.p,Prupe.6G082600.1.p,Prupe.3G288400.1.p,Prupe.1G492700.1.p,Prupe.4G124000.1.p,Prupe.3G268700.1.p,Prupe.8G067100.1.p,Prupe.6G171500.1.p,Prupe.6G340200.1.p,Prupe.6G155800.1.p,…	0.44977431360090186

## Sheet: Table S4
Table S4 Expression profiles of 2553 intersection DEGs in Figure 2A
	FPKM (mean value)
	C0d	C0dS3	C7d	C7dS3
Prupe.1G000400	51.8591	54.981	22.5194	44.4386
Prupe.1G001600	1.60737	1.32809	0.652306	1.58959
Prupe.1G002300	37.5736	28.4647	17.5281	27.9369
Prupe.1G003100	20.8707	20.4797	4.74473	20.4432
Prupe.1G004000	4.7411	4.58779	1.65576	6.92331
Prupe.1G006400	67.2518	71.4371	24.264	66.0499
Prupe.1G006900	4.31366	4.25468	1.84847	4.79567
Prupe.1G009500	21.7363	27.3026	10.0413	29.4765
Prupe.1G011800	88.0198	67.4282	27.1593	63.3826
Prupe.1G013300	9.04449	7.55086	2.16761	7.05359
Prupe.1G014300	20.7783	20.0214	7.93642	16.5979
Prupe.1G015600	24.1042	15.9602	3.83725	18.8823
Prupe.1G017300	33.5576	32.8504	9.62485	17.0943
Prupe.1G018300	2.22151	1.71394	0.70737	1.29117
Prupe.1G019800	47.4337	47.1971	19.2711	41.5867
Prupe.1G022100	54.7939	42.9117	17.6938	45.5981
Prupe.1G023700	49.1735	59.4149	21.3803	55.4756
Prupe.1G023800	539.217	450.962	113.582	253.495
Prupe.1G024200	165.931	147.617	48.4232	132.655
Prupe.1G026500	14.1199	8.0685	3.69951	8.49939
Prupe.1G027100	39.7422	18.5763	5.84637	14.9076
Prupe.1G027700	1.42215	1.36051	0.55578	2.32573
Prupe.1G030000	13.503	13.9547	4.27873	10.4625
Prupe.1G034300	71.5982	88.4043	32.1675	155.802
Prupe.1G035000	20.0308	18.729	8.25433	15.2348
Prupe.1G035100	55.6475	62.221	13.9713	44.9024
Prupe.1G035800	69.9762	76.0183	5.98754	47.4326
Prupe.1G036000	1.99667	1.42016	0.215416	0.837742
Prupe.1G036900	167.529	129.189	53.222	120.583
Prupe.1G039300	1704.45	2035.04	707.024	2031.53
Prupe.1G039400	0.0292414	0.0604615	0	0.0224447
Prupe.1G040000	6.0017	7.39512	2.57975	7.27384
Prupe.1G041400	1.79221	1.69835	0.702888	2.48216
Prupe.1G044600	70.5495	64.1934	29.5583	57.2042
Prupe.1G045300	319.04	395.707	71.5667	388.087
Prupe.1G047400	10.4172	12.8242	4.73864	7.2384
Prupe.1G047500	41.3611	39.4037	19.294	32.5809
Prupe.1G048200	2.12708	1.65211	0.820327	1.52847
Prupe.1G050200	3.00456	2.22567	1.1507	2.3362
Prupe.1G050700	180.572	180.303	71.8519	131.708
Prupe.1G052300	20.7902	17.2183	5.1579	10.7289
Prupe.1G052500	88.3532	61.868	34.6561	55.646
Prupe.1G056300	22.3692	24.9229	3.10365	34.3855
Prupe.1G057400	13.692	14.1218	6.24291	13.5339
Prupe.1G061000	263.125	195.066	58.3285	181.284
Prupe.1G061500	50.3428	34.3065	17.7887	52.843
Prupe.1G061800	303.916	317.34	115.795	233.481
Prupe.1G063600	8.89367	7.9105	3.36356	12.0567
Prupe.1G065700	45.8952	42.927	18.6985	45.9598
Prupe.1G067700	14.972	10.8062	1.4899	7.70052
Prupe.1G068600	27.4301	31.2547	4.85923	28.0499
Prupe.1G070500	329.901	239.239	33.2409	135.144
Prupe.1G070600	17.7044	21.1665	3.00171	26.6484
Prupe.1G071100	45.763	26.6394	13.9079	22.5856
Prupe.1G072500	20.5998	17.8707	4.64699	10.8009
Prupe.1G073000	130.572	135.916	64.5137	169.099
Prupe.1G073200	68.2882	61.5797	23.1837	56.7306
Prupe.1G074700	8.81308	6.90096	2.25464	6.00436
Prupe.1G076900	71.0472	58.6433	9.13783	67.5004
Prupe.1G078100	281.385	332.449	114.878	462.505
Prupe.1G082500	35.4459	31.1048	7.4902	27.872
Prupe.1G082700	40.5975	36.5774	4.54572	26.0894
Prupe.1G084500	27.0496	16.3878	8.29577	18.0082
Prupe.1G086000	89.4037	101.697	42.406	87.731
Prupe.1G087100	4.56919	3.59929	1.94043	3.23112
Prupe.1G088000	41.8536	43.3167	17.8861	40.8638
Prupe.1G090300	51.3439	27.6349	16.1369	35.5812
Prupe.1G091600	154.972	115.443	64.1307	118.24
Prupe.1G092100	41.9397	37.032	11.1246	29.1926
Prupe.1G095100	11.3158	7.69537	2.09227	4.95903
Prupe.1G095300	6.16253	4.3418	1.48885	3.18081
Prupe.1G097600	463.405	418.637	73.63	296.756
Prupe.1G101500	34.0546	28.0072	4.75013	18.7141
Prupe.1G101700	6.63418	6.78228	2.56592	7.30409
Prupe.1G102000	6.29768	7.28015	2.4724	7.84408
Prupe.1G102600	121.119	115.643	39.4932	95.0754
Prupe.1G103600	69.7007	35.9064	31.9349	71.7529
Prupe.1G104500	21.3993	11.0505	3.88289	7.61355
Prupe.1G104600	7.0366	7.24244	2.87953	6.45386
Prupe.1G105200	32.0445	30.2101	14.6741	33.3694
Prupe.1G106700	34.0522	34.9896	11.9929	28.7442
Prupe.1G106900	104.589	79.9375	32.3466	96.4368
Prupe.1G108100	14.0937	12.128	5.39073	11.2148
Prupe.1G108600	28.787	27.9027	10.3835	19.935
Prupe.1G108800	45.4183	41.6605	11.7144	27.194
Prupe.1G109100	31.6376	28.7782	2.20179	18.6275
Prupe.1G110700	28.0885	17.5027	4.6337	10.7178
Prupe.1G111000	24.7805	26.643	10.7842	23.8758
Prupe.1G111200	260.466	394.705	111.487	388.983
Prupe.1G111400	73.9313	91.7235	27.5207	72.6299
Prupe.1G113000	19.6384	22.0547	2.73648	16.1204
Prupe.1G113400	63.9141	39.7408	25.8345	44.6508
Prupe.1G114600	44.8298	53.1968	22.0988	52.2847
Prupe.1G115800	22.96	20.2875	9.06096	17.1168
Prupe.1G115900	1.66708	1.84799	0.482883	2.47119
Prupe.1G116800	11.7355	11.2254	4.52737	11.7578
Prupe.1G117500	5.88378	6.12953	2.19063	5.09485
Prupe.1G117900	3.54051	2.42498	0.567029	3.48031
Prupe.1G122400	155.975	127.295	33.4363	157.396
Prupe.1G123900	7.91041	14.628	3.17313	5.72711
Prupe.1G124500	35.3846	31.5884	15.1988	26.4455
Prupe.1G125900	190.356	168.541	66.3306	155.69
Prupe.1G126300	94.2705	80.2024	20.2713	71.1916
Prupe.1G126400	723.701	994.405	279.568	907.868
Prupe.1G129500	35.8413	31.611	15.5595	44.4113
Prupe.1G129900	42.3477	43.1668	16.7333	45.779
Prupe.1G132800	55.5418	46.1064	17.989	35.1685
Prupe.1G134200	0.82876	0.798744	0.0864438	1.1303
Prupe.1G134400	902.196	453.947	156.821	297.385
Prupe.1G136500	26.5335	21.3355	8.63829	21.9724
Prupe.1G137700	30.5268	32.8342	8.55673	24.1293
Prupe.1G137800	76.8271	90.4733	31.5502	76.2621
Prupe.1G137900	19.1523	36.0544	2.09756	16.2112
Prupe.1G139300	76.6487	50.9541	10.1079	46.3611
Prupe.1G140200	13.8859	10.7082	5.89411	9.99517
Prupe.1G141100	6.77628	7.04058	1.26167	8.45188
Prupe.1G142900	134.8	147.706	59.523	114.649
Prupe.1G143600	26.7202	22.9503	6.79475	21.9593
Prupe.1G144100	312.436	311.61	33.9587	205.456
Prupe.1G144700	17.0277	17.1989	8.02603	16.4695
Prupe.1G145200	72.0027	66.8646	23.9064	50.9513
Prupe.1G145400	236.428	164.417	53.0893	80.7064
Prupe.1G149600	51.9364	49.1708	20.719	32.0493
Prupe.1G151700	5.2803	0.986145	0.565019	0.993388
Prupe.1G151900	87.6068	81.4385	34.266	62.9187
Prupe.1G153500	155.604	166.898	67.9072	143.29
Prupe.1G153600	13.6055	15.518	6.31412	12.4115
Prupe.1G154500	9.64202	6.89596	1.9951	8.93713
Prupe.1G158200	3.21424	2.25158	1.2089	3.0178
Prupe.1G158700	17.0548	19.8884	3.79071	13.7703
Prupe.1G159300	34.4571	40.9859	7.03749	38.8821
Prupe.1G159900	46.1452	35.0249	8.73882	35.0319
Prupe.1G160600	61.767	48.9729	24.0228	38.6312
Prupe.1G161100	1.39585	1.42101	0.611493	0.960122
Prupe.1G164600	64.076	86.4699	31.4635	95.1166
Prupe.1G165700	40.3902	38.0386	19.2151	31.5659
Prupe.1G168200	7.76689	5.61078	2.43491	3.80026
Prupe.1G169400	74.2847	71.6711	20.3638	49.2878
Prupe.1G170300	46.7351	56.5973	17.8299	55.8623
Prupe.1G171300	13.4383	14.8485	3.11554	13.8657
Prupe.1G174100	53.2145	62.0226	11.0001	54.3906
Prupe.1G175200	284.852	159.221	58.7432	123.985
Prupe.1G175800	53.4659	51.3265	22.2525	42.7202
Prupe.1G175900	9.7364	7.69255	4.18412	6.39184
Prupe.1G178000	71.5022	84.1802	16.962	86.7329
Prupe.1G178500	14.9804	10.4715	1.51096	3.34011
Prupe.1G180100	28.5894	24.4273	13.7297	23.0376
Prupe.1G180500	122.118	104.549	53.5456	113.674
Prupe.1G182400	23.7818	19.5734	6.15123	16.5394
Prupe.1G182700	30.504	27.4656	0.911629	31.924
Prupe.1G182900	25.0264	17.7698	6.87747	16.0958
Prupe.1G183200	1004.12	645.363	292.238	825.7
Prupe.1G183300	26.6696	17.3846	12.1787	26.1539
Prupe.1G185800	58.5722	54.471	18.2569	47.5073
Prupe.1G186000	71.233	108.531	31.313	141.622
Prupe.1G186800	78.787	72.0741	26.4379	68.6995
Prupe.1G188100	3.36801	3.46236	0.9198	2.92459
Prupe.1G191600	8.32711	7.79406	1.44544	5.0382
Prupe.1G191800	64.1861	49.3057	26.7332	50.2249
Prupe.1G194800	142.723	161.06	10.3951	130.888
Prupe.1G195400	9.15672	9.36843	3.67993	7.9931
Prupe.1G195800	6.38105	7.06072	2.90729	6.08049
Prupe.1G196300	160.928	144.021	58.3961	126.233
Prupe.1G197200	34.9394	31.2476	11.2205	23.7016
Prupe.1G197500	38.3066	29.569	13.7087	28.2368
Prupe.1G197600	6.54635	4.33762	2.47031	5.50462
Prupe.1G198200	7.67144	4.30947	1.12997	3.20771
Prupe.1G198500	148.053	135.148	58.5895	109.259
Prupe.1G198700	22.5678	22.3331	10.58	22.5882
Prupe.1G198900	4.17059	4.59827	1.66871	6.07321
Prupe.1G201500	22.6554	20.8724	9.54449	19.2666
Prupe.1G201800	33.0788	36.3625	13.148	50.3008
Prupe.1G202800	16.4441	15.5751	6.22593	17.2618
Prupe.1G203200	437.36	499.971	212.935	430.042
Prupe.1G205800	3.52291	2.69776	0.960846	2.25961
Prupe.1G206000	6.93127	8.71637	2.47212	9.37415
Prupe.1G207000	149.899	129.815	52.1754	142.481
Prupe.1G207100	52.1674	42.8685	3.74655	33.9279
Prupe.1G208100	11.9128	10.7165	4.07488	7.64668
Prupe.1G209200	25.8802	22.3765	9.80977	20.4215
Prupe.1G209300	13.5014	16.3713	1.53317	10.3479
Prupe.1G209800	859.539	797.807	303.206	526.533
Prupe.1G211400	818.389	861.564	405.545	914.414
Prupe.1G211500	47.3442	36.9787	5.63661	27.2802
Prupe.1G211800	26.1405	24.089	12.8036	32.9559
Prupe.1G214100	17.722	14.9997	5.61735	12.6082
Prupe.1G217300	13.9893	13.2663	5.44146	8.86062
Prupe.1G218300	149.017	126.827	42.0585	120.095
Prupe.1G219900	35.6585	36.5419	17.4517	29.7433
Prupe.1G220300	6.50905	4.75436	0.767515	4.78955
Prupe.1G221700	16.7111	16.3105	6.3521	9.73881
Prupe.1G221800	27.2852	32.5028	12.9288	29.4274
Prupe.1G223400	158.648	145.748	39.9583	82.1835
Prupe.1G224600	259.925	255.509	97.4472	190.715
Prupe.1G225000	42.8188	49.737	19.234	49.8826
Prupe.1G226700	43.9994	34.024	2.61139	16.9317
Prupe.1G228700	32.7385	29.6049	8.56564	29.1728
Prupe.1G228800	52.2246	37.2076	9.92843	39.1085
Prupe.1G228900	711.25	375.348	100.992	278.377
Prupe.1G232100	5.22937	4.22123	2.19162	5.07075
Prupe.1G234200	252.345	241.226	112.28	197.485
Prupe.1G238100	5.35027	5.21193	2.15119	4.98036
Prupe.1G239700	68.4061	64.5893	25.7392	81.2361
Prupe.1G240500	92.5337	75.6852	38.2954	86.5008
Prupe.1G243200	28.1687	19.0229	9.12601	18.3382
Prupe.1G243900	1732.96	1427.38	389.426	1148.63
Prupe.1G244800	3.81861	4.27126	1.0975	4.32878
Prupe.1G247100	31.4216	24.1642	13.1553	20.9393
Prupe.1G247500	5.17086	11.105	1.49487	7.51335
Prupe.1G248500	19.2141	25.2638	7.95203	31.8028
Prupe.1G250300	41.425	46.4436	19.3742	47.5201
Prupe.1G250700	21.2434	11.5946	6.20376	10.0909
Prupe.1G251900	78.6939	66.0552	30.5891	73.5605
Prupe.1G254200	18.6425	19.4267	8.96275	15.5052
Prupe.1G255300	68.1587	71.9097	30.9907	71.6903
Prupe.1G255500	2535.54	1273.02	125.26	1862.85
Prupe.1G255900	46.5857	42.5057	18.5192	39.9891
Prupe.1G256300	69.5744	48.8756	12.851	23.645
Prupe.1G257100	3.80862	4.06467	1.11034	2.13388
Prupe.1G258200	7.40336	6.75316	1.68841	4.55873
Prupe.1G258300	11.1937	8.38812	1.53847	5.69616
Prupe.1G258900	0.598861	1.07823	0.171969	0.855114
Prupe.1G259500	120.665	152.709	60.5234	149.38
Prupe.1G259900	1.04391	1.07005	0.425769	0.943422
Prupe.1G260000	49.9434	49.5388	7.06718	54.0072
Prupe.1G260300	57.2364	41.6482	12.4554	48.06
Prupe.1G261300	313.202	325.061	134.873	288.66
Prupe.1G261400	1.96347	1.86685	0.367216	1.66512
Prupe.1G261700	6.67215	5.76983	1.89377	5.32354
Prupe.1G262200	13.7438	8.65587	6.58933	10.3202
Prupe.1G264100	1.57675	1.38621	0.455195	0.781863
Prupe.1G265800	190.973	246.986	75.7938	241.83
Prupe.1G267000	45.5435	41.2651	6.48945	30.6912
Prupe.1G267200	49.6846	44.2027	17.8663	32.1755
Prupe.1G267500	255.309	398.981	127.388	388.695
Prupe.1G268900	285.635	263.995	78.876	208.623
Prupe.1G269900	12.9964	11.8846	5.95239	10.0759
Prupe.1G270700	135.46	121.75	43.4481	93.7585
Prupe.1G272100	24.3825	15.2026	4.80561	21.2132
Prupe.1G273100	3.21548	9.6465	0.416708	1.55325
Prupe.1G274600	148.298	108.336	72.7661	117.472
Prupe.1G275200	46.9574	35.1179	20.0533	34.8927
Prupe.1G275500	9.46151	6.98518	2.70858	6.40518
Prupe.1G276500	45.9995	47.1744	9.79037	31.8126
Prupe.1G277000	159.549	137.101	68.4669	108.904
Prupe.1G278400	51.0398	43.3175	9.99073	36.8096
Prupe.1G279300	86.3318	61.739	23.8921	70.6408
Prupe.1G279800	182.147	194.982	66.6378	164.052
Prupe.1G280900	986.456	874.554	457.439	822.857
Prupe.1G281100	19.8983	20.5424	4.45584	15.7331
Prupe.1G281300	22.8623	20.0837	4.94545	14.227
Prupe.1G281400	7.7492	7.94365	0.986249	7.68916
Prupe.1G284300	361.162	335.563	139.946	261.689
Prupe.1G286000	59.3754	61.1073	25.8406	50.0456
Prupe.1G286100	203.077	201.458	77.1117	231.842
Prupe.1G287200	38.7726	46.493	18.8221	36.6427
Prupe.1G287500	81.7152	65.3589	22.5912	37.4679
Prupe.1G287700	21.6714	20.3072	5.97968	25.9778
Prupe.1G288100	19.6062	18.0738	8.91826	22.695
Prupe.1G288700	147.846	149.028	57.13	104.268
Prupe.1G289100	17.4633	19.3954	3.46994	22.3931
Prupe.1G289300	46.4517	42.6135	5.0927	22.6609
Prupe.1G293100	10.4782	13.1987	2.47772	4.91613
Prupe.1G293400	29.0586	28.8864	11.1403	30.1871
Prupe.1G293500	131.053	73.275	35.521	58.6147
Prupe.1G295600	212.181	227.194	87.4041	250.489
Prupe.1G297200	33.3547	25.9283	9.15127	17.6614
Prupe.1G298900	73.5295	64.0504	20.6416	40.5352
Prupe.1G299200	11.1026	9.65827	4.71358	8.54707
Prupe.1G299800	9.90206	9.89336	4.47673	8.41422
Prupe.1G302700	31.4866	25.1599	9.15281	17.0786
Prupe.1G304300	37.0312	31.9898	5.96927	23.4192
Prupe.1G305300	19.8338	13.2245	4.24478	10.4096
Prupe.1G306000	21.1258	20.5406	4.21428	14.4252
Prupe.1G306500	14.8058	19.6653	2.90798	17.5782
Prupe.1G309100	24.1012	20.0108	5.57937	19.546
Prupe.1G309600	73.413	90.8369	35.519	65.7878
Prupe.1G311700	46.223	47.1116	16.2945	44.2012
Prupe.1G311800	94.0027	128.529	38.0717	99.8428
Prupe.1G312100	28.2446	29.0805	5.42651	17.9083
Prupe.1G313100	15.3451	13.9263	5.18365	11.5756
Prupe.1G314400	206.909	176.888	63.0442	157.612
Prupe.1G315600	44.7461	36.2909	13.0755	27.9718
Prupe.1G316800	99.9021	75.6821	31.9749	76.4206
Prupe.1G317200	10.3441	9.96052	4.67024	10.9707
Prupe.1G319600	24.7809	15.2818	6.43627	15.0542
Prupe.1G320100	5.89052	6.28717	2.11432	6.58374
Prupe.1G320400	91.0984	38.1319	6.91545	51.387
Prupe.1G320800	279.87	287.419	103.457	287.391
Prupe.1G321400	6.90314	6.6718	2.29529	5.27677
Prupe.1G321600	71.4157	112.571	30.0829	84.2781
Prupe.1G321800	181.153	175.221	57.1952	154.062
Prupe.1G322500	31.2168	45.3997	13.7861	34.1083
Prupe.1G322600	27.0412	22.2243	7.56995	14.556
Prupe.1G323600	9.6058	15.0472	4.41931	14.9052
Prupe.1G325100	62.4308	36.8757	21.0288	37.9851
Prupe.1G325700	923.579	799.528	401.614	890.829
Prupe.1G327200	81.6354	71.821	32.67	58.278
Prupe.1G330100	49.5116	42.1259	4.65113	44.6354
Prupe.1G330200	16.5341	13.5489	5.5615	9.38467
Prupe.1G330700	3717.32	3673.28	1689.31	3881.98
Prupe.1G331000	1.52927	1.14109	0.374262	1.35796
Prupe.1G331300	1.75617	1.60981	0.544061	1.11958
Prupe.1G331900	92.0317	124.886	18.6148	169.104
Prupe.1G333100	13.3256	11.7501	3.13687	8.90858
Prupe.1G333300	19.0406	14.865	6.98807	18.2685
Prupe.1G333400	31.1457	23.3861	2.32192	17.1842
Prupe.1G333600	4.75005	3.1258	1.83632	4.0233
Prupe.1G334300	13.4388	16.8094	3.65242	10.2606
Prupe.1G334400	9.94864	12.1971	3.07747	20.5559
Prupe.1G335800	4.83446	4.30546	0.919717	2.27344
Prupe.1G336300	64.4716	70.0488	16.1175	73.6085
Prupe.1G337100	169.324	254.838	57.8293	303.119
Prupe.1G337400	14.8539	12.0297	5.03426	10.0462
Prupe.1G339100	136.395	118.912	57.2584	114.556
Prupe.1G340400	41.3463	41.7475	17.5165	37.9658
Prupe.1G342200	8.89049	8.65802	4.13101	12.33
Prupe.1G342400	34.9623	46.1344	15.6907	54.4455
Prupe.1G343500	10.47	14.0618	2.00591	6.7507
Prupe.1G345300	42.6032	24.8051	2.72392	8.12724
Prupe.1G346400	4.28963	4.09602	1.95708	3.47869
Prupe.1G347500	84.4745	99.7263	14.718	89.8472
Prupe.1G347700	13.8158	11.9826	4.81725	8.75806
Prupe.1G348200	18.8169	14.9744	7.70603	13.0154
Prupe.1G348400	228.653	232.873	67.2805	223.166
Prupe.1G349900	19.8726	18.9091	9.11893	14.3873
Prupe.1G351900	119.045	135.34	34.1236	152.771
Prupe.1G352300	21.7216	21.6057	7.63617	13.9959
Prupe.1G353700	15.2596	17.6323	3.60933	13.8015
Prupe.1G354600	138.826	121.815	49.5306	105.711
Prupe.1G354700	17.4466	16.1165	5.25841	13.687
Prupe.1G357000	26.3522	25.2631	10.6554	27.8377
Prupe.1G357100	2149.72	1940.98	872.692	1649.68
Prupe.1G359500	4.61637	4.06251	2.2285	3.54799
Prupe.1G362400	95.3349	90.3595	36.0498	106.701
Prupe.1G364200	365.336	298.53	68.0121	297.357
Prupe.1G364300	56.5541	47.316	3.35883	43.3883
Prupe.1G366000	75.2882	66.5934	22.4411	49.3063
Prupe.1G368400	317.777	305.343	55.0057	223.089
Prupe.1G370400	34.0945	30.5048	13.5031	28.5339
Prupe.1G370700	74.9968	58.3427	19.783	73.3724
Prupe.1G371200	16.1815	12.581	5.45431	17.6727
Prupe.1G372200	14.4411	9.10727	3.23143	8.37294
Prupe.1G372600	132.842	134.25	32.3696	106.745
Prupe.1G374300	16.9426	16.0208	3.53603	24.1033
Prupe.1G374700	59.7473	53.7649	21.2433	47.982
Prupe.1G376100	48.7091	44.635	14.4837	33.6913
Prupe.1G376200	452.309	439.979	79.6944	568.818
Prupe.1G376500	78.0502	68.1163	26.5996	72.221
Prupe.1G376800	106.257	87.462	47.6594	104.234
Prupe.1G376900	55.9262	61.8272	20.5523	67.3232
Prupe.1G379400	56.2774	39.9911	17.03	27.2896
Prupe.1G379500	133.263	113.706	49.136	102.866
Prupe.1G380600	6.1521	9.34478	0.63065	2.0737
Prupe.1G381800	72.6639	65.2412	22.9374	41.6836
Prupe.1G382100	67.2793	57.4339	26.6486	49.6157
Prupe.1G382200	5.04137	5.45072	1.22111	2.52891
Prupe.1G383100	17.1825	13.768	6.20228	12.864
Prupe.1G383200	9.55111	8.67809	1.47624	5.04809
Prupe.1G384500	14.8586	16.3242	2.33141	19.4734
Prupe.1G387900	186.337	190.563	90.3052	162.139
Prupe.1G388100	8.16775	6.58999	3.10114	5.89736
Prupe.1G391100	2.40405	2.10374	0.759435	2.77825
Prupe.1G393500	245.055	170.807	64.7575	148.863
Prupe.1G394200	2.90151	10.5241	0.397237	1.63049
Prupe.1G394400	3.7229	3.24611	0.763684	2.8045
Prupe.1G396500	34.4694	38.1663	12.3546	32.7073
Prupe.1G397100	366.197	272.423	112.525	226.207
Prupe.1G401600	11.3656	9.8296	1.98173	6.93269
Prupe.1G401700	20.8073	18.5956	9.462	16.0036
Prupe.1G403200	19.4862	17.5595	7.58597	23.5296
Prupe.1G403700	77.7188	50.9218	34.1604	58.7059
Prupe.1G406400	24.0812	24.2	10.6612	21.2349
Prupe.1G406800	24.487	16.3157	1.85758	9.53367
Prupe.1G407700	4.90005	3.03419	1.53316	3.33118
Prupe.1G408200	60.169	42.6261	21.8904	33.7107
Prupe.1G409000	31.324	30.0787	10.4422	27.6517
Prupe.1G411000	36.1489	34.189	7.93002	26.5736
Prupe.1G411100	52.5549	43.8237	10.1055	39.0608
Prupe.1G412500	4.1831	2.73562	1.23771	1.94455
Prupe.1G412700	5.39059	4.16093	1.76991	3.48831
Prupe.1G414100	129.701	157.919	64.2647	187.214
Prupe.1G414200	111.524	99.5339	36.499	97.5145
Prupe.1G416000	16.7302	11.8902	8.1989	16.3907
Prupe.1G418400	72.5585	63.7065	29.2677	54.6812
Prupe.1G418500	5.2307	3.50861	1.01102	2.84418
Prupe.1G420900	38.0031	37.4878	15.2018	29.6781
Prupe.1G421100	67.0384	54.0509	24.9884	65.2118
Prupe.1G421300	216.013	208.168	105.923	249.627
Prupe.1G421800	85.5499	37.5799	10.7319	22.3754
Prupe.1G423100	41.482	45.7527	18.085	35.7247
Prupe.1G423500	208.89	155.96	51.487	110.932
Prupe.1G425200	43.3558	46.9049	17.5038	38.4331
Prupe.1G425800	7.24223	7.32933	2.73268	9.58528
Prupe.1G425900	25.6406	37.1576	12.6313	40.8794
Prupe.1G426600	17.9051	12.8776	5.28904	10.6372
Prupe.1G426900	2.88619	3.2378	1.05962	3.05082
Prupe.1G429000	69.3122	75.6923	26.1187	60.0442
Prupe.1G431500	131.34	74.9647	25.7122	69.5778
Prupe.1G434200	21.222	11.2801	0.467603	5.85517
Prupe.1G434400	123.018	97.1706	43.0717	94.6422
Prupe.1G434700	207.266	245.468	66.5718	230.278
Prupe.1G435500	169.474	164.262	58.6911	149.232
Prupe.1G436100	75.5331	55.0057	23.1969	41.8279
Prupe.1G436300	53.2709	63.3567	23.4617	61.5827
Prupe.1G438300	19.3599	23.0976	5.16687	14.4815
Prupe.1G440300	54.0134	43.872	14.5919	51.4149
Prupe.1G440800	11.2719	11.1243	3.49245	7.46297
Prupe.1G442200	17.0244	9.63306	6.03716	12.4311
Prupe.1G444300	116.127	117.492	53.1888	95.4918
Prupe.1G444500	6.98	7.55975	1.9671	7.52131
Prupe.1G445200	21.208	27.1106	8.33092	23.3562
Prupe.1G446700	411.544	317.855	80.446	176.046
Prupe.1G447500	4.62126	4.97911	1.69799	5.39466
Prupe.1G448000	29.0738	21.2692	4.76403	24.5965
Prupe.1G448300	31.1437	18.3495	7.94734	18.8933
Prupe.1G449000	1.91527	1.9295	0.832065	2.20718
Prupe.1G451400	48.6597	49.8954	10.1618	27.5834
Prupe.1G451800	26.0924	25.7806	10.7603	28.5624
Prupe.1G451900	581.617	547.987	284.143	433.842
Prupe.1G452200	425.904	359.449	157.676	307.486
Prupe.1G453200	25.0595	24.2978	3.30576	15.5585
Prupe.1G454800	8.9827	8.83203	2.75207	9.31602
Prupe.1G456100	16.0684	11.3121	2.95021	7.83573
Prupe.1G456500	8.95641	8.10022	3.7901	7.77449
Prupe.1G457300	35.4493	25.8441	14.3236	22.4662
Prupe.1G457400	260.719	226.483	71.9437	190.895
Prupe.1G457600	20.8762	23.8628	6.09064	19.1504
Prupe.1G457700	54.423	42.3516	6.18877	23.2743
Prupe.1G459100	5.04059	10.4427	2.25869	9.83893
Prupe.1G461400	96.7053	213.38	14.4235	50.2015
Prupe.1G462300	1.34747	1.21796	0.391484	1.24542
Prupe.1G462800	98.1571	69.5257	36.6633	65.6765
Prupe.1G463000	2.34433	2.12651	1.07102	2.49156
Prupe.1G463300	13.6622	13.5265	4.59801	17.7647
Prupe.1G463400	546.794	529.114	266.363	533.432
Prupe.1G463600	71.143	57.717	29.8365	47.6643
Prupe.1G463800	203.16	186.15	65.0277	190.32
Prupe.1G463900	54.8691	84.2237	4.10491	61.8116
Prupe.1G466700	214.888	200.727	94.5755	168.591
Prupe.1G467500	2.45357	1.94338	0.375533	1.68823
Prupe.1G468400	48.0101	40.0919	21.2637	36.8948
Prupe.1G473000	30.9518	39.176	15.47	30.2039
Prupe.1G473300	24.9805	20.2365	9.164	19.138
Prupe.1G473400	5.31098	4.889	1.99683	4.89753
Prupe.1G473700	13.7543	12.5508	3.14219	7.31868
Prupe.1G480800	321.291	235.22	97.8661	257.786
Prupe.1G482000	124.143	105.525	33.255	57.4077
Prupe.1G484900	51.4396	30.5759	6.20779	22.3424
Prupe.1G485300	74.6665	93.0714	37.3501	109.785
Prupe.1G485900	17.7979	18.1766	6.1953	18.5331
Prupe.1G486500	12.9223	13.3976	3.73073	13.4081
Prupe.1G488800	27.1342	28.2345	10.8543	26.5745
Prupe.1G489100	362.162	365.058	134.893	270.87
Prupe.1G489200	65.2518	53.4323	18.3494	41.944
Prupe.1G490400	23.6547	18.0181	8.11406	17.0156
Prupe.1G490600	16.9654	15.6704	6.4412	14.983
Prupe.1G492200	2.24748	2.64199	1.0468	2.2591
Prupe.1G492300	144.228	184.929	9.10375	135.833
Prupe.1G492700	4.02974	3.61959	2.01347	3.42389
Prupe.1G493500	84.366	86.0394	36.2652	86.9074
Prupe.1G493900	110.696	131.265	36.388	136.997
Prupe.1G494300	488.365	627.743	183.854	517.556
Prupe.1G495100	53.2768	49.9022	19.7801	38.719
Prupe.1G495600	9.8626	9.84849	2.75916	5.88402
Prupe.1G497300	37.5588	81.1373	2.23435	27.0441
Prupe.1G499000	26.2255	21.2216	3.71262	20.8968
Prupe.1G499300	5.94342	4.86214	2.48075	4.55895
Prupe.1G499400	27.1101	19.9825	7.58421	15.1879
Prupe.1G500000	14.3202	10.2984	2.93279	7.74377
Prupe.1G500100	27.841	27.2824	10.9586	26.0275
Prupe.1G500700	7.7929	6.8853	3.3631	6.02959
Prupe.1G501700	4.34047	4.42772	1.17979	3.49547
Prupe.1G503900	24.3115	27.2478	6.2406	19.8732
Prupe.1G504800	33.1339	26.2812	8.39559	17.3587
Prupe.1G504900	18.9499	20.8584	7.5995	21.6946
Prupe.1G505800	18.4569	13.9517	7.75063	13.3429
Prupe.1G506800	21.4351	18.7269	6.52998	14.5507
Prupe.1G507100	37.3822	42.6236	8.73045	39.015
Prupe.1G508600	25.3537	29.7154	4.9016	30.5647
Prupe.1G518300	3.37784	3.60978	0.733869	2.40891
Prupe.1G518800	39.582	39.5454	16.2679	38.2362
Prupe.1G518900	5.52471	5.30004	1.43511	3.96688
Prupe.1G520600	125.545	208.778	60.3067	234.131
Prupe.1G521300	100.664	94.0411	32.4598	98.4819
Prupe.1G521600	41.2799	32.4163	13.2193	29.2929
Prupe.1G522200	74.9057	62.2631	36.9293	59.7216
Prupe.1G522400	17.5294	17.4404	4.73844	16.2299
Prupe.1G523500	350.053	190.666	57.7301	87.5688
Prupe.1G523800	13.2342	16.9463	2.68296	9.89976
Prupe.1G526100	8.79375	7.43606	3.15566	9.32019
Prupe.1G527500	40.9545	34.765	4.13005	14.4244
Prupe.1G527600	62.0609	36.1922	7.59019	16.6188
Prupe.1G527900	20.8174	8.26022	1.73098	4.12376
Prupe.1G528200	9.35407	9.1504	4.26068	9.47294
Prupe.1G528600	42.4303	48.0442	13.5865	60.0601
Prupe.1G531800	10.7039	9.20972	4.80193	9.62974
Prupe.1G532200	52.1637	52.6002	12.5849	48.8011
Prupe.1G532800	267.496	206.159	104.976	177.962
Prupe.1G535100	2.99041	2.00912	0.700148	1.2597
Prupe.1G535400	7.42708	8.37452	3.21008	7.56
Prupe.1G539000	10.1762	10.3766	4.06281	9.22173
Prupe.1G539400	129.795	140.381	34.3658	129.925
Prupe.1G541700	3.87787	2.78549	1.50263	2.51044
Prupe.1G542000	98.9925	68.402	38.5463	62.8426
Prupe.1G542100	52.508	40.7417	7.76995	71.6823
Prupe.1G542300	489.728	474.908	229.534	639.199
Prupe.1G544000	9.67098	8.79902	2.50191	6.17661
Prupe.1G544200	143.506	111.378	31.3046	91.8425
Prupe.1G544300	15.7373	15.0714	7.54523	12.5525
Prupe.1G544500	74.3057	72.9063	24.0367	77.6501
Prupe.1G544900	80.0593	84.8177	27.3186	58.6567
Prupe.1G545100	4.68308	3.82228	0.72336	1.8679
Prupe.1G546400	135.961	157.415	54.6246	138.455
Prupe.1G547200	100.546	60.7123	28.1529	61.571
Prupe.1G549100	53.4145	89.6667	24.4211	54.4145
Prupe.1G549400	6.93037	8.92671	0.379058	14.818
Prupe.1G551200	97.1104	120.507	43.2343	125.335
Prupe.1G551700	8.30328	9.38966	2.09181	7.21938
Prupe.1G552000	20.4607	14.5089	9.33876	14.2719
Prupe.1G553700	35.7963	37.7803	17.3244	39.3921
Prupe.1G555700	18.2847	10.9545	2.92756	5.98679
Prupe.1G555900	27.6444	24.2256	11.35	28.48
Prupe.1G556800	19.0203	19.4463	7.45962	15.639
Prupe.1G557700	27.5011	29.6286	6.74306	27.8508
Prupe.1G557900	17.0096	12.2834	2.87565	7.79497
Prupe.1G559600	9.5437	6.79915	2.16325	5.89547
Prupe.1G560000	22.4578	18.4312	2.67706	12.325
Prupe.1G561900	76.064	71.6171	36.1261	60.5831
Prupe.1G562600	106.994	110.992	52.7261	115.597
Prupe.1G562700	29.7609	34.1437	12.0497	35.9903
Prupe.1G563200	9.4476	8.71314	3.85656	10.5029
Prupe.1G563700	3.09916	2.15205	0.890667	2.74323
Prupe.1G563800	3.55066	4.25732	1.39459	4.34211
Prupe.1G564200	0.167614	0.283638	0.0487914	0.151485
Prupe.1G565100	0.503222	1.47632	0.160496	1.46353
Prupe.1G566200	3.66898	3.5516	1.44621	3.98206
Prupe.1G566600	144.795	174.682	53.7788	174.738
Prupe.1G567800	2.53275	3.07241	0.993122	3.46066
Prupe.1G568100	4.14839	4.53692	2.01257	5.48016
Prupe.1G570000	240.676	363.001	87.2947	313.769
Prupe.1G570400	1.14314	0.803445	0.319186	0.570906
Prupe.1G571500	5.99937	3.12059	2.25569	3.79124
Prupe.1G572700	18.6705	16.2356	5.16145	12.7557
Prupe.1G572900	62.3024	57.6526	21.4065	51.5353
Prupe.1G573100	77.0462	91.7017	32.982	69.543
Prupe.1G574100	108.435	94.2778	33.7428	104.5
Prupe.1G574600	67.0976	54.8983	24.4509	78.0214
Prupe.1G576300	26.7472	31.0963	11.7203	35.098
Prupe.1G576500	4.49411	4.23623	2.15617	3.46018
Prupe.1G577100	15.4586	13.5667	7.43665	13.9094
Prupe.1G578600	43.0165	43.2609	17.9164	30.0235
Prupe.1G578800	39.61	31.3378	13.624	27.8417
Prupe.1G579600	17.1889	13.151	7.43292	11.5152
Prupe.1G580800	17.8992	20.8034	7.68148	31.0413
Prupe.1G581200	16.9114	16.9942	7.9048	16.3211
Prupe.1G581700	323.63	299.647	130.281	239.036
Prupe.1G583400	45.8445	35.7495	19.4425	34.6914
Prupe.1G583600	29.2699	30.9454	14.4904	32.7946
Prupe.1G583700	4.63747	7.65069	1.28575	8.43421
Prupe.1G584900	21.8981	23.5336	10.1925	19.1432
Prupe.1G585200	70.7056	51.0821	20.462	40.0822
Prupe.1G585300	45.1046	41.5858	19.1222	34.5317
Prupe.1G586600	65.8069	65.1446	9.50787	52.5673
Prupe.1G586700	28.9221	19.8575	6.65174	13.8595
Prupe.1G587400	22.2608	17.1073	6.54491	12.3212
Prupe.2G000100	7.67361	7.78474	3.5019	7.11981
Prupe.2G000700	7.79561	4.8242	1.63571	4.55716
Prupe.2G004200	21.7373	22.5039	8.46101	18.6049
Prupe.2G005000	9.77849	9.94719	3.56838	9.909
Prupe.2G007200	38.4697	20.7367	5.45254	9.86073
Prupe.2G007500	70.0457	74.0181	27.7096	79.4733
Prupe.2G007700	19.3473	19.1353	7.05433	26.8498
Prupe.2G010600	15.8175	17.3	5.67766	20.1273
Prupe.2G012100	13.2525	12.4053	2.9538	13.5828
Prupe.2G015300	17.7441	19.2476	8.051	16.4862
Prupe.2G015400	18.2668	18.8896	5.81309	14.8789
Prupe.2G016100	8.60173	7.64167	0.86331	3.9815
Prupe.2G019400	12.0655	8.82234	3.2	5.27858
Prupe.2G020200	14.7384	10.1665	3.67394	7.4578
Prupe.2G020400	56.446	54.114	26.8908	43.7792
Prupe.2G021000	60.3588	48.2089	18.1075	27.9683
Prupe.2G021600	80.7576	73.8162	14.6381	57.4498
Prupe.2G022300	43.9858	36.4641	17.5456	37.2742
Prupe.2G023000	25.4233	15.9321	5.55368	11.9572
Prupe.2G026000	30.6239	24.0694	8.29949	19.3783
Prupe.2G027000	9.75394	7.09535	4.50053	8.46202
Prupe.2G027100	0.616957	0.612422	0.115585	0.451785
Prupe.2G027600	101.048	101.303	48.3887	81.3052
Prupe.2G029800	10.2598	10.8327	2.29884	9.95933
Prupe.2G029900	12.7543	14.1722	3.32998	13.569
Prupe.2G030300	9.54937	8.65457	3.63588	11.7581
Prupe.2G031700	14.2214	9.11079	1.43979	5.80951
Prupe.2G032300	51.2696	49.5081	23.9705	60.7415
Prupe.2G032500	13.1538	14.2048	5.02855	12.5588
Prupe.2G032600	31.5275	42.4038	14.6565	53.3491
Prupe.2G036300	20.6735	15.0411	5.07315	15.256
Prupe.2G036700	2.19633	2.14508	0.676013	1.69923
Prupe.2G037000	26.0346	24.6859	12.7416	25.482
Prupe.2G039000	35.2661	40.1349	9.90409	54.1644
Prupe.2G039200	14.1378	24.3686	1.37034	34.4547
Prupe.2G040500	29.9288	22.7913	7.53309	16.7064
Prupe.2G040600	17.1434	17.5021	8.38055	14.3155
Prupe.2G041000	59.9813	50.3307	10.3052	68.7989
Prupe.2G041100	144.128	94.6954	21.3601	153.973
Prupe.2G041300	46.0463	38.0301	10.4491	25.5649
Prupe.2G042400	40.1683	24.6885	12.7044	25.4687
Prupe.2G042600	0.74467	0.605573	0.176543	0.623763
Prupe.2G045700	6.97909	9.19755	1.48328	2.46837
Prupe.2G045800	110.611	128.64	41.634	106.241
Prupe.2G047800	7.95239	6.67138	1.48657	5.79914
Prupe.2G049500	49.3774	37.1691	20.06	35.9641
Prupe.2G049600	17.7746	12.4374	3.72512	10.27
Prupe.2G053500	8.61811	8.00265	1.77531	4.78642
Prupe.2G054900	5.47186	10.5309	2.45553	8.6041
Prupe.2G057100	13.1558	9.6321	4.0499	7.53252
Prupe.2G058900	27.5431	19.6308	10.7435	18.494
Prupe.2G060600	16.9589	22.4995	5.43326	27.9362
Prupe.2G060700	9.65626	7.72571	4.37835	8.29673
Prupe.2G060900	40.2638	50.6752	8.02037	56.5702
Prupe.2G063900	23.0264	12.8366	0.820034	6.88238
Prupe.2G066300	0.650489	0.784119	0.230919	0.689329
Prupe.2G066400	64.5268	60.1488	17.6077	52.9664
Prupe.2G068800	2.04921	2.63561	0.711144	2.17193
Prupe.2G069300	5.66047	3.71319	1.42374	2.52493
Prupe.2G071400	30.329	21.6579	8.6208	19.6687
Prupe.2G072800	4.69599	4.16421	1.65956	3.0692
Prupe.2G075400	46.6427	45.3435	20.5828	45.0892
Prupe.2G075600	74.0976	67.4131	32.5194	67.7952
Prupe.2G079400	6.87306	5.52467	2.45606	5.2185
Prupe.2G079500	19.4811	16.6413	5.76509	12.1645
Prupe.2G080000	82.2501	101.425	24.0976	79.6728
Prupe.2G084800	39.6375	35.8077	13.423	29.044
Prupe.2G086200	22.0258	20.0252	8.35535	13.9935
Prupe.2G090100	16.9154	15.789	7.72998	19.199
Prupe.2G094500	6.82288	9.94195	3.09251	7.03912
Prupe.2G095200	27.0689	19.9005	3.01185	14.4786
Prupe.2G096700	25.0871	24.6525	4.51544	17.7356
Prupe.2G097100	2.01816	1.22872	0.524643	1.30582
Prupe.2G100900	45.2628	44.2564	13.9787	38.3998
Prupe.2G101300	76.1172	76.8524	20.271	40.8425
Prupe.2G101600	2.66796	2.12257	0.539327	1.50214
Prupe.2G102700	170.716	205.83	47.8241	214.393
Prupe.2G106900	60.8863	67.9212	29.6571	51.4414
Prupe.2G107400	251.436	348.189	109.915	227.6
Prupe.2G107900	190.631	157	75.292	158.707
Prupe.2G109700	6.76195	5.29734	1.13226	4.15907
Prupe.2G109900	442.283	563.837	204.142	619.207
Prupe.2G110200	73.6131	59.6018	6.7298	37.2899
Prupe.2G110700	37.4233	40.9169	13.28	31.9756
Prupe.2G111200	2.57286	3.01984	0.194934	2.09739
Prupe.2G112200	47.6599	48.864	4.15467	18.8517
Prupe.2G114600	2.55968	2.51864	0.827485	2.88305
Prupe.2G115200	114.607	119.227	46.1916	126.201
Prupe.2G115500	10.5751	11.0996	4.32603	10.4336
Prupe.2G115700	5.53427	6.84193	1.46313	7.82946
Prupe.2G116500	14.6352	17.3188	2.98425	15.2416
Prupe.2G118200	6.34831	6.06382	0.963056	5.07851
Prupe.2G118400	167.956	106.045	30.9822	85.8314
Prupe.2G119300	134.124	136.507	62.8239	100.176
Prupe.2G121900	7.36462	7.39726	1.20419	6.54411
Prupe.2G124300	55.6132	44.4011	22.5111	36.4826
Prupe.2G127400	40.6339	31.1841	8.10422	23.5277
Prupe.2G129000	484.172	789.245	210.156	870.975
Prupe.2G131100	29.2293	25.1269	12.996	30.4483
Prupe.2G132400	14.0117	10.8981	5.61842	10.5526
Prupe.2G132600	4.62247	4.50285	0.825678	3.00986
Prupe.2G133300	37.7688	30.0692	8.4738	23.2976
Prupe.2G133500	27.5056	28.6259	5.52179	29.3428
Prupe.2G133700	266.444	314.536	66.7834	323.371
Prupe.2G134200	15.9036	15.3798	7.05676	16.2415
Prupe.2G134500	43.8257	34.2047	21.2655	39.0767
Prupe.2G134700	25.7571	21.5355	3.0301	21.3467
Prupe.2G134800	2.4599	2.42724	1.12659	2.22212
Prupe.2G138200	35.0257	32.6492	15.6495	28.1883
Prupe.2G138600	3.89487	7.00288	0.81547	2.29584
Prupe.2G143300	17.1601	25.0768	5.43467	21.6746
Prupe.2G143700	110.35	108.531	30.5215	100.648
Prupe.2G145300	17.668	12.9463	3.20331	7.35385
Prupe.2G145600	28.7933	36.0558	3.71236	14.4038
Prupe.2G145700	12.1459	10.6787	4.57879	10.7912
Prupe.2G147100	10.1904	5.95508	1.89579	5.07724
Prupe.2G147200	20.3709	22.5566	9.96886	30.9769
Prupe.2G147500	4.75574	5.66936	1.74119	4.34632
Prupe.2G149500	17.1721	15.8776	5.00714	16.422
Prupe.2G149900	148.247	129.461	19.963	90.2289
Prupe.2G151300	40.4061	30.5603	16.9273	26.6033
Prupe.2G151400	14.0229	12.5595	4.02687	10.7369
Prupe.2G152500	334.083	420.029	153.424	385.346
Prupe.2G153600	9.99409	10.7011	1.69162	10.3329
Prupe.2G156800	57.837	40.7789	20.0833	42.1848
Prupe.2G156900	66.6449	69.7805	15.1914	84.4703
Prupe.2G157200	71.1052	143.094	17.306	232.557
Prupe.2G159800	3.46684	2.51508	0.743822	1.78158
Prupe.2G160800	14.4355	20.7714	4.79295	17.7864
Prupe.2G161600	8.04763	7.29632	1.69122	3.23046
Prupe.2G162600	61.4926	71.1821	21.1783	79.3269
Prupe.2G167700	461.107	117.782	158.506	373.905
Prupe.2G167900	102.337	67.2887	49.5993	96.8042
Prupe.2G169700	18.3866	17.0387	8.11978	17.6801
Prupe.2G169900	13.4772	10.3954	4.23671	10.6248
Prupe.2G170000	34.3462	31.1639	13.5132	32.3899
Prupe.2G170900	273.461	245.801	128.068	245.14
Prupe.2G171000	95.5977	82.0555	44.6419	99.3577
Prupe.2G171600	191.122	170.848	67.9668	151.449
Prupe.2G171700	4.74481	2.74563	0.444194	0.951149
Prupe.2G172200	26.2016	21.1654	8.65225	14.4514
Prupe.2G173100	10.952	10.3671	4.62102	8.99267
Prupe.2G175600	25.4283	16.7851	3.87539	10.9633
Prupe.2G175700	17.2768	21.8587	8.58032	20.5778
Prupe.2G177100	2.97537	2.82147	0.757878	1.25915
Prupe.2G177700	244.841	292.377	41.4438	258.838
Prupe.2G179700	46.5267	43.0871	21.6986	34.7034
Prupe.2G181300	12.3673	13.8553	6.16954	12.6957
Prupe.2G182900	9.16865	6.06703	2.85547	5.24256
Prupe.2G183400	37.2629	38.4868	15.1166	40.1791
Prupe.2G184000	322.761	268.756	157.668	317.179
Prupe.2G184100	54.782	75.532	12.2588	73.3735
Prupe.2G185600	3.68439	3.30245	0.74887	4.1018
Prupe.2G187000	4.04155	3.6248	1.0773	4.42841
Prupe.2G188000	4385.61	2502.69	907.449	3441.1
Prupe.2G188500	28.4346	21.1683	4.82307	20.7425
Prupe.2G189000	16.9291	11.1918	5.67441	11.9478
Prupe.2G190300	25.4622	20.6258	9.40413	19.9385
Prupe.2G190800	243.029	153.267	72.9789	162.145
Prupe.2G192600	26.6731	21.8147	12.0545	21.9742
Prupe.2G192700	10.75	5.64502	2.71547	4.34458
Prupe.2G192900	3.92181	3.73274	0.821857	3.43932
Prupe.2G193200	78.3286	73.2221	30.8061	82.6313
Prupe.2G194900	26.9789	23.7342	10.272	23.9799
Prupe.2G195600	81.5872	93.0826	34.726	69.1093
Prupe.2G195700	53.0348	49.3251	22.2925	34.9294
Prupe.2G197700	408.572	465.701	176.127	445.047
Prupe.2G207600	12584.2	19920.8	4009.7	21228.1
Prupe.2G208900	7.79901	8.25146	1.94629	7.62735
Prupe.2G209100	12.7121	9.79125	5.83181	9.31734
Prupe.2G210600	34.1608	19.662	4.0432	11.1893
Prupe.2G211000	68.1099	94.7713	22.5061	92.6942
Prupe.2G212300	8.38367	8.70553	3.30919	10.4018
Prupe.2G213000	63.4387	37.4141	10.4482	16.0891
Prupe.2G213100	51.1954	51.4681	25.3738	46.9233
Prupe.2G213200	94.6654	86.177	19.4751	73.3793
Prupe.2G216400	35.0488	28.9182	6.44448	19.8232
Prupe.2G217700	20.0517	19.0633	8.49042	19.8395
Prupe.2G219400	12.2532	9.59155	2.74119	7.04657
Prupe.2G220900	29.7344	23.2277	10.7558	16.3839
Prupe.2G221200	7.00006	6.89282	3.01845	7.14814
Prupe.2G221700	15.1801	13.6891	1.63464	9.25312
Prupe.2G221900	6.45542	4.93721	1.50667	6.26353
Prupe.2G225000	18.0777	16.6263	3.30915	13.2184
Prupe.2G225200	13.0154	13.6266	4.25292	17.3943
Prupe.2G226500	25.3463	16.414	8.84577	19.679
Prupe.2G228000	33.6577	30.5192	12.0466	27.0229
Prupe.2G229900	116.033	108.384	55.2767	86.9828
Prupe.2G230100	93.8576	81.5795	36.6373	81.7712
Prupe.2G230200	57.8856	61.2131	27.4762	49.7683
Prupe.2G231000	0.558588	0.266387	0.159947	0.318197
Prupe.2G231400	13.5941	16.1036	6.35996	14.9653
Prupe.2G232400	18.9996	15.2782	7.12273	14.4072
Prupe.2G233300	19.9992	16.3471	3.95886	14.0688
Prupe.2G233400	1.55866	1.38666	0.718138	1.69943
Prupe.2G234700	17.4091	19.9373	5.84355	17.3351
Prupe.2G235000	34.1949	30.9025	16.9381	29.7769
Prupe.2G236300	8.97251	8.25934	0.964992	10.4358
Prupe.2G236400	78.7676	82.2206	26.1155	75.6808
Prupe.2G236900	31.1512	21.9016	9.47146	18.912
Prupe.2G237600	13.658	9.6032	4.66805	9.77732
Prupe.2G238200	339.382	435.103	95.2182	148.435
Prupe.2G240700	13.8291	18.3708	6.38036	30.6943
Prupe.2G241000	23.8799	21.6942	6.12906	19.1821
Prupe.2G241200	12.3338	9.95094	4.95276	7.9108
Prupe.2G243000	41.8089	24.2567	2.57436	14.7834
Prupe.2G246200	15.5931	13.8363	5.43181	11.3458
Prupe.2G248600	31.0825	30.5846	10.5112	32.1514
Prupe.2G249100	37.6858	29.9546	12.2683	33.7669
Prupe.2G249500	19.3217	20.0498	6.70273	19.3005
Prupe.2G249800	15.5365	12.0366	3.98568	11.4329
Prupe.2G250700	540.804	220.074	35.1583	94.0452
Prupe.2G251100	7.85329	5.08019	1.12566	7.81517
Prupe.2G252000	17.3639	9.62669	6.02639	9.89085
Prupe.2G252500	10.001	9.25254	4.16468	7.41456
Prupe.2G254100	12.6961	11.5106	5.4886	14.7429
Prupe.2G254500	173.751	200.332	65.5765	259.152
Prupe.2G255100	50.3614	44.3921	20.6743	44.3683
Prupe.2G255500	9.10109	9.16701	4.4987	10.3616
Prupe.2G256500	32.2442	29.07	10.3926	32.1605
Prupe.2G257900	546.157	655.094	163.748	645.617
Prupe.2G258000	24.3344	19.402	8.95425	19.2493
Prupe.2G259400	145.029	85.8305	15.341	141.07
Prupe.2G259500	1.6677	1.7929	0.197548	1.54082
Prupe.2G260200	11.8722	13.0781	1.88402	7.41288
Prupe.2G261500	25.0118	24.9039	7.5442	23.1882
Prupe.2G261800	15.368	12.9549	7.55858	12.8925
Prupe.2G262000	16.8888	11.9245	4.44589	9.19445
Prupe.2G262600	5.85403	6.29419	1.76428	6.50005
Prupe.2G263500	161.236	129.258	7.83082	84.092
Prupe.2G263600	2987.56	4726.38	349.755	3674.21
Prupe.2G264000	95.0172	52.52	33.0408	168.591
Prupe.2G264800	32.6692	31.4096	12.0153	30.5201
Prupe.2G265100	9.68028	9.31335	2.77386	8.97664
Prupe.2G265200	16.7663	16.3491	5.13103	14.3499
Prupe.2G265500	34.593	18.9878	8.98974	20.9621
Prupe.2G265700	22.3346	27.0579	10.0061	24.398
Prupe.2G267600	58.263	102.79	4.70402	191.581
Prupe.2G268000	51.0684	64.3815	21.0771	55.231
Prupe.2G269100	17.1907	13.3381	3.30476	11.1627
Prupe.2G270700	6.51618	4.08733	0.991219	2.81711
Prupe.2G270800	3.43204	2.9603	0.95511	1.8451
Prupe.2G275800	25.0993	19.0319	6.21232	13.9785
Prupe.2G277700	51.5907	40.302	6.51902	35.6078
Prupe.2G278000	65.4355	50.7224	17.0077	48.2069
Prupe.2G278900	6.74686	7.79793	2.20247	5.887
Prupe.2G280700	48.4919	55.9822	7.00997	52.3261
Prupe.2G281900	299.07	318.988	95.4693	150.925
Prupe.2G283700	7.27473	8.3764	3.18537	5.6408
Prupe.2G292200	10.1907	8.7164	1.30957	8.05611
Prupe.2G292300	49.8027	36.6984	13.2538	29.1519
Prupe.2G292800	27.9456	22.6409	8.75188	17.3622
Prupe.2G293000	687.148	769.07	331.229	752.337
Prupe.2G295000	123.08	153.442	48.5852	225.801
Prupe.2G295100	13.2687	13.947	2.2297	14.3823
Prupe.2G295500	27.1504	23.0076	6.56742	28.1732
Prupe.2G296200	12.3746	11.7039	4.95308	11.5405
Prupe.2G296500	175.816	223.289	79.1796	156.21
Prupe.2G296700	76.8061	60.7792	29.0091	67.3114
Prupe.2G296800	50.7941	53.3417	25.109	67.7727
Prupe.2G296900	50.9675	42.555	21.1876	35.0962
Prupe.2G298000	76.6865	72.194	11.9848	55.4588
Prupe.2G298400	27.3901	30.9747	11.8239	30.4467
Prupe.2G300000	39.3681	43.499	7.48242	27.3884
Prupe.2G302200	34.8597	22.5567	7.14114	18.4717
Prupe.2G302400	201.9	171.303	76.7841	175.458
Prupe.2G303500	297.905	219.894	142.277	297.247
Prupe.2G303600	22.1238	24.5585	10.3993	17.0935
Prupe.2G304900	55.6194	49.1874	10.5911	24.2454
Prupe.2G305000	137.579	156.644	68.5397	167.041
Prupe.2G305500	175.627	269.127	61.0991	224.067
Prupe.2G307500	189.38	197.507	94.4971	163.155
Prupe.2G310600	14.7525	11.932	5.68979	14.9379
Prupe.2G311800	9.54075	8.59284	3.10955	6.04756
Prupe.2G312400	109.879	136.737	32.494	125.94
Prupe.2G312800	154.459	90.0973	18.7509	38.6936
Prupe.2G312900	10.6967	8.85679	1.46306	7.01882
Prupe.2G313400	18.3187	23.1904	7.02864	26.4203
Prupe.2G313500	229.922	180.314	99.3981	159.152
Prupe.2G313600	0.886129	0.804105	0.282303	0.477328
Prupe.2G313900	1469.36	1050.86	420.034	1010.66
Prupe.2G315100	72.6061	60.1137	24.5311	62.7049
Prupe.2G315500	801.035	715.192	377.968	669.417
Prupe.2G315900	41.7346	50.7321	19.8241	53.2722
Prupe.2G319800	1.13782	1.68929	0.525086	0.901366
Prupe.2G320300	8.27444	6.01512	1.78216	4.11522
Prupe.2G321200	50.3689	59.0417	19.1226	63.648
Prupe.2G323000	32.1512	24.8983	14.9832	26.9312
Prupe.2G323600	64.6059	79.0672	17.1542	58.5647
Prupe.2G324800	132.479	102.099	52.2758	96.9426
Prupe.2G325400	138.938	129.791	45.464	100.492
Prupe.2G326200	48.7752	55.116	16.4786	80.3309
Prupe.2G327200	161.939	181.078	52.2712	146.171
Prupe.2G328200	212.789	121.223	38.2798	85.1864
Prupe.2G328300	8.83104	6.74915	2.89359	5.30939
Prupe.2G328700	94.9716	65.1865	19.3499	61.9996
Prupe.2G328900	70.5943	78.8299	32.9356	56.4117
Prupe.3G001300	17.5274	13.0459	3.25709	13.4724
Prupe.3G001600	1.62018	2.64366	0.365434	1.35765
Prupe.3G001700	48.7813	48.7561	15.1359	42.2656
Prupe.3G003400	6.83312	6.14154	2.34525	6.98269
Prupe.3G005300	2.22802	2.05844	0.403775	1.84357
Prupe.3G006800	16.3245	14.4164	6.91621	14.821
Prupe.3G007200	52.3683	76.8863	12.8446	37.1176
Prupe.3G008500	36.2498	34.2006	16.8071	31.8691
Prupe.3G009000	1.76032	1.90302	0.818625	2.04254
Prupe.3G013200	1497.55	1823.91	428.717	2341.89
Prupe.3G014000	9.71558	11.3286	3.49685	14.2097
Prupe.3G014800	10.1538	10.6262	0.863942	8.64967
Prupe.3G016800	20.4522	17.4342	6.42476	16.3593
Prupe.3G017600	72.3968	70.5031	29.6664	159.233
Prupe.3G018500	337.174	221.055	71.8044	172.955
Prupe.3G020500	8.2056	9.22919	4.00656	9.65008
Prupe.3G020700	43.3945	40.9048	13.1295	44.6832
Prupe.3G020800	23.5952	21.7535	10.0519	19.3276
Prupe.3G022000	40.0031	34.9823	7.97964	28.4186
Prupe.3G025200	14.5262	17.5019	3.32523	15.5897
Prupe.3G029400	16.6263	11.1974	7.0008	14.5928
Prupe.3G029600	34.8118	30.945	12.0944	27.978
Prupe.3G030400	21.5139	14.1405	6.07855	13.3491
Prupe.3G031100	194.502	192.791	66.7371	204.612
Prupe.3G034700	48.5938	44.6783	19.6834	60.9731
Prupe.3G036300	141.709	104.686	50.7725	112.464
Prupe.3G036700	5.44067	4.58802	1.64953	2.53096
Prupe.3G037400	32.9555	24.2904	13.2713	24.2123
Prupe.3G037500	131.288	87.9293	32.2045	59.0548
Prupe.3G037700	388.256	308.896	112.415	263.328
Prupe.3G038400	4.60804	5.75094	1.3341	3.61304
Prupe.3G038500	21.2827	8.19519	1.0324	4.96173
Prupe.3G038600	72.728	60.9903	26.353	66.6526
Prupe.3G043100	1.81602	1.22013	0.660544	1.41731
Prupe.3G043800	9.50736	7.85758	1.36426	5.69995
Prupe.3G044400	149.623	175.316	43.3946	166.103
Prupe.3G044500	254.95	197.255	121.611	218.206
Prupe.3G044700	7.31014	6.48335	1.89004	5.0874
Prupe.3G044800	91.1673	100.135	27.4318	118.394
Prupe.3G045100	78.4957	85.9301	37.1811	71.1371
Prupe.3G045300	21.6519	17.5766	9.18378	26.4359
Prupe.3G045900	11.1317	11.5431	4.84091	10.0501
Prupe.3G047000	34.0854	37.4854	13.293	38.5081
Prupe.3G047500	28.2435	26.7268	11.5989	24.8719
Prupe.3G048100	1.98884	1.79199	0.282275	1.28183
Prupe.3G048500	4.20975	5.27921	1.12097	4.91007
Prupe.3G049300	1.53294	1.41723	0.425143	2.52918
Prupe.3G049900	41.0343	46.7545	18.0581	38.1783
Prupe.3G050600	25.8943	35.8476	7.97482	30.906
Prupe.3G056500	6.59604	4.66445	1.10771	5.86923
Prupe.3G056600	190.072	151.987	29.7099	143.524
Prupe.3G056900	7.69101	8.74247	3.23898	10.4494
Prupe.3G058600	225.99	267.876	72.7085	126.894
Prupe.3G058700	112.319	70.3415	32.7176	50.7877
Prupe.3G058800	47.7541	46.8047	20.6486	50.76
Prupe.3G059000	12.8154	10.9136	2.88235	12.7753
Prupe.3G059800	12.9133	13.8474	2.13303	8.74422
Prupe.3G060300	35.6045	31.6787	10.7469	30.8833
Prupe.3G061200	105.152	107.743	21.1217	108.527
Prupe.3G061400	35.7753	26.9633	7.64969	28.9219
Prupe.3G062500	7.53451	6.5336	2.15787	5.37576
Prupe.3G062600	41.6538	31.2138	14.0556	35.5077
Prupe.3G063700	27.5391	34.7284	11.1212	35.9776
Prupe.3G064100	18.8908	19.4285	5.98673	20.1423
Prupe.3G064800	8.08537	6.90342	3.4636	5.71035
Prupe.3G066300	79.216	71.8532	20.9293	94.7661
Prupe.3G068800	50.4882	42.4089	21.8376	45.8924
Prupe.3G069100	18.5303	18.2326	1.55224	7.13641
Prupe.3G069400	91.5075	80.0389	44.2034	68.6607
Prupe.3G069800	19.7728	20.1074	6.34025	20.1458
Prupe.3G070200	3.23078	5.76623	1.28571	3.78381
Prupe.3G070600	1.40452	1.5034	0.606928	1.08631
Prupe.3G071000	60.0911	54.3011	11.1534	36.6425
Prupe.3G071700	39.2202	43.9312	11.0498	43.8437
Prupe.3G071800	13.8999	15.5074	5.94191	15.6305
Prupe.3G073400	22.2262	14.1751	5.7594	13.4426
Prupe.3G073700	20.6863	18.2934	3.52729	6.26978
Prupe.3G074900	1401.41	1473.33	517.955	1591.41
Prupe.3G075100	13.2471	10.3451	1.72427	9.09231
Prupe.3G078100	36.1028	41.8992	17.7645	51.7738
Prupe.3G078600	90.105	86.0293	39.1068	91.6072
Prupe.3G078700	0.969343	1.00285	0.443559	0.824943
Prupe.3G078900	9.33021	8.67678	3.73042	12.5555
Prupe.3G079000	10.2924	9.53787	2.10142	8.15581
Prupe.3G081400	0.912931	1.64105	0.298363	0.795391
Prupe.3G081800	22.3241	21.5145	4.239	22.5149
Prupe.3G083100	164.373	211.379	81.1096	194.918
Prupe.3G083500	2.27226	1.94891	1.02333	1.82473
Prupe.3G085600	12.3531	8.72722	2.38039	7.05987
Prupe.3G087300	152.217	89.1492	20.6682	35.5573
Prupe.3G088900	12.775	13.0656	5.28218	12.4763
Prupe.3G090300	40.497	26.8023	9.56456	24.4409
Prupe.3G090700	33.8181	26.5648	8.56732	21.1945
Prupe.3G092800	32.6301	42.3721	9.42769	37.4248
Prupe.3G093400	101.815	86.2927	15.7528	84.0682
Prupe.3G093500	26.3539	22.4652	10.5565	18.6064
Prupe.3G094300	63.7904	58.142	18.8621	59.1612
Prupe.3G095300	90.3543	82.7995	32.2718	99.7032
Prupe.3G096300	6.55502	5.25087	2.15756	6.03069
Prupe.3G098200	11.4461	21.0569	4.82664	54.7307
Prupe.3G098300	20.9926	26.8588	7.59174	35.9454
Prupe.3G099600	1.83633	2.86508	0.885205	2.11506
Prupe.3G104300	18.6695	10.7709	2.87456	9.47661
Prupe.3G104600	3.91796	3.91136	1.3711	2.48669
Prupe.3G110700	9.90026	5.29114	3.67279	6.61152
Prupe.3G113700	29.8047	31.8372	6.88714	33.7182
Prupe.3G114700	10.5422	9.24477	4.6411	8.05404
Prupe.3G115600	16.9286	16.4607	6.21292	22.4303
Prupe.3G118000	5.13631	4.72251	1.39249	4.82974
Prupe.3G118500	42.5057	37.9041	10.2095	24.4879
Prupe.3G122300	1022.47	1087.28	368.24	1263.77
Prupe.3G124000	0.589308	0.48152	0.056457	0.413742
Prupe.3G125900	7.64401	7.66463	2.3773	7.69374
Prupe.3G126000	16.5196	14.7402	6.47881	13.153
Prupe.3G126600	74.8534	62.943	36.4664	75.6826
Prupe.3G128200	16.4872	20.0902	7.36037	22.0554
Prupe.3G128600	80.7682	90.2696	39.7542	67.9541
Prupe.3G132500	11.8228	39.3289	3.78023	6.56897
Prupe.3G132600	13.1201	9.81108	2.25362	7.57677
Prupe.3G133700	8.70808	8.96942	4.1999	7.9115
Prupe.3G133800	40.3972	37.5634	14.8359	25.3293
Prupe.3G135900	24.473	20.3004	10.2242	16.1766
Prupe.3G136100	18.1806	21.3738	8.27726	13.9085
Prupe.3G136700	11.072	8.77767	1.62526	12.6058
Prupe.3G137200	1.73977	2.07884	0.746139	2.14554
Prupe.3G137600	26.4159	46.4431	7.94703	23.0095
Prupe.3G142000	2.6112	3.2772	1.05757	3.12574
Prupe.3G143700	7.33399	8.77666	1.91828	6.79665
Prupe.3G145100	73.2698	61.8889	21.3885	53.2602
Prupe.3G147500	14.1167	12.1479	5.73934	10.204
Prupe.3G148400	10.1386	9.20937	4.48764	8.68405
Prupe.3G151100	89.0427	65.739	34.748	78.8251
Prupe.3G155400	7.34884	6.59836	3.24743	5.70106
Prupe.3G160500	31.5914	31.1868	13.536	22.7962
Prupe.3G162300	25.7877	35.8227	12.3877	29.465
Prupe.3G165000	13.8922	12.006	3.2761	9.87473
Prupe.3G165400	239.757	218.861	90.827	224.341
Prupe.3G165800	11.7813	13.1815	3.72798	10.1599
Prupe.3G167000	38.5352	41.9849	18.3919	32.6637
Prupe.3G169900	12.6319	11.246	3.49616	11.5831
Prupe.3G170700	587.482	454.207	94.6274	248.092
Prupe.3G172900	206.026	154.065	96.5845	171.088
Prupe.3G173100	140.001	124.997	14.2725	203.324
Prupe.3G177200	127.237	109.948	21.9138	52.5241
Prupe.3G180000	1.94141	1.24424	0.811815	1.34649
Prupe.3G180100	7.48044	6.37406	3.09032	8.57638
Prupe.3G183400	49.3177	50.7988	9.9156	46.1058
Prupe.3G183700	8.58827	8.76806	2.60491	9.43233
Prupe.3G185900	80.6821	80.0408	10.9824	75.1424
Prupe.3G191400	55.8469	55.5341	18.8406	41.2213
Prupe.3G191600	10.5836	9.6238	2.53784	6.38391
Prupe.3G191800	72.0114	74.5128	32.6965	98.6297
Prupe.3G192000	701.545	655.496	252.334	570.446
Prupe.3G192500	14.155	12.0731	6.33781	10.1189
Prupe.3G192600	2278.29	2348.4	515.247	2628.98
Prupe.3G194100	6.02975	5.21793	2.55508	4.47437
Prupe.3G195000	109.482	87.2306	18.6535	75.8414
Prupe.3G195700	9.11068	10.6976	3.7833	9.51109
Prupe.3G196100	21.3137	18.7296	8.20074	16.0902
Prupe.3G196900	926.558	1107.7	322.529	1441.43
Prupe.3G197500	18.5638	24.7427	4.23348	18.025
Prupe.3G198300	3.68911	2.57348	1.64358	2.9719
Prupe.3G201400	73.5212	69.1245	17.3797	90.7239
Prupe.3G202000	75.7745	65.8697	33.6635	62.6384
Prupe.3G202200	192.263	187.993	90.7575	195.622
Prupe.3G202800	6.43391	8.08273	2.40203	5.67687
Prupe.3G205000	263.502	173.774	16.1225	135.573
Prupe.3G205300	14.6358	13.2661	4.88573	14.7947
Prupe.3G206300	37.4526	35.9002	12.8546	26.8988
Prupe.3G206500	18.6663	20.2401	6.83964	21.1334
Prupe.3G208600	56.9215	51.9795	15.5967	53.2687
Prupe.3G210000	11.5492	13.7412	2.84149	77.5463
Prupe.3G211400	29.2345	23.8393	9.88356	19.8237
Prupe.3G211700	3.18697	4.36649	0.417666	4.90163
Prupe.3G212300	13.6975	12.6999	4.89049	10.8356
Prupe.3G212500	46.1632	47.7542	16.9861	41.1197
Prupe.3G213900	121.599	131.65	47.3875	156.676
Prupe.3G215700	128.71	158.23	60.4196	114.258
Prupe.3G216700	1.04583	1.50089	0.0975654	0.64648
Prupe.3G217100	193.521	203.785	90.9646	186.823
Prupe.3G218000	21.5428	21.9118	7.74052	16.3575
Prupe.3G218900	17.3566	15.4041	8.46546	13.822
Prupe.3G219400	2.42126	2.48531	1.20955	2.30597
Prupe.3G220100	35.3339	29.196	11.4176	20.1972
Prupe.3G222100	30.0507	25.194	6.13386	34.0202
Prupe.3G223100	85.8403	80.9946	34.7084	81.7023
Prupe.3G223300	3.41688	3.00357	0.782557	2.29399
Prupe.3G226300	3.52009	2.76065	0.526304	3.60333
Prupe.3G231600	4.21213	4.79179	0.689056	4.96603
Prupe.3G234800	5.1595	5.90472	2.53201	5.68149
Prupe.3G238300	23.7059	20.8548	10.806	20.283
Prupe.3G240400	88.5944	89.6355	39.1828	90.8549
Prupe.3G241300	1.76452	1.74774	0.643753	1.49675
Prupe.3G241800	31.3259	23.7486	8.21975	17.3246
Prupe.3G243600	54.4769	42.5776	6.71258	44.7985
Prupe.3G245000	5.54372	4.37991	2.38105	3.92032
Prupe.3G247300	5.70681	3.88282	1.62721	5.09483
Prupe.3G247900	28.3924	22.0425	11.7906	18.5128
Prupe.3G248200	6.53149	4.24222	1.47793	4.06898
Prupe.3G249200	21.3134	23.2112	6.36024	20.1376
Prupe.3G249900	15.544	19.3852	7.52401	26.1402
Prupe.3G250400	35.4805	34.2728	3.95292	27.5287
Prupe.3G252300	2.20106	3.53917	0.775466	3.97541
Prupe.3G255500	8.41872	4.75336	2.31164	5.06568
Prupe.3G256800	132.355	142.954	44.094	145.47
Prupe.3G256900	314.666	312.534	150.559	356.286
Prupe.3G258500	122.33	141.693	46.226	96.8625
Prupe.3G258600	10.7639	6.05166	0.558123	2.65498
Prupe.3G258800	14.0864	13.0539	6.51519	15.6646
Prupe.3G259900	24.8207	16.3723	4.71789	14.9509
Prupe.3G260300	96.6345	110.152	43.3591	100.764
Prupe.3G261400	18.8199	17.152	8.13044	20.1456
Prupe.3G262000	21.1168	16.4213	3.36412	10.607
Prupe.3G263200	9.74449	5.67805	1.47322	3.53582
Prupe.3G263500	88.9151	146.946	3.05971	115.122
Prupe.3G263600	45.0793	46.5573	21.8691	38.5819
Prupe.3G264000	3.67897	3.52081	1.00789	3.04905
Prupe.3G266400	26.7426	18.7615	12.4723	18.9591
Prupe.3G267300	33.0943	44.2234	5.82837	12.3661
Prupe.3G267900	56.4416	24.6079	7.53007	13.9499
Prupe.3G268500	63.5726	41.4464	17.5779	48.6639
Prupe.3G268700	16.9121	16.8253	6.84253	16.9682
Prupe.3G268800	53.8738	41.0666	24.2945	37.9165
Prupe.3G269300	0.739144	14.1199	0.180313	0.959325
Prupe.3G270700	21.9186	18.2394	5.22	16.437
Prupe.3G270900	203.754	164.918	51.5215	183.301
Prupe.3G271300	42.1347	42.3794	17.2009	50.973
Prupe.3G271800	136.947	171.098	39.4009	197.418
Prupe.3G272100	60.2913	55.5948	12.8329	46.6062
Prupe.3G272300	15.7412	14.4217	5.43748	15.7855
Prupe.3G272400	4.01877	2.94528	0.728372	3.19253
Prupe.3G273600	2.13202	1.53097	0.995863	2.22822
Prupe.3G273700	57.0705	47.0514	22.6006	41.3746
Prupe.3G280300	40.8143	23.7884	3.24639	19.2098
Prupe.3G280400	19.6328	20.8815	8.91405	16.0308
Prupe.3G280500	4.01202	3.92641	1.33379	3.24257
Prupe.3G280600	13.807	14.9498	4.4315	13.784
Prupe.3G280700	46.7224	32.616	4.63003	12.7995
Prupe.3G281100	9.19622	7.50928	3.40621	7.58802
Prupe.3G282200	53.6385	40.5751	18.4091	37.2386
Prupe.3G283600	81.7019	33.6324	4.33536	53.4954
Prupe.3G284100	29.0817	17.9188	9.38395	18.2527
Prupe.3G284200	8.39755	7.31909	2.60762	4.95898
Prupe.3G285100	24.7785	20.3362	5.70934	16.5981
Prupe.3G286600	19.0772	22.8713	7.57792	16.1696
Prupe.3G288000	1.28462	0.888401	0.408452	0.662456
Prupe.3G288200	12.8061	13.7515	5.32581	15.7858
Prupe.3G288400	11.071	11.0905	3.02029	14.0698
Prupe.3G289300	5.61269	3.73713	2.21208	3.84647
Prupe.3G290600	5.62245	6.11922	2.74967	5.59327
Prupe.3G291000	1.26889	27.0631	0.282877	2.08061
Prupe.3G291900	14.6805	11.185	4.83294	10.1473
Prupe.3G292000	24.8692	14.9284	3.73872	18.5264
Prupe.3G292300	22.1671	18.7464	10.0966	16.8829
Prupe.3G293100	26.0541	28.2294	8.01138	24.2732
Prupe.3G293300	69.6737	45.6587	17.4255	53.9178
Prupe.3G294000	31.2375	35.5119	6.41378	40.3536
Prupe.3G294100	19.0583	10.3936	3.61712	6.65021
Prupe.3G294200	27.002	30.3154	10.9485	26.4425
Prupe.3G294600	57.3351	37.5339	7.30389	58.3307
Prupe.3G294700	100.575	69.1979	5.6943	75.142
Prupe.3G295200	23.0448	22.3947	7.15182	25.9205
Prupe.3G295800	296.039	268.737	66.565	220.091
Prupe.3G296400	14.0506	13.2256	4.17824	15.3234
Prupe.3G298100	27.1741	22.4771	10.9902	25.9576
Prupe.3G298300	22.4414	13.5637	2.20487	54.7644
Prupe.3G298400	25.9184	24.0723	7.98731	41.1112
Prupe.3G298800	71.6827	55.6613	29.4596	50.5921
Prupe.3G299000	9.40521	7.62005	2.9388	6.36437
Prupe.3G300100	25.8899	16.292	8.91079	14.7917
Prupe.3G300300	14.4391	16.6539	5.89934	12.7678
Prupe.3G300700	135.656	130.908	43.6826	177.058
Prupe.3G301400	9.36098	8.74399	4.04783	7.04073
Prupe.3G301700	309.728	302.447	140.812	313.866
Prupe.3G302800	2.67681	2.68524	0.487578	2.94413
Prupe.3G303300	51.5278	23.5976	8.13187	17.2472
Prupe.3G303400	15.4416	19.3241	6.22852	19.4183
Prupe.3G304000	4.83401	4.9386	0.665704	3.5216
Prupe.3G304500	4.41249	4.32036	1.91457	4.21625
Prupe.3G305500	24.6206	26.959	8.38264	13.3838
Prupe.3G307000	2.43101	2.25202	0.512349	1.36446
Prupe.3G307300	80.9255	42.942	10.2455	28.0314
Prupe.3G308100	21.4783	16.8191	5.64456	14.302
Prupe.3G308400	9.38363	10.9238	2.05811	7.10743
Prupe.3G309000	18.6745	15.8898	7.332	13.4657
Prupe.3G309300	44.5083	39.7619	13.8554	34.06
Prupe.3G310100	13.1713	10.0231	1.83303	9.23333
Prupe.3G310900	9.97013	8.68904	4.99217	7.97299
Prupe.3G311200	152.332	130.694	43.0904	104.855
Prupe.3G313300	197.407	143.464	61.295	141.057
Prupe.3G313700	14.1827	11.9471	2.03694	9.93495
Prupe.3G314900	9.9471	6.39	3.26587	8.82954
Prupe.3G315000	12.2953	9.54305	3.08885	6.69032
Prupe.3G316000	107.685	80.6274	42.1609	68.2883
Prupe.4G000300	11.1624	10.6684	5.16068	9.43477
Prupe.4G002300	13.8531	12.0776	2.06774	10.4869
Prupe.4G002500	44.6642	43.1303	15.9237	36.389
Prupe.4G005800	1.7408	1.70547	0.388244	0.726977
Prupe.4G006600	14.0759	11.6616	5.83129	11.3121
Prupe.4G007400	68.6	70.3151	20.2168	82.6677
Prupe.4G007900	54.1264	80.9872	18.6877	90.1574
Prupe.4G009800	19928.2	26959.6	7578.62	24070.2
Prupe.4G009900	865.747	939.238	381.061	1165.89
Prupe.4G018300	97.0773	79.3676	32.9294	52.8475
Prupe.4G020500	6.13673	4.19702	0.502239	2.1833
Prupe.4G021000	6.59474	4.14386	1.40547	5.9389
Prupe.4G021700	26.8008	20.5326	9.05692	17.5719
Prupe.4G022300	3.5668	3.77034	0.864656	3.1705
Prupe.4G022900	173.89	144.223	65.1087	146.596
Prupe.4G025400	117.219	120.25	45.8785	128.579
Prupe.4G026400	38.3586	39.2652	15.928	29.3201
Prupe.4G027100	3.49756	2.23447	1.2355	2.1346
Prupe.4G030500	67.9193	59.5086	26.9396	83.1877
Prupe.4G030700	9.78752	9.95852	1.52838	10.3729
Prupe.4G030800	120.774	139.597	18.7646	68.9827
Prupe.4G033700	124.075	122.648	58.8537	91.4484
Prupe.4G034500	31.3202	20.9029	6.68524	16.8592
Prupe.4G036500	7.7252	5.18842	0.578673	4.83626
Prupe.4G036600	6.27265	5.85591	2.91353	5.43118
Prupe.4G036900	2.8145	2.17184	1.10557	2.34196
Prupe.4G037200	83.1279	72.9896	30.8111	75.5971
Prupe.4G038800	82.0774	91.7621	29.7158	64.6731
Prupe.4G039900	5.31653	4.46815	0.951061	3.3401
Prupe.4G042200	2.62688	3.61706	1.10446	2.413
Prupe.4G042400	9.2028	6.92087	0.509849	5.55302
Prupe.4G042700	8.16337	4.16214	1.0399	3.20577
Prupe.4G044400	22.061	19.6721	10.8135	18.6916
Prupe.4G044800	14.661	13.1638	5.56559	12.3216
Prupe.4G046600	7.82356	6.92329	1.29158	6.09036
Prupe.4G047500	57.8901	51.6993	14.983	61.7369
Prupe.4G048700	378.536	309.091	163.821	293.56
Prupe.4G052200	50585.4	48569.1	10137.7	74054
Prupe.4G052400	44.7771	38.9732	10.5776	21.1709
Prupe.4G054600	1.98817	1.84677	0.573017	0.982046
Prupe.4G055900	40.726	45.749	9.46986	27.8843
Prupe.4G056300	30.235	30.7747	7.44131	28.9268
Prupe.4G056500	93.451	81.9614	43.227	71.0866
Prupe.4G064400	103.071	77.3953	26.2709	56.9303
Prupe.4G064900	9.81162	9.30522	4.31557	7.75207
Prupe.4G065200	180.552	209.322	82.695	258.269
Prupe.4G065300	3.66717	2.88351	0.395901	1.26866
Prupe.4G070000	48.6344	52.0318	21.852	46.1588
Prupe.4G073700	145.099	143.008	25.5768	116.71
Prupe.4G074100	8.6267	7.18741	4.05099	6.42268
Prupe.4G076400	4.27161	2.44993	0.406685	1.17182
Prupe.4G077300	13.9408	12.3163	4.00199	8.71634
Prupe.4G078200	120.291	108.55	29.3465	111.313
Prupe.4G078300	42.1699	39.1298	6.32453	23.4175
Prupe.4G079000	58.5794	51.7428	14.7693	43.4357
Prupe.4G080800	14.8586	14.0375	3.18293	10.4574
Prupe.4G082200	71.8198	63.6553	12.6109	66.275
Prupe.4G082300	6.22604	3.36851	2.77697	4.63972
Prupe.4G084200	8.93043	11.7307	3.64477	15.3204
Prupe.4G084900	19.6741	19.6045	5.80995	29.9862
Prupe.4G086000	20.4695	20.7911	1.75254	17.0425
Prupe.4G086400	36.2208	37.9412	16.2597	44.6354
Prupe.4G087700	7.59606	4.94885	1.84643	3.59467
Prupe.4G088300	166.828	135.834	82.213	132.776
Prupe.4G088600	40.8549	52.2307	16.2184	43.3032
Prupe.4G089200	141.372	92.0938	35.846	61.6088
Prupe.4G089600	7.07553	8.66048	2.69492	15.3647
Prupe.4G090000	3.67594	3.68838	1.39189	3.0641
Prupe.4G090700	17.1459	10.4216	4.37275	8.43701
Prupe.4G091700	302.219	245.959	148.001	228.828
Prupe.4G098100	1.21797	1.54911	0.379066	0.987651
Prupe.4G099700	15.504	15.0795	3.91442	17.48
Prupe.4G105400	12.2814	7.42083	4.09012	8.32081
Prupe.4G105700	1348.96	1497.98	314.45	975.211
Prupe.4G106000	96.1399	83.9796	41.8397	91.3525
Prupe.4G106200	6.37485	2.83678	2.19169	4.8064
Prupe.4G107800	243.63	227.375	121.742	208.999
Prupe.4G108500	35.4801	36.6827	9.91009	57.7444
Prupe.4G108900	27.6936	32.5339	10.5612	27.2425
Prupe.4G110000	127.65	102.86	41.9358	92.9313
Prupe.4G110100	42.0827	51.5122	12.141	61.8767
Prupe.4G110600	32.5407	32.51	9.82782	23.5785
Prupe.4G111700	178.353	171.765	79.4046	128.876
Prupe.4G112700	33.9102	40.5287	12.7695	33.3199
Prupe.4G113300	34.8482	36.6533	12.0257	26.5534
Prupe.4G114300	53.946	33.6392	16.2559	29.2407
Prupe.4G115200	25.8528	28.5097	8.54216	30.4001
Prupe.4G115400	67.7576	60.9375	33.6305	52.3507
Prupe.4G118300	21.5798	19.7634	9.51963	22.6941
Prupe.4G118500	2.27507	1.92151	0.509827	2.34363
Prupe.4G119000	41.4404	35.7841	13.8686	26.9971
Prupe.4G119100	6.00181	6.7767	1.33872	5.6522
Prupe.4G119500	2.13812	1.60501	1.03803	1.74552
Prupe.4G119600	6.5379	5.74771	2.57485	7.14636
Prupe.4G120200	245.586	243.761	107.476	241.465
Prupe.4G120800	26.9248	26.821	4.10931	17.6643
Prupe.4G121000	137.28	115.832	19.8131	75.3645
Prupe.4G121200	83.5348	68.968	25.8685	56.3554
Prupe.4G123500	466.149	434.378	67.4606	379.92
Prupe.4G124000	11.9629	12.0621	3.00377	11.5627
Prupe.4G126200	22.6643	19.0045	4.64803	7.35185
Prupe.4G127000	36.8584	31.7534	13.3955	31.3634
Prupe.4G128100	293.9	267.164	90.4126	229.322
Prupe.4G128300	4.45257	7.28921	1.73233	6.79602
Prupe.4G128400	14.1458	16.4503	5.74016	13.9926
Prupe.4G128500	5.54225	3.90676	1.17588	2.78524
Prupe.4G129800	6.28917	5.0221	2.4365	4.3234
Prupe.4G131100	70.9081	72.095	27.9343	79.4549
Prupe.4G131700	211.807	200.654	34.7652	183.282
Prupe.4G132500	20.0479	19.8664	8.84173	22.9794
Prupe.4G132700	84.4045	66.1765	36.2338	92.7437
Prupe.4G132800	20.3025	15.3394	8.39104	13.7854
Prupe.4G133800	381.595	346.832	84.0733	289.089
Prupe.4G134300	88.3692	95.7822	31.4593	77.0397
Prupe.4G138000	41.2688	41.2955	9.30278	22.9127
Prupe.4G138400	35.4365	21.1675	10.1792	21.6013
Prupe.4G138900	284.163	323.322	69.9819	440.939
Prupe.4G139700	52.0713	47.4872	14.3549	35.7748
Prupe.4G139900	78.5372	58.8398	17.0989	58.3276
Prupe.4G141000	70.8017	63.2206	27.4895	67.2958
Prupe.4G143800	6.18524	5.44383	2.93634	4.52198
Prupe.4G144100	4.65555	4.88936	1.61565	5.32625
Prupe.4G145700	6.76981	2.81107	1.13922	2.09412
Prupe.4G147200	81.2643	31.5465	7.68924	24.7237
Prupe.4G148100	2.37289	3.2847	1.12733	2.08957
Prupe.4G148300	37.1948	39.3853	18.5505	42.6741
Prupe.4G148400	36.2614	35.6611	12.1105	32.6235
Prupe.4G148600	7.1129	6.84886	2.94546	8.92712
Prupe.4G152100	3.25264	2.91987	1.36872	2.55574
Prupe.4G152700	1100.31	2457.67	542.713	2663.49
Prupe.4G153500	27.7138	46.8584	5.0551	39.6005
Prupe.4G154200	119.089	152.232	42.3726	108.524
Prupe.4G154400	23.9778	24.5197	7.68103	22.3706
Prupe.4G155400	7.1463	8.85367	1.52966	4.05043
Prupe.4G158600	6.52541	7.92452	2.49644	8.65089
Prupe.4G160000	97.5772	85.7999	36.6576	58.4642
Prupe.4G160200	14.6384	14.2407	1.01966	13.1237
Prupe.4G160300	56.2609	54.2121	19.3449	58.5901
Prupe.4G164600	11.6178	13.4217	3.47769	8.67735
Prupe.4G164900	34.4881	29.4324	10.8344	34.5895
Prupe.4G165400	4.62974	3.3315	1.0623	4.68108
Prupe.4G166500	13.8399	15.2564	5.82615	13.052
Prupe.4G167800	71.3632	65.7896	13.8413	59.6488
Prupe.4G168200	68.2566	85.2511	27.915	113.004
Prupe.4G169100	0.907122	1.26649	0.393121	1.6756
Prupe.4G170400	5.26838	4.64197	1.20635	7.29171
Prupe.4G170600	40.761	44.1875	19.827	64.5162
Prupe.4G171100	10.5415	4.96191	2.3712	5.55397
Prupe.4G171200	1.19113	1.37581	0.532849	0.980608
Prupe.4G172900	7.2324	8.402	3.26174	7.06363
Prupe.4G173400	6.93018	4.91339	1.42271	3.74769
Prupe.4G176000	56.8489	75.658	27.603	53.1885
Prupe.4G176100	1.21101	0.974534	0.539254	1.08415
Prupe.4G176300	6.71992	6.45374	3.00323	4.73969
Prupe.4G176500	14.1312	12.8708	2.79146	12.4608
Prupe.4G179400	72.7685	60.4349	20.9261	49.3203
Prupe.4G179500	126.887	145.102	52.2412	147.909
Prupe.4G182300	10.5453	11.9252	1.95461	9.60182
Prupe.4G183900	16.7362	13.3122	0.583133	11.0928
Prupe.4G184700	126.359	91.9321	48.9195	94.1672
Prupe.4G185100	11.1878	11.6153	3.13124	10.0549
Prupe.4G187700	47.8783	27.4775	5.649	15.7488
Prupe.4G187800	20.7061	17.5765	6.36127	15.9239
Prupe.4G188800	6.12212	10.604	2.39316	11.2383
Prupe.4G189000	11.6183	12.1545	5.40636	10.6547
Prupe.4G189600	5.65266	5.03183	2.35654	3.94961
Prupe.4G191600	38.0073	19.3833	3.09658	10.8249
Prupe.4G192100	70.6453	65.7588	34.8816	76.7522
Prupe.4G192200	81.8479	65.9384	38.058	65.7689
Prupe.4G192400	19.6234	13.6694	4.58478	17.7047
Prupe.4G197100	99.5853	96.7936	25.452	52.0588
Prupe.4G200200	31.1064	82.8391	13.3025	80.0247
Prupe.4G200900	4.34759	4.19477	2.13117	4.16094
Prupe.4G201600	4.05247	2.61633	0.840245	1.85448
Prupe.4G202200	15.2119	14.607	7.05792	13.146
Prupe.4G203900	253.268	245.352	97.579	231.162
Prupe.4G205700	24.9598	19.9687	10.7487	20.5974
Prupe.4G207900	75.2639	66.4398	33.6211	106.652
Prupe.4G208000	21.0889	18.2512	5.93559	16.9164
Prupe.4G209000	44.272	52.2648	13.1974	24.691
Prupe.4G209500	178.018	135.14	44.3392	137.255
Prupe.4G211600	21.241	11.8503	5.77623	15.4164
Prupe.4G212100	58.4312	39.9782	27.4857	47.6301
Prupe.4G213500	65.7297	89.2843	24.9693	57.1012
Prupe.4G215800	306.67	169.92	58.1223	147.591
Prupe.4G216500	22.3234	13.9124	2.54663	9.64006
Prupe.4G216600	164.948	121.452	68.3551	128.038
Prupe.4G216900	3.57404	4.22015	1.20164	6.10729
Prupe.4G217200	77.7443	62.9341	31.0338	63.2529
Prupe.4G218100	21.6611	15.1092	7.18802	16.01
Prupe.4G219000	22.2624	13.8341	7.9571	16.9059
Prupe.4G221100	34.957	38.3353	15.3654	35.6858
Prupe.4G221200	14.263	13.0616	5.87297	12.8964
Prupe.4G222800	5.84508	4.24194	1.28317	2.72626
Prupe.4G223000	171.582	187.326	11.4751	145.741
Prupe.4G223100	10.7674	8.72004	0.246069	7.71434
Prupe.4G223500	108.946	82.8148	19.8409	58.7335
Prupe.4G223600	0.557988	0.303344	0.00573488	0.172903
Prupe.4G224000	23.6861	18.6156	10.0256	17.4959
Prupe.4G224400	93.4427	75.3285	39.2727	73.2252
Prupe.4G230500	3.59915	3.0885	1.72239	2.67297
Prupe.4G231400	4.76273	5.0839	1.53315	3.56591
Prupe.4G234400	6.94386	4.75558	2.50826	5.97759
Prupe.4G235100	289.408	232.385	101.556	244.162
Prupe.4G240000	11.2057	14.8713	4.62864	13.6004
Prupe.4G242500	12.9969	10.1337	5.57963	8.58179
Prupe.4G242600	108.242	118.028	49.0304	89.2682
Prupe.4G243300	2.69147	1.46965	0.755151	1.95082
Prupe.4G244200	59.287	58.1727	25.2951	50.9667
Prupe.4G246200	9.95644	15.9698	2.49192	7.78496
Prupe.4G247300	20.0951	22.7252	7.68141	22.3971
Prupe.4G248000	59.7021	51.0872	26.1413	59.5349
Prupe.4G248100	34.4067	40.6896	12.7655	37.0125
Prupe.4G248900	4.4703	3.73887	1.28651	3.52229
Prupe.4G254800	7.20745	6.06406	1.49963	7.18965
Prupe.4G255200	91.1844	80.6358	21.5566	62.2351
Prupe.4G256800	45.3049	48.2539	19.9392	46.8364
Prupe.4G258400	30.7046	30.3618	14.1862	24.0659
Prupe.4G260400	13.1771	8.03705	2.44724	6.88238
Prupe.4G260500	12.7688	12.5779	3.40518	7.2617
Prupe.4G261100	19.9674	17.6001	6.39017	13.5389
Prupe.4G269400	26.1895	33.8761	8.37701	27.6352
Prupe.4G270400	0.694247	0.98778	0.269824	0.803545
Prupe.4G273600	91.4648	85.8335	31.345	76.9951
Prupe.4G276300	20.5087	16.509	3.83649	7.99625
Prupe.4G277800	225.486	185.732	111.664	195.274
Prupe.4G278200	59.2739	52.5378	10.2188	42.8905
Prupe.4G278300	29.8874	21.5523	9.97049	22.039
Prupe.4G281900	233.808	141.46	68.6823	115.202
Prupe.4G282400	35.6112	29.5569	12.5456	26.442
Prupe.4G284000	1.44009	1.37401	0.207877	0.887818
Prupe.4G286600	30.3294	23.4074	12.5117	24.3566
Prupe.4G287000	359.17	257.489	57.5288	162.977
Prupe.4G288100	176.168	138.909	16.2777	116.836
Prupe.4G288400	1358.46	1030.9	405.284	1031.26
Prupe.4G288600	226.608	187.212	62.469	198.772
Prupe.5G000800	119.644	68.0542	33.7	53.1249
Prupe.5G000900	5.95731	4.90295	2.10024	4.4112
Prupe.5G002000	2.69106	2.47295	1.34629	2.15779
Prupe.5G002700	14.7436	16.7195	3.50605	12.5291
Prupe.5G003400	56.1214	44.9812	14.4197	49.6137
Prupe.5G004500	27.745	23.0784	13.8976	21.6038
Prupe.5G005300	83.5913	86.3961	27.1065	89.149
Prupe.5G005400	17.3143	15.1853	8.18034	16.4643
Prupe.5G006300	942.757	596.434	287.418	1108.25
Prupe.5G007500	367.732	271.102	166.632	373.348
Prupe.5G008700	12.4329	12.9648	5.31958	9.28208
Prupe.5G009200	2.99647	3.07455	1.12101	2.10039
Prupe.5G009400	22.2119	21.7989	11.1006	16.8849
Prupe.5G011100	399.555	152.496	15.3996	35.4678
Prupe.5G014300	7.6584	5.39502	3.44518	5.63863
Prupe.5G014800	14.0081	12.2648	4.02008	11.097
Prupe.5G015000	15.9307	7.66445	0.651353	3.0435
Prupe.5G015100	4.33266	14.7895	1.98542	3.99668
Prupe.5G015200	2.84507	3.95676	1.04891	4.96785
Prupe.5G015600	3.75703	5.75657	1.18993	5.53438
Prupe.5G016000	13.1793	10.5571	4.52639	13.0952
Prupe.5G017300	130.189	95.0047	29.6229	74.7832
Prupe.5G018600	22.4505	20.647	9.19522	19.4937
Prupe.5G018900	415.821	307.574	105.454	248.143
Prupe.5G019800	9.47547	17.1171	4.57974	14.7648
Prupe.5G019900	21.11	23.1744	9.02442	15.7897
Prupe.5G021100	2213.65	2008.4	636.88	1305.96
Prupe.5G021500	10.9831	9.65332	3.05814	9.18949
Prupe.5G022000	42.9029	33.0609	15.7048	35.9256
Prupe.5G022200	50.7814	47.8825	14.0175	42.4331
Prupe.5G023700	47.0259	33.0675	4.12105	15.0599
Prupe.5G023800	11.2008	11.132	5.35204	11.1238
Prupe.5G024300	4.36379	4.55322	1.12047	5.30329
Prupe.5G024500	72.3809	64.4096	5.34561	54.5842
Prupe.5G024700	1174.39	1147.83	331.943	1114.92
Prupe.5G025000	3.73154	2.64126	1.02292	1.90101
Prupe.5G028600	55.8647	60.5496	23.6699	71.9678
Prupe.5G031500	152.65	142.829	31.1742	129.744
Prupe.5G034000	2.48225	2.56631	0.629385	2.13514
Prupe.5G035300	115.515	129.662	57.3816	139.714
Prupe.5G038300	56.9855	60.4241	21.2704	66.2378
Prupe.5G038800	108.803	93.2021	18.3937	120.621
Prupe.5G040700	41.4445	43.0269	16.5181	44.3622
Prupe.5G041000	17.8156	16.5447	8.08851	17.5136
Prupe.5G045100	32.3587	28.1759	2.76446	24.7129
Prupe.5G046300	129.054	89.1089	29.8592	66.8886
Prupe.5G050000	72.3295	74.2939	17.9608	103.999
Prupe.5G050400	32.0845	22.3263	5.95676	10.0922
Prupe.5G051100	36.0106	31.1224	5.9497	22.6206
Prupe.5G052300	45.8782	15.8553	3.03637	10.2578
Prupe.5G055000	81.0199	85.1534	14.2426	98.6479
Prupe.5G055300	15.5818	15.7227	4.01056	11.3239
Prupe.5G055400	12.3399	8.15011	2.55613	7.65479
Prupe.5G057100	277.53	399.566	54.7309	367.785
Prupe.5G058400	41.3125	34.3436	10.3494	21.8179
Prupe.5G058900	17.2823	13.6372	7.01213	12.2794
Prupe.5G059200	23.7134	26.2283	9.27029	23.3593
Prupe.5G060100	2.64968	2.09523	1.24327	2.4395
Prupe.5G061600	156.942	136.801	61.5986	110.102
Prupe.5G063200	2.04574	2.44619	0.79459	2.09704
Prupe.5G064700	3.81509	2.21647	0.612193	2.03216
Prupe.5G066300	32.0296	39.6676	8.24396	45.8971
Prupe.5G067000	8.41461	7.59341	3.69879	8.22287
Prupe.5G068700	42.9298	45.0068	18.4716	31.5565
Prupe.5G069900	28.342	36.4569	11.6792	22.2852
Prupe.5G070100	23.5006	22.8206	7.33595	17.9908
Prupe.5G072600	28.8229	21.835	12.4886	24.7873
Prupe.5G073800	14.1319	11.985	5.69248	11.7412
Prupe.5G073900	5.64982	5.63049	2.49512	5.19481
Prupe.5G074000	57.19	68.6221	14.6915	80.2668
Prupe.5G075000	12.0388	9.44648	3.96563	6.39712
Prupe.5G075500	85.7071	103.587	31.4012	82.1593
Prupe.5G075800	10.1766	6.70988	0.62733	1.92105
Prupe.5G076000	34.7886	40.2037	13.6081	37.1947
Prupe.5G076400	23.0991	19.9725	9.71271	29.1422
Prupe.5G076600	286.101	359.907	78.4506	249.961
Prupe.5G076700	51.3888	57.2231	15.2656	38.1346
Prupe.5G079700	51.0169	43.079	5.32427	35.7145
Prupe.5G080500	151.994	139.855	35.7447	105.394
Prupe.5G080800	121.173	150.366	53.5543	105.551
Prupe.5G081300	66.7417	69.5864	10.1323	49.8466
Prupe.5G081500	62.0426	80.8102	8.95014	56.5334
Prupe.5G081900	2.29045	2.35999	1.019	2.01409
Prupe.5G082000	27.5625	29.3385	7.11532	19.3223
Prupe.5G082600	6.97679	4.29495	1.59047	2.60577
Prupe.5G084500	67.0459	80.693	27.5	59.9823
Prupe.5G086200	27.8375	21.7497	10.7059	19.4888
Prupe.5G088400	92.6553	86.34	28.8732	68.4235
Prupe.5G091400	29.2034	31.7208	14.1221	35.7917
Prupe.5G091900	125.179	98.4273	28.3338	84.8916
Prupe.5G095700	9.76926	7.10422	0.918163	5.39065
Prupe.5G097400	7.88382	6.90086	3.34084	6.76974
Prupe.5G098800	36.7321	29.9914	3.4572	23.4599
Prupe.5G100800	29.3976	29.894	9.7902	36.4286
Prupe.5G101100	18.5996	10.6465	3.79916	11.0977
Prupe.5G101600	1451.66	1523.78	452.706	1324.78
Prupe.5G103400	21.5753	16.4124	7.44989	12.3361
Prupe.5G103700	4.53509	4.43885	1.91739	3.04432
Prupe.5G110500	199.355	168.703	53.0344	133.716
Prupe.5G111800	31.8794	24.0964	11.1386	22.0461
Prupe.5G114700	65.3399	58.3658	30.9103	61.5457
Prupe.5G115000	58.7292	26.6349	2.30854	22.6232
Prupe.5G115700	16.3403	17.2009	5.13725	18.008
Prupe.5G115900	1.98031	3.18188	0.608201	1.50469
Prupe.5G116300	46.2002	47.8032	17.8555	38.3816
Prupe.5G117200	7.30942	6.0528	1.2335	3.77654
Prupe.5G117600	26.7825	33.0424	4.4941	30.9227
Prupe.5G117700	9.73152	9.13468	1.74003	5.84796
Prupe.5G117900	34.3532	35.8574	13.138	24.6976
Prupe.5G118000	363.17	183.734	14.1307	125.629
Prupe.5G118500	41.0416	39.8237	16.4069	48.9089
Prupe.5G122500	7.92709	7.33979	2.07371	7.78976
Prupe.5G122600	9.5127	9.04851	3.80684	9.10485
Prupe.5G122900	56.2364	62.0358	15.6707	52.4321
Prupe.5G124200	70.8609	70.687	9.35152	65.4074
Prupe.5G124600	9.8871	10.1163	4.22034	7.14639
Prupe.5G124900	5.49291	5.00813	1.88415	3.21495
Prupe.5G125800	55.447	41.4893	19.8274	40.7824
Prupe.5G126000	19.6994	19.3491	9.7973	16.2066
Prupe.5G126400	132.654	108.176	9.52637	36.7055
Prupe.5G126500	26.2223	26.7056	9.5652	24.0015
Prupe.5G128200	303.561	242.936	139.558	235.856
Prupe.5G128500	69.7478	75.9955	21.2398	74.3046
Prupe.5G128600	14.2712	16.996	5.89267	19.0985
Prupe.5G128800	17.7662	14.6283	6.28094	13.8173
Prupe.5G132800	3262.91	3145.11	713.561	1866.65
Prupe.5G134000	4.88742	19.5761	2.24691	4.82399
Prupe.5G134800	20.5587	20.0725	7.99711	20.7905
Prupe.5G136900	19.075	22.84	4.87434	20.841
Prupe.5G142500	24.7693	32.8163	3.83617	19.4923
Prupe.5G144300	6.59604	5.6599	2.88873	6.47298
Prupe.5G146200	20.1944	21.2593	6.90845	22.0261
Prupe.5G146800	144.074	156.86	34.8368	137.759
Prupe.5G148900	224.022	240.53	58.0035	226.353
Prupe.5G149300	430.609	473.721	162.827	425.71
Prupe.5G151200	15.6669	13.8965	7.57172	17.8946
Prupe.5G152400	4.27234	4.35188	1.42131	3.75824
Prupe.5G152800	13.9614	9.37775	5.30686	9.69322
Prupe.5G153100	9.34712	11.9739	2.32509	14.8111
Prupe.5G153700	53.9223	48.3601	8.43363	42.768
Prupe.5G154900	21.3208	20.8577	7.36978	21.9844
Prupe.5G155500	11.3462	10.4052	2.00017	10.6976
Prupe.5G156200	26.2309	32.3676	7.30727	35.0662
Prupe.5G157000	24.2408	19.9449	10.6833	22.9907
Prupe.5G157100	10.9953	11.2389	4.53544	12.26
Prupe.5G158000	29.715	25.2798	10.8875	18.8754
Prupe.5G159400	22.3932	25.2816	11.1644	17.1389
Prupe.5G160800	10.3319	9.81284	3.96025	9.23814
Prupe.5G161300	3212.62	3884.62	1149.63	4882.78
Prupe.5G161500	12.0665	9.1917	1.50061	9.96965
Prupe.5G162300	111.925	145.712	29.6503	136.661
Prupe.5G164800	34.1917	33.7389	4.63302	49.1164
Prupe.5G165700	37.9764	42.9201	17.6572	43.3155
Prupe.5G166100	47.064	52.464	16.1586	38.3266
Prupe.5G166500	6.38334	3.9445	1.37958	3.58039
Prupe.5G169600	2.93758	3.32899	0.35591	1.48257
Prupe.5G170200	10.4812	9.4198	3.37276	7.66446
Prupe.5G170600	21.5637	23.2297	9.17233	22.6551
Prupe.5G171400	78.6386	70.0374	13.8172	72.2862
Prupe.5G172100	133.001	128.264	47.0785	119.311
Prupe.5G172900	82.2163	73.4431	24.4031	69.9044
Prupe.5G173600	26.5846	15.238	7.14229	12.452
Prupe.5G174100	44.8248	41.6164	15.3388	36.2406
Prupe.5G175000	34.0237	32.6031	7.23589	21.9839
Prupe.5G178900	18.5729	16.8755	6.08936	11.5648
Prupe.5G179800	296.422	321.345	96.1591	436.336
Prupe.5G180200	2.66897	2.5864	0.833838	1.54743
Prupe.5G181900	28.3853	18.0663	4.58024	12.8451
Prupe.5G182700	32.5179	27.2953	12.991	24.5427
Prupe.5G183300	53.1266	52.3871	3.39442	37.0653
Prupe.5G183900	202.979	148.498	96.372	155.589
Prupe.5G187500	17.4959	17.3032	4.44742	15.1802
Prupe.5G187600	75.6588	74.7342	32.5959	84.361
Prupe.5G188200	16.2311	61.9912	3.10593	5.50188
Prupe.5G188300	95.724	68.1147	7.55286	44.6365
Prupe.5G190000	25.2817	29.0037	7.70611	19.203
Prupe.5G191100	2.7323	3.5492	0.724707	2.01281
Prupe.5G191700	1.81474	0.900182	0.484236	0.821389
Prupe.5G192200	45.5676	38.9194	18.1226	31.204
Prupe.5G192400	1.67308	0.907096	0.344086	0.82123
Prupe.5G193100	113.616	126.302	33.1923	104.963
Prupe.5G193800	9.45106	10.7844	4.393	12.4814
Prupe.5G195600	61.2131	88.03	27.279	94.6748
Prupe.5G196900	17.6632	14.2388	2.62574	11.5714
Prupe.5G197000	29.0413	34.7869	13.1963	30.2481
Prupe.5G198300	136.673	127.154	61.2528	121.402
Prupe.5G199000	30.0524	36.9269	4.20127	43.4607
Prupe.5G199100	24.0777	23.5847	5.43214	22.4352
Prupe.5G199300	9.01842	7.91517	3.0253	5.06898
Prupe.5G200300	3.75764	2.9315	0.78454	2.26533
Prupe.5G200500	35.096	23.8788	13.7736	21.5979
Prupe.5G200800	32.0206	21.9692	5.04912	16.0484
Prupe.5G201600	44.1354	30.7692	21.7081	35.1953
Prupe.5G205100	213.372	174.064	67.3328	126.015
Prupe.5G205300	164.239	190.07	70.3727	235.629
Prupe.5G206000	78.1162	98.6325	38.738	113.602
Prupe.5G206200	224.409	195.584	96.8963	181.368
Prupe.5G206500	97.3999	76.3113	42.0616	72.3059
Prupe.5G207300	6.19553	10.7192	2.93673	13.3832
Prupe.5G207600	46.469	47.1226	16.099	60.6484
Prupe.5G208200	482.379	429.947	193.36	301.258
Prupe.5G208300	2.68262	4.02378	0.871792	4.12275
Prupe.5G208400	623.944	626.572	286.707	630.804
Prupe.5G208500	508.295	428.386	110.104	239.661
Prupe.5G208900	15.8963	13.4281	5.47156	13.7039
Prupe.5G209700	233.527	203.863	76.975	175.704
Prupe.5G210500	80.1009	70.5601	26.0103	82.6635
Prupe.5G211000	42.8327	46.2831	3.33304	17.1565
Prupe.5G211300	9.18022	8.57124	2.9186	5.999
Prupe.5G211800	68.4796	56.1489	30.9718	52.1822
Prupe.5G211900	36.0509	36.5894	4.85633	28.2177
Prupe.5G212000	96.6345	71.2449	31.02	53.4938
Prupe.5G212600	7.14355	5.68153	1.8428	3.52447
Prupe.5G212800	187.345	144.825	28.1282	140.949
Prupe.5G213000	232.556	190.538	96.5511	159.129
Prupe.5G213600	38.5006	28.025	2.81954	13.5672
Prupe.5G214600	176.264	103.383	11.0931	92.304
Prupe.5G215900	36.9132	35.5134	9.99033	48.6589
Prupe.5G217300	79.6042	69.8896	17.9443	45.1581
Prupe.5G219700	138.89	75.5594	41.9418	70.6006
Prupe.5G221800	231.334	143.711	42.8193	101.684
Prupe.5G222600	11.5653	15.6218	4.52846	21.3768
Prupe.5G223900	98.5153	106.212	32.9498	73.2225
Prupe.5G224900	22.7856	26.4986	7.32161	31.0383
Prupe.5G225200	29.0062	32.6542	11.7876	26.94
Prupe.5G225300	32.6722	42.1852	6.24202	25.1928
Prupe.5G226700	9.69617	11.856	3.87927	12.6745
Prupe.5G227000	66.2272	62.6282	30.6845	59.6874
Prupe.5G228200	12.8009	9.95564	3.33633	7.47746
Prupe.5G228300	407.178	331.226	40.9524	348.796
Prupe.5G229800	43.1053	41.8435	15.5624	34.2805
Prupe.5G230500	30.1605	30.348	13.5677	29.2941
Prupe.5G231300	1.87041	1.11444	0.773828	1.44177
Prupe.5G233300	3451.62	3247.02	1473.45	3201.38
Prupe.5G233500	77.6344	67.2954	22.7636	49.8537
Prupe.5G233700	26.5044	27.4468	8.32549	38.8397
Prupe.5G233800	48.7001	61.5035	16.4619	81.8024
Prupe.5G234300	186.603	108.285	78.4622	123.91
Prupe.5G234900	41.0579	35.0807	16.5133	34.0282
Prupe.5G235200	225.054	180.34	63.6308	157.133
Prupe.5G235300	176.839	230.218	32.059	264.745
Prupe.5G236900	27.3974	30.673	3.5743	30.9606
Prupe.5G237000	4.13332	1.76519	0.792599	1.97705
Prupe.5G237600	10.7128	11.0768	5.3152	10.3147
Prupe.5G238800	193.923	155.207	91.3934	152.791
Prupe.5G239500	15.9951	14.0635	3.00533	10.4963
Prupe.5G239600	265.944	239.953	126.341	254.591
Prupe.5G240200	11.8684	8.61284	4.60908	7.08451
Prupe.5G241100	1.37337	2.12761	0.592091	1.16956
Prupe.5G241200	6.41185	6.80857	2.52075	5.92036
Prupe.5G242400	34.7507	30.5102	9.40306	23.8037
Prupe.5G242700	13.3314	10.7451	4.08958	7.9938
Prupe.5G243400	163.673	137.832	56.0358	149.161
Prupe.5G243500	3.68279	4.43635	1.38714	3.32181
Prupe.5G243600	15.9886	12.6219	7.12195	11.152
Prupe.5G244300	562.139	394.369	281.374	487.663
Prupe.5G246200	6.67185	3.90511	1.4816	3.23169
Prupe.6G000600	53.322	61.0608	16.1463	53.5524
Prupe.6G001300	29.8378	29.8615	13.8559	27.9502
Prupe.6G001700	194.032	155.139	76.6467	158.256
Prupe.6G001800	24.2158	21.8343	2.17526	14.092
Prupe.6G002500	2152.94	2265.97	983.975	2776.88
Prupe.6G002600	49.5464	43.4471	17.7431	57.5163
Prupe.6G002900	115.647	105.922	32.7898	113.928
Prupe.6G003400	89.7194	76.8286	25.8806	64.6347
Prupe.6G003500	87.4053	61.5645	12.3907	19.6723
Prupe.6G005200	60.3976	58.107	21.5736	51.458
Prupe.6G005300	55.6908	56.5495	22.4228	47.6839
Prupe.6G005600	32.1786	36.5643	13.9348	36.1723
Prupe.6G005700	5.11792	4.00261	0.423782	3.08723
Prupe.6G005800	116.079	125.739	37.0731	91.7821
Prupe.6G006700	59.4841	73.1871	19.7344	80.2947
Prupe.6G009400	625.528	611.629	215.529	493.02
Prupe.6G009800	249.994	260.438	97.3062	213.675
Prupe.6G012300	17.9002	14.0584	2.78705	18.1597
Prupe.6G014200	448.433	329.664	182.152	296.056
Prupe.6G015200	24.8362	26.6583	6.15947	27.142
Prupe.6G015700	8.48637	4.77084	3.34086	5.1822
Prupe.6G018000	18.8056	17.866	7.02097	12.8853
Prupe.6G018500	17.1677	14.272	3.2731	15.4569
Prupe.6G018600	10.7263	10.7376	3.02866	6.79362
Prupe.6G021400	14.5381	16.3541	2.02009	8.53332
Prupe.6G023900	239.318	230.714	112.394	230.419
Prupe.6G024200	28.1521	19.2796	5.85768	20.1953
Prupe.6G025400	31.5309	29.1624	5.6132	22.8055
Prupe.6G025800	55.9733	48.9946	17.817	61.2756
Prupe.6G026300	92.6615	73.2858	43.7413	123.778
Prupe.6G026500	59.9539	62.5151	25.6378	54.1712
Prupe.6G027100	39.8573	30.7384	13.7396	25.5333
Prupe.6G027500	81.2916	63.2513	32.5649	55.2426
Prupe.6G028600	890.512	1478.97	429.389	1521.56
Prupe.6G029600	55.5369	57.5597	16.6528	51.8624
Prupe.6G033400	70.0399	55.6722	33.1918	60.3772
Prupe.6G037300	25.0103	25.8923	9.98052	18.9202
Prupe.6G037500	23.6958	17.9523	4.82934	8.77167
Prupe.6G037600	44.9946	43.4492	11.8758	33.6385
Prupe.6G037800	11.6939	12.1254	3.81305	7.86026
Prupe.6G038800	31.6631	20.2238	6.84182	18.1331
Prupe.6G040300	73.4059	54.1061	19.4476	41.5343
Prupe.6G042400	177.939	178.798	66.959	176.926
Prupe.6G043400	2.99644	2.979	1.33969	2.85631
Prupe.6G045000	75.4841	56.2519	24.773	72.6446
Prupe.6G046100	50.3335	56.0284	17.7707	70.7004
Prupe.6G048500	1.56322	1.61567	0.358916	1.61445
Prupe.6G048800	4.49181	3.51442	1.59787	2.96822
Prupe.6G048900	73.7484	83.8963	22.5101	92.7206
Prupe.6G049100	1.04332	0.885041	0.439987	0.74299
Prupe.6G051200	86.4892	74.3802	25.5354	56.7072
Prupe.6G051300	21.3324	19.0056	8.17304	15.248
Prupe.6G051400	114.02	106.47	41.9633	84.7844
Prupe.6G051800	54.6966	56.1025	23.2226	61.3488
Prupe.6G051900	271.56	283.237	126.041	601.248
Prupe.6G052000	15.7005	14.9036	5.96624	13.4342
Prupe.6G052400	29.9925	28.0473	7.6316	31.0476
Prupe.6G052600	73.7222	49.6111	16.3708	38.3733
Prupe.6G052700	40.6126	47.5971	10.7325	26.7417
Prupe.6G053100	10.2583	9.80892	4.28678	8.67065
Prupe.6G053300	5.5148	4.51944	1.02937	1.90051
Prupe.6G053900	9.75373	8.55701	3.58764	9.73416
Prupe.6G056500	61.8948	56.2366	27.332	53.3606
Prupe.6G056800	21.6253	21.4952	1.46444	23.6808
Prupe.6G061000	317.507	256.722	24.8674	249.217
Prupe.6G061500	144.614	88.9412	47.4763	87.4348
Prupe.6G062800	243.487	213.945	103.183	203.953
Prupe.6G063300	21.8359	18.7721	3.321	16.5164
Prupe.6G063500	25.0886	20.0759	9.82439	19.757
Prupe.6G064700	66.8946	52.4187	6.2927	35.9312
Prupe.6G065000	44.2537	48.2631	13.2768	46.337
Prupe.6G065200	40.9298	48.881	17.307	69.0142
Prupe.6G065800	24.7471	18.6093	8.85747	16.4669
Prupe.6G071100	83.1519	74.4335	29.4677	92.5008
Prupe.6G072500	24.8845	27.4714	4.49616	32.0927
Prupe.6G074200	36.6683	32.6642	15.7537	29.7795
Prupe.6G075100	593.534	631.234	66.5306	1143.85
Prupe.6G075200	10.1282	9.31128	3.66136	7.86314
Prupe.6G076300	39.5401	33.7974	13.6503	27.9894
Prupe.6G077400	17.9825	16.0668	7.19124	22.2711
Prupe.6G082600	22.8066	19.9415	8.6397	16.6435
Prupe.6G085900	5.31407	4.08431	1.55408	2.85591
Prupe.6G088000	16.4656	14.8718	5.61659	23.1112
Prupe.6G089500	6.70385	6.19018	3.24975	8.56174
Prupe.6G089600	23.7731	8.4524	3.86683	9.23729
Prupe.6G089700	9.48167	5.82863	2.3882	5.61397
Prupe.6G090100	72.0068	69.6295	24.6654	79.2073
Prupe.6G090200	25.5181	23.0384	7.6386	20.3252
Prupe.6G091000	4.92093	2.87804	1.19631	2.35349
Prupe.6G092300	84.0626	54.8459	32.7869	53.0767
Prupe.6G092500	42.3813	33.7023	16.3755	34.5595
Prupe.6G092800	13.8795	9.19955	3.70511	5.85592
Prupe.6G093000	6.21626	6.27195	2.02485	7.29608
Prupe.6G093200	394.62	305.235	86.4822	249.232
Prupe.6G093800	120.05	95.5236	40.4736	94.0943
Prupe.6G094100	54.2795	47.7237	19.7713	41.8483
Prupe.6G094600	60.9785	48.5825	8.37892	30.427
Prupe.6G094800	2.36888	1.53596	1.00204	1.60423
Prupe.6G095700	1013.76	1154.26	468.201	1524.29
Prupe.6G097100	12.507	8.87119	2.71426	7.81043
Prupe.6G097200	5.23967	4.17046	1.60571	4.1839
Prupe.6G097300	3.13307	3.20992	0.797753	3.95156
Prupe.6G100600	40.3741	35.4942	17.2558	38.6739
Prupe.6G100900	33.9196	27.3778	14.6579	27.3186
Prupe.6G101000	1719.83	1991.66	384.966	2073.26
Prupe.6G101200	100.14	101.806	30.8186	133.055
Prupe.6G104200	10.1247	10.0038	4.1836	9.02449
Prupe.6G107900	38.9782	24.3556	4.37311	17.3125
Prupe.6G109400	9.30526	7.20015	1.04793	6.59847
Prupe.6G109500	2.79521	3.68636	0.771176	2.43103
Prupe.6G109600	122.843	89.5687	56.2541	91.7543
Prupe.6G110800	54.1507	56.774	6.34223	52.0431
Prupe.6G111800	76.7172	75.1794	16.8737	50.0489
Prupe.6G112300	28.0028	26.4706	11.2018	18.953
Prupe.6G112800	59.0728	115.668	29.175	66.6388
Prupe.6G113200	10.8634	10.4997	1.42259	7.06393
Prupe.6G113400	28.1341	23.8162	13.3476	28.129
Prupe.6G113700	12.5423	11.9313	4.75046	9.97649
Prupe.6G116100	31.0161	19.2599	9.8657	15.1549
Prupe.6G117000	129.037	121.806	38.3684	100.403
Prupe.6G118300	422.457	679.64	152.427	975.577
Prupe.6G118500	124.012	124.474	40.5916	117.958
Prupe.6G118700	320.029	468.515	128.08	539.958
Prupe.6G118900	47.4122	39.8896	20.0698	35.6499
Prupe.6G119500	28.8991	20.401	5.72691	18.0276
Prupe.6G119900	4.97213	5.12173	1.68156	6.633
Prupe.6G120700	23.6785	25.1469	10.1318	30.756
Prupe.6G124500	76.7668	70.324	18.3731	79.5692
Prupe.6G125800	12.3782	14.2044	5.58513	12.3963
Prupe.6G126300	18.2679	20.9479	2.62888	17.0325
Prupe.6G126500	49.4719	39.4774	21.1664	46.3804
Prupe.6G130000	24.0647	10.4405	2.86035	4.9704
Prupe.6G130500	18.0147	17.6133	8.66799	13.2143
Prupe.6G131200	48.8288	39.7965	19.3822	40.2526
Prupe.6G132000	69.529	66.1892	17.3932	60.947
Prupe.6G133500	5.56139	6.6593	2.26729	4.32493
Prupe.6G135600	15.4405	88.6304	6.78388	20.9611
Prupe.6G135700	10.0978	8.95403	3.76888	11.5248
Prupe.6G135800	39.3612	40.1162	16.5562	44.199
Prupe.6G137000	66.3243	58.9768	31.5773	56.4228
Prupe.6G141300	142.455	152.279	46.6041	104.924
Prupe.6G143700	2.58365	2.10957	1.25686	2.57235
Prupe.6G144700	124.447	130.721	38.4196	76.7961
Prupe.6G146600	62.1044	36.4942	13.2288	25.5307
Prupe.6G147400	38.1452	41.9517	18.5979	45.2547
Prupe.6G149800	18.388	12.0014	6.43849	19.0607
Prupe.6G150600	77.0583	79.3507	26.3199	61.2896
Prupe.6G151400	11.4623	8.75369	3.1857	8.51288
Prupe.6G151800	67.276	50.8628	15.9122	47.2116
Prupe.6G152500	8.92854	9.07956	1.19673	12.4471
Prupe.6G152900	4.54005	3.87371	1.15112	3.7257
Prupe.6G153100	17.7853	15.1188	7.74288	15.5167
Prupe.6G155300	35.4756	27.0911	5.78739	24.2986
Prupe.6G155800	136.373	103.489	28.4333	116.648
Prupe.6G156000	19.9433	17.2552	8.67411	19.06
Prupe.6G157900	118.881	158.304	52.6716	143.334
Prupe.6G158300	0.788066	0.543191	0.175418	0.581102
Prupe.6G159900	77.1602	111.508	13.0512	34.4518
Prupe.6G160100	66.6376	41.219	28.3004	43.7557
Prupe.6G161100	34.5623	39.7581	15.6449	42.0035
Prupe.6G161300	78.0967	57.6952	24.8604	53.7381
Prupe.6G161500	191.231	179.846	83.6324	286.212
Prupe.6G161600	822.779	756.351	18.431	1669.85
Prupe.6G162000	23.9719	21.5133	6.27686	12.2714
Prupe.6G162400	70.7874	69.0848	26.3138	58.261
Prupe.6G163100	3.33463	3.68011	0.715776	3.52823
Prupe.6G164500	7.04579	6.18905	2.29771	5.57759
Prupe.6G165000	2.7528	2.38209	0.616649	1.57536
Prupe.6G165900	7.76783	6.48283	2.93298	6.31851
Prupe.6G169000	4.94439	6.14328	1.96314	6.97313
Prupe.6G169400	57.3309	59.4959	18.4083	45.5429
Prupe.6G170300	2.61157	2.30923	0.886988	2.82098
Prupe.6G171500	55.3013	55.4486	25.9446	42.3072
Prupe.6G171700	21.6838	21.9091	9.32568	25.959
Prupe.6G172300	52.6983	61.6437	21.3165	51.3989
Prupe.6G173600	2.2167	1.04591	0.648583	1.47403
Prupe.6G174000	32.2677	31.3251	8.48628	27.3102
Prupe.6G175800	14.5112	13.1513	3.15383	13.3145
Prupe.6G176700	165.545	164.835	69.3444	151.632
Prupe.6G178100	1.23997	0.944918	0.375817	0.598548
Prupe.6G178200	20.3929	24.3581	9.45308	16.4399
Prupe.6G178900	7.19943	6.53551	3.37242	7.89433
Prupe.6G179700	34.6276	34.7716	15.0261	31.9712
Prupe.6G180800	12.4479	16.8097	4.93885	13.8273
Prupe.6G181400	10.0221	9.28623	3.51488	8.62575
Prupe.6G184700	151.604	249.3	10.6943	169.089
Prupe.6G186800	55.5863	54.4074	11.3355	43.9894
Prupe.6G187100	35.0098	39.2686	12.1371	34.6483
Prupe.6G187500	37.7701	44.4984	15.2016	36.7557
Prupe.6G189000	36.2745	25.9388	17.381	26.9855
Prupe.6G190700	25.6965	25.8452	2.88649	23.6975
Prupe.6G191000	7.43588	5.82581	1.97381	4.34518
Prupe.6G191200	1463.39	682.073	59.4163	1090.38
Prupe.6G191600	220.302	210.272	92.2976	192.809
Prupe.6G192100	63.193	59.517	22.683	72.8092
Prupe.6G192300	42.8071	26.3447	12.4668	30.9202
Prupe.6G192600	2.01435	1.12515	0.696833	1.25777
Prupe.6G193400	389.315	392.498	110.188	314.761
Prupe.6G193800	208.438	185.5	52.1329	169.827
Prupe.6G194000	430.094	430.714	15.722	178.455
Prupe.6G194300	88.9707	102.238	26.5305	154.568
Prupe.6G201500	29.0847	24.9492	13.1469	25.2502
Prupe.6G204900	34.8261	39.8403	16.796	42.8319
Prupe.6G209400	7.15487	7.35038	1.7058	4.84078
Prupe.6G209500	9.17072	5.90788	1.46744	5.74564
Prupe.6G210200	99.1377	62.2197	18.1433	66.2734
Prupe.6G210600	576.054	707.441	141.321	560.913
Prupe.6G211800	22.276	22.3676	7.33599	25.2531
Prupe.6G212700	25.9035	16.6906	1.62041	9.68182
Prupe.6G213900	83.7047	67.6182	31.3495	61.6082
Prupe.6G216800	239.459	294.878	79.8127	212.908
Prupe.6G218900	0.71921	0.514291	0.210126	0.717817
Prupe.6G219600	27.0411	27.2521	12.7161	29.3113
Prupe.6G221000	5.24894	4.55699	1.20202	4.54356
Prupe.6G224100	20.7816	20.1465	6.74072	14.3226
Prupe.6G224300	35.2984	35.2695	9.28763	48.2385
Prupe.6G225000	6.45961	4.04489	1.42655	3.06523
Prupe.6G226300	7.21565	7.40698	3.43374	10.0662
Prupe.6G229100	79.5611	81.3093	22.4202	72.4065
Prupe.6G231100	32.8652	13.3728	3.05855	7.50522
Prupe.6G231800	32.2107	8.33455	2.73265	4.37076
Prupe.6G231900	2.62066	2.20237	0.85284	1.61991
Prupe.6G232200	22.2419	19.9018	5.8888	16.9541
Prupe.6G232400	8.10118	8.01026	3.03543	4.96093
Prupe.6G232800	2.79031	2.4287	0.364989	1.82165
Prupe.6G235000	28.9495	22.2165	13.7878	21.0183
Prupe.6G238200	37.019	33.7483	17.661	31.1595
Prupe.6G240000	12.1698	11.5692	3.80931	19.3807
Prupe.6G240100	117.447	124.57	47.0692	108.469
Prupe.6G240300	15.4087	13.4578	4.78346	10.6978
Prupe.6G240700	9.9382	11.1497	4.65504	9.58643
Prupe.6G240800	124.067	92.9983	61.2081	136.764
Prupe.6G244200	379.677	264.602	159.539	290.574
Prupe.6G245400	4.73385	3.24079	1.12111	2.69278
Prupe.6G245500	21.6138	20.9268	2.74502	22.1038
Prupe.6G248600	111.957	135.684	39.7523	114.643
Prupe.6G249100	152.5	192.693	57.5341	192.629
Prupe.6G250200	24.2677	26.3931	4.7644	18.5154
Prupe.6G250400	22.2011	24.3247	2.47728	25.5414
Prupe.6G250500	19.8978	18.2531	5.9497	20.4509
Prupe.6G251500	214.988	187.829	84.9494	192.659
Prupe.6G252000	18.0143	11.7746	2.17925	9.70391
Prupe.6G252100	10.4114	10.2289	1.80259	9.15113
Prupe.6G252200	19.0478	16.5912	7.98339	12.1448
Prupe.6G254100	212.736	227.678	99.1989	153.032
Prupe.6G255300	1.36212	1.45194	0.501457	2.25475
Prupe.6G256600	16.0716	13.8425	8.00389	15.8652
Prupe.6G257400	29.6432	20.3835	5.86732	20.0985
Prupe.6G258400	91.8108	135.486	34.9202	130.899
Prupe.6G262100	6.21252	8.59725	2.33272	10.338
Prupe.6G263400	28.1942	18.8679	5.32601	25.6829
Prupe.6G264200	26.0943	23.1973	7.94905	19.9441
Prupe.6G265200	554.616	637.284	188.548	532.366
Prupe.6G265400	25.4014	22.1505	6.97391	20.0938
Prupe.6G267200	7.61803	6.1383	3.50755	5.92279
Prupe.6G268100	652.474	664.961	231.572	581.33
Prupe.6G268300	25.6406	100.268	10.3308	25.7662
Prupe.6G269100	35.3836	30.9558	12.5475	36.6156
Prupe.6G269400	34.2241	37.0672	13.0459	37.5409
Prupe.6G269700	6.38424	7.31966	1.80653	3.20159
Prupe.6G270100	14.2088	11.1006	5.2174	9.42334
Prupe.6G271700	28.7198	28.181	11.708	59.3034
Prupe.6G274500	5.68426	5.54916	1.48363	2.39704
Prupe.6G275600	14.2544	17.8681	6.7176	11.7878
Prupe.6G276000	6.63781	5.26114	1.8751	4.30736
Prupe.6G276300	25.4699	19.8705	10.6299	16.9106
Prupe.6G277800	2.13475	1.86463	0.86827	1.72828
Prupe.6G279400	14.3947	15.335	6.79313	16.7272
Prupe.6G279600	96.2427	93.4449	16.9747	75.2579
Prupe.6G279900	23.124	26.1417	7.291	24.2606
Prupe.6G280100	36.2669	32.3475	7.71177	19.1159
Prupe.6G283100	0.385682	0.540556	0.0906417	0.300487
Prupe.6G283400	82.0072	95.9642	12.5923	92.3501
Prupe.6G284500	25.9715	23.4807	7.21245	21.3845
Prupe.6G285900	42.8817	38.6711	7.2736	25.1839
Prupe.6G286400	2.15589	1.87346	0.994396	2.2623
Prupe.6G287100	76.7768	61.414	12.1529	47.7809
Prupe.6G288100	1027.4	1160.52	476.52	1825.64
Prupe.6G289900	62.9561	67.747	22.7243	47.1542
Prupe.6G290700	340.66	148.167	27.9302	48.9949
Prupe.6G290900	5.86179	12.0519	2.47405	33.1321
Prupe.6G292100	13.0984	10.0911	4.03999	9.94581
Prupe.6G293500	13.2724	12.1971	3.87424	13.245
Prupe.6G294000	90.5635	130.145	26.5696	138.613
Prupe.6G294600	25.5755	21.8363	9.02638	20.6301
Prupe.6G295900	226.888	210.753	103.111	188.848
Prupe.6G296400	37.6579	23.0622	3.44556	10.519
Prupe.6G297600	49.5711	46.8894	20.6455	48.5472
Prupe.6G298400	74.1647	65.5068	32.3276	61.8015
Prupe.6G300800	3.73786	3.12553	1.61206	2.98559
Prupe.6G301800	107.628	143.45	43.3807	165.748
Prupe.6G301900	82.1346	66.5818	17.9608	69.5648
Prupe.6G303100	217.944	97.1606	37.8176	74.6709
Prupe.6G303200	397.396	485.199	187.81	333.201
Prupe.6G303800	28.0609	22.5571	9.274	15.1474
Prupe.6G304600	1090.26	985.582	527.633	820.25
Prupe.6G304700	3.86514	2.89858	0.743219	1.68079
Prupe.6G304900	1346.47	927.789	474.57	828.738
Prupe.6G305800	1.03258	2.16786	0.272174	0.693976
Prupe.6G306200	28.4259	28.6853	11.0208	20.3225
Prupe.6G306600	36.9632	32.4934	13.1299	33.0233
Prupe.6G308400	25.6718	23.8607	10.2621	29.6016
Prupe.6G310300	1820.5	5175.69	277.369	5969.07
Prupe.6G310400	7.86387	10.43	1.94973	17.6058
Prupe.6G310600	6.7702	6.32299	2.24964	6.37252
Prupe.6G311900	23.8355	17.1979	4.54803	15.6858
Prupe.6G312300	11.8615	11.5893	5.96112	11.5847
Prupe.6G313300	38.8064	40.2498	14.542	64.2331
Prupe.6G313600	6.78345	6.28963	2.56305	6.747
Prupe.6G313900	362.551	346.657	162.005	324.913
Prupe.6G315300	11.3977	11.1483	2.00683	8.71802
Prupe.6G315500	19.7601	15.6623	6.93991	10.683
Prupe.6G317000	2.09203	2.43425	0.960708	2.54199
Prupe.6G317500	389.533	335.014	192.266	313.915
Prupe.6G319700	14.3972	12.4714	5.24226	11.4879
Prupe.6G320700	32.4969	28.5222	5.9508	29.6993
Prupe.6G320900	8.54237	7.4411	3.61355	7.05421
Prupe.6G322200	8.05618	5.41598	1.6936	5.327
Prupe.6G322900	42.811	28.0266	13.7539	27.1531
Prupe.6G323500	1.5287	1.3059	0.567215	1.13849
Prupe.6G323600	41.1559	37.1203	15.5871	24.8348
Prupe.6G323900	5.63825	4.32617	2.05019	5.00526
Prupe.6G324300	100.923	86.7315	16.0602	66.7426
Prupe.6G324900	56.1181	48.1132	8.88465	39.4924
Prupe.6G325100	49.2156	48.985	13.697	41.5352
Prupe.6G325200	53.9171	57.8137	25.0446	53.012
Prupe.6G327000	844.728	883.809	361.268	955.15
Prupe.6G327600	24.1208	22.9461	6.61557	24.8001
Prupe.6G327700	15.6337	12.3471	6.1281	10.9298
Prupe.6G328400	18.246	16.9983	7.96508	15.4377
Prupe.6G329700	30.7321	24.7851	6.56144	31.9279
Prupe.6G330000	611.043	411.397	125.495	292.097
Prupe.6G330100	11.3855	10.6015	2.43528	10.3434
Prupe.6G330500	1.36248	1.39458	0.446487	1.61077
Prupe.6G331800	37.4443	31.6877	7.70488	22.3771
Prupe.6G333700	18.6342	23.3836	7.3604	22.862
Prupe.6G335300	43.9148	45.8271	5.25611	43.6404
Prupe.6G335400	21.5254	17.1831	9.09292	15.4328
Prupe.6G337000	86.0888	56.4839	21.1374	35.2904
Prupe.6G339900	899.411	742.337	394.894	726.573
Prupe.6G340000	1672.22	2487.4	428.965	2623.69
Prupe.6G340200	8.79508	9.35559	3.36449	7.93074
Prupe.6G340700	50.8799	46.1493	17.2677	48.3108
Prupe.6G341500	105.872	120.296	30.5451	103.206
Prupe.6G341600	5.47173	5.29167	2.12001	4.75502
Prupe.6G342200	22.0252	36.3257	5.31451	23.4629
Prupe.6G343300	64.936	75.3095	19.1456	53.0704
[truncated: 556 more rows]

## Sheet: Table S5
Table S5 Expression profiles of 2198 intersection DEGs in Figure S5
	FPKM (mean value)
	C0d	C0dS3	C7d	C7dS3
Prupe.1G001800	20.2284	18.0678	41.9295	10.2487
Prupe.1G002800	56.3259	53.0667	110.402	43.704
Prupe.1G003200	36.7779	29.5761	48.0668	30.6834
Prupe.1G004700	187.299	144.024	486.43	138.929
Prupe.1G004800	192.139	223.777	1123.21	337.506
Prupe.1G007000	17.7185	16.896	42.065	11.8092
Prupe.1G009400	6.32418	5.02175	7.98912	4.48683
Prupe.1G011200	115.295	115.412	184.533	99.9356
Prupe.1G012200	26.9359	11.1934	43.5392	9.23245
Prupe.1G013000	155.873	259.021	537.936	208.157
Prupe.1G013100	8.64397	4.40718	64.7249	2.34972
Prupe.1G013700	245.97	233.93	316.694	174.106
Prupe.1G015500	9.70194	6.53783	12.4516	5.74782
Prupe.1G015800	168.057	196.862	240.417	61.937
Prupe.1G018500	8.29461	8.43612	17.6999	7.1807
Prupe.1G019400	57.5925	37.4112	120.839	27.0885
Prupe.1G020200	8.39576	9.46333	22.2074	4.41337
Prupe.1G021300	82.4552	61.5229	344.953	43.0121
Prupe.1G027000	2.54273	1.61161	4.00106	0.669851
Prupe.1G030200	5.13615	4.90107	25.7214	3.26905
Prupe.1G030800	87.1538	64.3677	105.324	44.5021
Prupe.1G034900	3.52089	3.7308	10.7033	3.82904
Prupe.1G038100	70.1687	32.9459	1143.73	60.7454
Prupe.1G038200	1059.33	1369.16	4157.51	515.043
Prupe.1G040100	1.28664	1.03643	1.9218	1.03356
Prupe.1G040200	71.3785	80.3041	183.849	65.4806
Prupe.1G040400	18.2402	24.4934	106.162	44.8708
Prupe.1G043700	5.41834	3.81166	14.4543	3.47351
Prupe.1G044100	1.27176	6.93814	67.3672	25.8296
Prupe.1G045200	42.9218	30.4226	59.6591	24.8399
Prupe.1G047200	4.81308	3.69637	8.63833	2.51972
Prupe.1G047300	48.1743	53.6425	179.643	39.2463
Prupe.1G047600	23.4426	26.0302	64.96	27.7176
Prupe.1G053800	91.8752	100.728	494.637	94.4435
Prupe.1G061900	6.64796	5.25101	10.062	3.56119
Prupe.1G063400	36.4855	67.1629	121.867	41.6286
Prupe.1G063800	72.9734	78.9772	116.069	74.101
Prupe.1G064800	14.8353	18.2553	27.3083	15.135
Prupe.1G067800	67.4362	69.8427	98.5863	52.123
Prupe.1G069800	327.169	100.163	2759.07	36.1135
Prupe.1G071400	29.9147	30.3423	39.8939	22.8548
Prupe.1G071900	152.415	133.466	283.686	129.601
Prupe.1G072600	1935.64	1629.95	4459.45	2549.37
Prupe.1G073400	318.188	383.3	665.473	401.694
Prupe.1G073600	74.3331	58.2788	120.93	57.9793
Prupe.1G073800	104.837	97.8546	127.318	74.9566
Prupe.1G075700	2.20961	1.35357	3.31819	1.88907
Prupe.1G076400	8.19419	9.45473	50.0118	7.56144
Prupe.1G076500	11.5354	12.1262	16.5735	9.80574
Prupe.1G076800	11.0335	19.2544	165.311	34.0746
Prupe.1G077800	1.30155	1.53638	1.95005	1.00559
Prupe.1G083200	1.74511	1.7755	2.71813	1.52306
Prupe.1G085400	310.428	264.842	800.43	237.805
Prupe.1G086200	487.586	561.461	1057	445.765
Prupe.1G089600	110.901	68.6889	131.257	60.7567
Prupe.1G090100	20.9964	24.0841	59.7782	36.6259
Prupe.1G090200	2.19881	5.654	13.8173	5.42477
Prupe.1G094400	4.97301	6.13686	40.9571	3.12719
Prupe.1G095000	3.14308	4.15816	8.92306	2.98852
Prupe.1G095500	39.2369	39.1454	280.265	40.0876
Prupe.1G095600	4.79295	2.93066	5.56485	1.85368
Prupe.1G097200	7.90373	6.91212	11.7451	4.84306
Prupe.1G099100	18.1124	13.7387	45.1217	7.32605
Prupe.1G099500	42.8666	37.8046	139.617	83.6381
Prupe.1G099900	8.14145	7.65661	15.6542	4.99629
Prupe.1G100800	31.5529	17.5419	70.7317	10.2621
Prupe.1G102300	15.9875	14.6468	56.0539	14.9231
Prupe.1G102400	227.208	209.665	387.353	176.998
Prupe.1G104400	9.27931	7.12022	27.9357	9.51196
Prupe.1G104900	28.0498	21.7449	1447.2	2.5118
Prupe.1G105000	6.54653	8.76207	279.735	15.566
Prupe.1G106000	5.08076	6.10599	5.92096	3.76927
Prupe.1G106400	42.2686	47.5853	107.893	35.6748
Prupe.1G106500	237.936	194.107	334.752	147.539
Prupe.1G108700	40.5559	29.9033	57.194	27.6299
Prupe.1G110200	167.711	89.5622	260.233	79.0475
Prupe.1G110800	17.9006	21.6546	96.3104	21.615
Prupe.1G111600	111.967	93.1262	140.654	84.0136
Prupe.1G111900	794.209	2144.05	2955.95	1772.32
Prupe.1G112700	17.314	18.8032	31.1613	18.2658
Prupe.1G113100	10.3027	5.16295	163.6	16.1781
Prupe.1G116300	0.229161	0.189148	0.80869	0.061685
Prupe.1G116900	68.8731	55.991	129.41	68.3244
Prupe.1G122600	50.5858	58.4352	97.8901	52.8333
Prupe.1G123000	150.853	195.051	370.958	229.648
Prupe.1G123100	3.81432	3.91811	387.947	10.7083
Prupe.1G125700	9.08194	9.08994	14.8669	9.39132
Prupe.1G130000	43.3769	34.3185	107.512	35.2922
Prupe.1G130300	188.048	180.1	223.47	115.059
Prupe.1G131800	7.80145	9.55147	23.1234	5.78742
Prupe.1G132400	3.36808	2.29351	6.57961	2.10187
Prupe.1G135100	58.9905	47.8145	116.011	40.8506
Prupe.1G136600	68.5021	74.391	186.191	62.1233
Prupe.1G137000	143.425	92.5127	375.401	59.6733
Prupe.1G137300	12.5209	6.84025	38.2679	15.8935
Prupe.1G137500	28.0315	27.1196	70.0981	20.9733
Prupe.1G138100	55.3537	43.3983	82.517	47.7117
Prupe.1G140100	4.82085	4.31244	5.98497	3.83087
Prupe.1G141500	12.2057	4.40673	195.2	5.36998
Prupe.1G142600	67.522	64.942	108.344	54.786
Prupe.1G145800	47.5409	44.4287	65.3886	26.6168
Prupe.1G146400	18.0022	36.16	159.542	47.6454
Prupe.1G146600	314.618	261.996	405.268	265.18
Prupe.1G147000	18.8191	18.8215	30.0181	14.6779
Prupe.1G147500	119.13	117.533	234.593	119.22
Prupe.1G147800	45.1716	35.5414	53.6306	30.7141
Prupe.1G148900	7.57012	16.7788	22.7806	11.7616
Prupe.1G150300	6.82926	8.42187	28.7465	9.10516
Prupe.1G150600	3.73282	4.25649	7.31447	2.8981
Prupe.1G153100	51.958	68.5859	119.984	62.8109
Prupe.1G154000	2.96045	4.00286	6.44726	3.47479
Prupe.1G154200	8.16716	21.0399	11.0986	4.90179
Prupe.1G154400	71.2575	65.205	100.34	53.7002
Prupe.1G155700	351.561	241.643	422.958	177.735
Prupe.1G156300	5.67112	4.49586	227.051	5.88152
Prupe.1G164000	8.59227	5.31582	14.085	3.6632
Prupe.1G164800	2843.7	1676.46	3422.9	820.822
Prupe.1G165300	8.30995	4.82606	18.9514	2.48835
Prupe.1G165500	18.8729	18.136	23.9786	14.8544
Prupe.1G166200	8.88526	4.73146	18.1145	2.95779
Prupe.1G171000	342.581	332.892	630.558	273.49
Prupe.1G172600	5.26499	4.42953	6.49594	2.93804
Prupe.1G175000	57.1736	37.9439	91.1701	19.738
Prupe.1G175500	10.0417	11.9984	16.9627	10.7979
Prupe.1G176900	176.683	184.39	305.225	181.85
Prupe.1G177400	86.771	91.9353	832.652	58.753
Prupe.1G177800	51.3876	40.376	71.8895	38.7743
Prupe.1G181100	4.60729	9.57375	12.2782	5.59665
Prupe.1G181300	1.20157	1.57057	24.0986	4.12978
Prupe.1G182600	262.233	243.639	587.083	215.797
Prupe.1G186400	7.02971	6.90157	9.13024	5.94192
Prupe.1G189300	26.8123	26.2782	35.9764	23.8095
Prupe.1G189900	15.8597	18.5942	64.3951	16.1784
Prupe.1G190000	29.9163	36.9646	283.894	29.2296
Prupe.1G191100	24.0139	11.7495	38.5812	4.97744
Prupe.1G191400	94.3714	83.5172	125.707	78.1066
Prupe.1G196600	0.769681	0.694962	1.12255	0.612021
Prupe.1G196700	6.39157	6.50787	7.42415	3.62655
Prupe.1G200000	10.2784	6.64765	13.7103	7.05714
Prupe.1G201400	71.5659	60.9985	106.295	58.352
Prupe.1G205400	17.9862	2.2897	226.013	10.0015
Prupe.1G210300	195.857	143.837	260.616	130.737
Prupe.1G211000	24.0442	14.8034	299.577	7.39098
Prupe.1G213400	25.5982	20.521	50.6728	14.4475
Prupe.1G214300	2.19107	2.53112	2.8882	0.916811
Prupe.1G214400	117.267	90.9412	188.531	57.5323
Prupe.1G215000	2.21754	3.06661	9.08139	2.56238
Prupe.1G218500	86.9134	96.3954	358.14	125.456
Prupe.1G218900	12.2124	24.3773	454.705	10.5684
Prupe.1G219800	140.699	148.983	184.406	71.3084
Prupe.1G220000	31.2397	28.7655	49.8713	28.7569
Prupe.1G220600	7.23463	8.68637	17.3747	7.36979
Prupe.1G221400	1.76136	1.82817	4.0664	1.4617
Prupe.1G221500	7.58883	9.77813	10.22	6.60209
Prupe.1G222700	23.691	21.1716	73.2479	25.3415
Prupe.1G222900	9.56336	11.2986	52.052	11.0115
Prupe.1G223200	17.9476	14.4267	42.5805	12.6529
Prupe.1G224100	21.1255	21.4237	39.4556	13.6459
Prupe.1G224400	99.1365	88.2108	205.002	100.083
Prupe.1G224900	43.0867	44.8291	86.9473	34.0116
Prupe.1G225800	10.7557	10.2522	124.402	6.07345
Prupe.1G226000	236.118	289.125	1507.85	235.822
Prupe.1G227300	48.9834	60.9414	167.771	60.864
Prupe.1G228600	81.1629	185.07	907.306	144.749
Prupe.1G229000	2.49716	4.33944	9.10649	3.14076
Prupe.1G229500	16.7308	20.8567	48.371	18.6303
Prupe.1G230800	78.8164	94.7174	133.725	14.9815
Prupe.1G233600	8.10122	24.3097	74.7381	42.1845
Prupe.1G233900	9.42956	10.8996	24.5805	5.19564
Prupe.1G234400	8.01484	8.54551	15.0611	6.9938
Prupe.1G235900	21.7429	23.9663	45.2219	17.9262
Prupe.1G236900	159.276	141.022	186.559	117.692
Prupe.1G237600	5.1176	6.71618	6.07233	3.48444
Prupe.1G238500	4.8571	6.38946	14.7917	7.28841
Prupe.1G239400	1.67028	1.33442	2.65884	1.71194
Prupe.1G239600	118.765	77.3182	166.447	26.91
Prupe.1G239800	328.45	285.596	525.444	235.647
Prupe.1G241800	348.196	375.101	651.891	359.017
Prupe.1G242800	10.3775	10.0973	25.6026	10.2387
Prupe.1G243700	7.36164	20.9665	49.5412	32.8433
Prupe.1G244400	3.07304	4.15781	5.12799	2.88335
Prupe.1G245800	522.569	474.291	955.108	408.1
Prupe.1G246200	170.258	156.586	260.332	159.58
Prupe.1G246800	75.2132	77.9018	132.106	69.5959
Prupe.1G246900	3.83218	8.55579	15.4908	7.15518
Prupe.1G247000	279.496	201.246	368.457	190.916
Prupe.1G248400	52.2338	223.062	1834.46	258.625
Prupe.1G248800	0.0330517	0	0.424968	0
Prupe.1G248900	863.326	551.022	2054.18	517.58
Prupe.1G249400	266.803	352.745	806.473	422.787
Prupe.1G249700	22.5881	24.9442	237.193	27.7307
Prupe.1G251000	11.5555	12.292	41.0955	11.4142
Prupe.1G251200	2.34189	2.1523	2.98965	1.8196
Prupe.1G252900	12.6138	11.7735	22.7527	10.5225
Prupe.1G253300	92.7213	101.425	303.896	158.839
Prupe.1G254700	154.692	114.716	191.239	107.851
Prupe.1G254800	19.4059	16.2097	37.5865	13.0414
Prupe.1G255200	197.304	241.84	559.223	263.492
Prupe.1G256200	19.9251	15.0722	192.919	16.2624
Prupe.1G262000	13.9065	12.8377	442.981	10.4542
Prupe.1G262300	920.08	761.28	1591.18	767.891
Prupe.1G262400	8.22232	3.75652	15.2816	2.63226
Prupe.1G262600	5.87265	5.4976	33.7662	4.04716
Prupe.1G263000	136.363	130.303	225.722	118.288
Prupe.1G264000	149.65	116.592	189.876	105.032
Prupe.1G265200	66.2362	74.2448	133.961	65.7951
Prupe.1G265500	48.6878	81.5863	232.5	70.091
Prupe.1G267700	17.8483	16.7902	24.5217	10.5776
Prupe.1G268000	637.57	632.746	905.986	564.712
Prupe.1G268100	128.891	140.499	191.243	110.498
Prupe.1G268300	367.858	157.672	469.346	169.7
Prupe.1G269800	1.47421	0.357501	7.92345	0.0467304
Prupe.1G271300	8.83643	2.90174	11.0526	1.90059
Prupe.1G271500	18.1099	15.6087	24.78	15.5507
Prupe.1G272000	99.8709	95.7617	232.508	102.251
Prupe.1G272300	14.1831	16.3019	26.962	7.66211
Prupe.1G273200	258.429	302.326	653.005	276.765
Prupe.1G275000	212.15	237.074	447.328	223.829
Prupe.1G275600	1.18517	1.29267	2.47418	1.10698
Prupe.1G276000	10.8654	32.1098	187.988	38.4974
Prupe.1G276100	0.413555	0.641093	1.49131	0.354253
Prupe.1G277200	0.522755	0.169435	0.845547	0.109142
Prupe.1G277600	16.2042	19.2508	35.1816	19.8044
Prupe.1G277900	65.3235	48.6756	125.209	41.6241
Prupe.1G280400	12.2866	9.34208	29.847	7.48002
Prupe.1G281700	18.0735	16.2047	34.5619	14.7858
Prupe.1G282100	291.498	261.79	394.431	242.855
Prupe.1G282700	1.92388	2.56324	2.48662	0.977673
Prupe.1G283200	152.498	109.589	189.602	91.2578
Prupe.1G283300	0.00584803	0.0641944	0.397841	0.0216831
Prupe.1G283800	20.9033	12.6957	26.6648	14.8532
Prupe.1G286200	34.3779	21.5985	41.4926	8.46285
Prupe.1G287300	4.60892	3.7151	6.74928	2.89823
Prupe.1G287800	6.89915	5.11143	9.4466	5.22094
Prupe.1G288000	17.0646	8.9351	24.253	13.09
Prupe.1G291100	15.4188	15.4831	34.058	9.99237
Prupe.1G291200	6.93981	8.05971	60.4313	13.5464
Prupe.1G292900	30.3256	31.0085	44.7596	29.3514
Prupe.1G295100	79.2643	53.2766	109.301	42.7704
Prupe.1G295800	24.666	27.4841	50.8201	23.8657
Prupe.1G297300	12.4006	7.90983	15.3238	5.43865
Prupe.1G298300	21.6721	22.2076	48.8486	24.5076
Prupe.1G300000	15.4602	16.9586	23.7984	6.07137
Prupe.1G300100	1.75092	1.75663	2.04817	0.790795
Prupe.1G301200	23.2653	16.0502	29.3207	13.4223
Prupe.1G302000	22.9218	19.7564	27.8257	18.0892
Prupe.1G302500	32.2058	26.4075	69.907	15.6952
Prupe.1G303700	28.2475	25.787	50.9517	23.7603
Prupe.1G305500	17.5559	7.0879	50.3041	1.5977
Prupe.1G307800	1.73852	1.51486	2.05923	1.30066
Prupe.1G311500	17.4419	27.3286	150.695	38.8505
Prupe.1G312000	37.3053	35.6925	47.329	28.0403
Prupe.1G313500	156.581	118.196	309.449	117.558
Prupe.1G314300	64.583	41.5866	132.324	39.8414
Prupe.1G317300	87.1719	101.561	160.919	105.676
Prupe.1G318000	4.29931	5.29428	9.77918	3.64816
Prupe.1G319700	21.1839	11.0057	55.3919	10.8314
Prupe.1G320000	11.014	10.7682	18.4445	11.4168
Prupe.1G320200	4.10228	2.84689	6.59417	1.23719
Prupe.1G322300	85.761	121.092	213.568	81.2886
Prupe.1G323700	101.414	86.1534	135.779	78.6058
Prupe.1G324300	4.90276	3.15409	31.7426	2.08849
Prupe.1G324400	32.05	49.0667	139.626	46.9297
Prupe.1G324600	13.5865	14.6376	84.9407	12.8309
Prupe.1G325000	44.6694	14.9684	56.567	35.2146
Prupe.1G326000	12.3595	14.0091	34.9341	12.8872
Prupe.1G326800	20.6085	17.816	47.6077	12.3963
Prupe.1G329600	21.0813	30.9073	59.9442	17.0538
Prupe.1G330500	13.3077	19.6561	33.5348	18.5009
Prupe.1G330900	5.94089	10.0199	124.2	35.0908
Prupe.1G331200	184.895	186.968	421.54	175.32
Prupe.1G332200	39.8983	48.3948	82.918	34.2087
Prupe.1G332700	4.51931	7.03792	57.7512	5.80829
Prupe.1G333900	5.42434	4.78309	9.80355	6.26822
Prupe.1G334000	92.6458	28.4201	212.549	25.685
Prupe.1G334900	23.9582	20.9799	31.3744	13.8859
Prupe.1G335200	3.82216	2.26089	26.5684	1.72613
Prupe.1G337500	10.5531	12.2749	46.1375	29.5291
Prupe.1G337600	70.3119	92.1856	156.563	29.3107
Prupe.1G338100	41.4546	19.1644	50.4993	11.6572
Prupe.1G339200	32.3366	24.1901	50.5959	20.866
Prupe.1G339400	9.11554	20.8837	35.8398	18.3061
Prupe.1G340000	129.956	142.185	378.095	117.72
Prupe.1G341100	17.9573	16.9079	40.173	9.82228
Prupe.1G343100	22.4116	24.2003	57.2532	24.0468
Prupe.1G343900	0.330438	0.541566	1.27878	0.717131
Prupe.1G344200	4.09107	5.71206	10.6233	4.13003
Prupe.1G344500	5.06104	5.61015	10.9525	3.17279
Prupe.1G344600	27.7719	20.7607	57.0571	10.4222
Prupe.1G344900	290.698	463.953	1544.57	485.923
Prupe.1G347400	186.271	143.982	253.024	126.195
Prupe.1G348000	13.3343	42.0784	39.2032	11.0152
Prupe.1G348700	107.322	56.969	123.654	57.3134
Prupe.1G350900	86.7596	94.0872	112.096	66.5281
Prupe.1G351400	6.53173	5.99713	8.75314	4.56709
Prupe.1G351500	7.18217	7.21868	10.0299	5.62556
Prupe.1G352200	13.9403	11.9564	70.0331	14.8923
Prupe.1G353800	108.535	97.8021	167.666	77.6952
Prupe.1G354500	15.7197	14.995	58.0852	13.3467
Prupe.1G354800	47.7524	39.4047	96.3307	36.2818
Prupe.1G354900	112.076	171.962	470.614	105.403
Prupe.1G355000	9.2451	7.77874	26.4908	6.11113
Prupe.1G355500	12.9286	15.3277	119.198	14.2605
Prupe.1G356400	13786.8	11472.4	62641.2	8571.58
Prupe.1G357800	24.8747	18.782	32.2145	15.0301
Prupe.1G359000	0.93716	0.966112	4.10089	0.911067
Prupe.1G360100	8.88431	7.05931	19.5312	9.12696
Prupe.1G362500	4.56216	6.46844	10.7703	5.27566
Prupe.1G362900	11.2782	14.1299	24.0137	7.15183
Prupe.1G363400	3.68773	6.79116	14.6779	3.63207
Prupe.1G364400	110.832	115.751	245.537	91.0244
Prupe.1G364800	4011.44	3987.43	8227.23	3371.74
Prupe.1G365500	9.82745	10.0654	14.9243	7.36847
Prupe.1G367400	11.6285	9.65185	31.7122	8.4769
Prupe.1G367500	2.54197	2.58456	14.5082	1.62987
Prupe.1G367600	55.1349	51.5506	78.855	52.4117
Prupe.1G370200	31.2225	38.9115	49.8801	27.4141
Prupe.1G375500	7.68067	6.66373	8.93207	4.73434
Prupe.1G377400	37.6073	30.4684	454.834	9.25233
Prupe.1G378500	147.803	203.308	527.878	227.788
Prupe.1G378900	109.62	67.1213	145.65	33.9503
Prupe.1G379200	1.74365	2.64974	2.71233	1.49546
Prupe.1G379700	8.14061	8.39904	18.7461	6.02133
Prupe.1G382000	34.8331	34.898	51.7538	29.8784
Prupe.1G382800	6.22994	5.67679	8.37347	4.42257
Prupe.1G384800	213.107	210.375	871.208	288.086
Prupe.1G385600	6.1135	8.25003	21.689	8.16196
Prupe.1G386700	12.3636	5.26262	14.2122	5.68105
Prupe.1G389200	394.112	405.499	1426.66	287.181
Prupe.1G392900	72.171	81.6609	311.792	98.241
Prupe.1G393200	16.2052	9.76034	18.6641	7.0006
Prupe.1G393700	6.63964	7.77016	17.6045	7.31785
Prupe.1G393800	8.37571	5.36883	14.7527	3.99942
Prupe.1G394700	10.0532	10.2621	14.9113	8.01539
Prupe.1G395300	1.319	1.45788	2.58031	1.35862
Prupe.1G397300	14.5178	15.2257	52.0396	26.0947
Prupe.1G397600	62.3752	58.0829	870.571	170.116
Prupe.1G398400	6.04545	5.59609	7.67193	4.18375
Prupe.1G398500	10.1632	10.1386	15.0309	7.90032
Prupe.1G398600	44.8684	48.7309	68.5084	36.8053
Prupe.1G398700	20.6219	19.5887	47.4412	5.74707
Prupe.1G401000	23.8637	24.8937	33.9255	22.4845
Prupe.1G401800	32.6112	41.1024	63.4556	39.3299
Prupe.1G404200	57.402	46.8423	85.3137	48.4239
Prupe.1G405500	0.769098	0.78358	1.20352	0.760807
Prupe.1G405600	0	0.0150571	0.169629	0
Prupe.1G408700	1.98703	1.7226	2.34867	1.10959
Prupe.1G409200	0.725988	0.565128	1.00847	0.58584
Prupe.1G409600	19.7659	19.9875	67.5921	19.7598
Prupe.1G410600	8.3145	9.54568	19.3324	9.99913
Prupe.1G412200	117.416	120.675	255.708	117.739
Prupe.1G413900	13.012	9.42515	37.5368	3.58585
Prupe.1G415200	1.90173	1.83839	2.56146	1.50176
Prupe.1G417100	0.991512	1.69812	3.46455	1.8118
Prupe.1G417900	1.58806	1.09557	2.32242	0.873318
Prupe.1G418100	19.2813	13.4925	22.5798	7.11467
Prupe.1G418300	23.4222	31.3461	50.4584	31.1594
Prupe.1G422100	39.5608	35.6193	58.7276	27.5755
Prupe.1G422700	6.81589	5.04774	8.63375	3.50104
Prupe.1G423700	42.4673	43.671	77.8054	42.2492
Prupe.1G424300	49.199	138.875	348.783	167.48
Prupe.1G425000	5.14229	5.53171	8.45214	4.35531
Prupe.1G426400	75.7402	117.985	435.507	63.1045
Prupe.1G430000	51.6495	64.6661	427.164	60.1691
Prupe.1G430300	80.6669	27.8729	2453	870.371
Prupe.1G431700	8.85017	10.0044	24.1806	7.95424
Prupe.1G432000	66.4301	100.818	772.391	99.021
Prupe.1G434100	0.22051	0.153503	4.63135	0.240127
Prupe.1G434600	5.08743	3.33842	10.5064	2.37558
Prupe.1G434900	40.1567	45.4061	70.9848	43.536
Prupe.1G435100	26.2025	12.3709	81.7273	10.7337
Prupe.1G437400	17.9718	13.5025	29.2094	11.9623
Prupe.1G438100	7.98202	7.25088	10.2149	5.22521
Prupe.1G438400	18.7465	16.4242	23.1478	14.8818
Prupe.1G439300	8.95493	5.51457	15.7115	3.19181
Prupe.1G440700	34.6509	43.2489	208.278	66.7882
Prupe.1G444000	25.96	20.3351	60.3845	16.3621
Prupe.1G445400	0.415223	0.209462	0.66889	0.247857
Prupe.1G447400	1.43041	2.66123	9.79857	4.84919
Prupe.1G447700	2.20596	5.85563	22.7292	2.19825
Prupe.1G447900	205.985	239.469	382.785	101.81
Prupe.1G449600	1.66299	1.29133	18.6293	1.65269
Prupe.1G449800	11.9588	12.9925	16.7464	10.0119
Prupe.1G450500	14.0948	10.5784	32.2078	7.45144
Prupe.1G450800	15.4517	5.54827	67.4125	6.92025
Prupe.1G450900	18.1239	14.5778	22.2862	11.2001
Prupe.1G451200	29.4956	30.7375	45.6644	24.1805
Prupe.1G452000	10.2914	12.0974	23.6135	8.49873
Prupe.1G455300	19.4531	23.9176	195.435	15.2463
Prupe.1G456000	71.609	102.847	382.293	83.2211
Prupe.1G457000	31.7979	39.7655	39.8468	26.6544
Prupe.1G460200	48.8212	58.4561	176.352	75.1384
Prupe.1G461000	12.4996	14.6673	19.6801	13.1721
Prupe.1G462100	5.50754	5.40264	13.4321	2.81516
Prupe.1G464200	5.82886	5.58744	8.0084	3.96664
Prupe.1G464500	216.403	153.59	300.252	143.177
Prupe.1G464900	9.91955	9.47225	53.1637	8.21185
Prupe.1G465000	305.802	211.204	1554.52	176.566
Prupe.1G465300	3.82852	2.48637	5.59417	3.68186
Prupe.1G465900	3.80505	3.57794	5.02301	3.09729
Prupe.1G466400	68.8824	59.0389	122.313	41.3842
Prupe.1G466600	18.6419	27.7665	35.8692	19.5846
Prupe.1G467300	1.11216	1.50877	1.59743	0.808893
Prupe.1G473100	15.8569	13.0819	21.0003	12.1967
Prupe.1G479900	93.1452	118.978	199.229	110.026
Prupe.1G480200	25.948	29.5663	39.198	23.3613
Prupe.1G480300	84.3303	166.286	135.131	58.7593
Prupe.1G480600	119.801	107.876	140.583	49.309
Prupe.1G482200	6.42796	7.04146	88.4256	2.90117
Prupe.1G482600	28.6174	26.1905	60.8048	18.0953
Prupe.1G482800	60.5852	56.0696	93.7741	54.0073
Prupe.1G485600	0.273779	0.163344	1.9398	0.443413
Prupe.1G487600	16.4121	15.4432	26.6011	13.5428
Prupe.1G491300	42.1928	117.401	1598.27	143.766
Prupe.1G491400	4.23135	6.63656	15.637	4.76673
Prupe.1G492800	4.169	4.35144	91.6456	22.4329
Prupe.1G493100	16.2462	14.7429	173.558	15.2789
Prupe.1G493700	0.450516	0.38251	9.12127	0.601259
Prupe.1G493800	822.339	618.898	1468.07	941.056
Prupe.1G494200	16.6836	35.7627	78.1996	16.6978
Prupe.1G494400	10.7314	10.779	59.1651	7.2118
Prupe.1G494700	8.21716	6.5402	11.1931	5.03513
Prupe.1G495400	90.98	114.597	141.846	82.7601
Prupe.1G496500	8.01732	6.32938	10.2835	3.05784
Prupe.1G497400	11.837	6.63776	677.869	17.3387
Prupe.1G500500	237.359	201.171	2410.12	76.6905
Prupe.1G501200	4.65829	2.85603	6.37557	2.9728
Prupe.1G502900	8.38787	4.21739	11.6711	7.27662
Prupe.1G503000	5.75515	8.04619	19.5346	6.93805
Prupe.1G504000	42.6704	38.0934	137.066	40.0619
Prupe.1G504100	97.5841	39.1197	186.948	121.668
Prupe.1G506000	65.727	80.6795	143.369	66.4487
Prupe.1G506200	78.1784	74.6555	96.6178	63.9444
Prupe.1G506900	379.392	309.488	501.288	315.254
Prupe.1G508100	6.97362	6.13272	12.6144	2.82905
Prupe.1G508400	87.8535	58.5887	399.337	50.8697
Prupe.1G509300	41.6343	30.4156	48.3169	27.4864
Prupe.1G509700	8.0958	7.03341	9.63884	5.93674
Prupe.1G511500	0.112425	0.0880998	0.2164	0.0485061
Prupe.1G512600	19.1019	17.2271	34.7254	15.4744
Prupe.1G512700	0.898142	1.31504	2.64086	1.71968
Prupe.1G512800	17.6026	16.5278	29.0647	14.5166
Prupe.1G513000	180.5	132.16	230.473	143.132
Prupe.1G513500	100.349	79.764	288.8	48.4513
Prupe.1G513600	784.454	644.683	1010.69	491.348
Prupe.1G514500	22.51	12.8308	68.808	7.56138
Prupe.1G514700	6.53365	10.8839	15.1129	9.90392
Prupe.1G514900	35.5723	100.192	299.398	192.82
Prupe.1G515000	244.999	401.361	1119.15	509.488
Prupe.1G517600	28.3932	26.7331	96.1983	24.1127
Prupe.1G518000	12.3783	18.1534	54.68	21.0634
Prupe.1G518100	2.86359	2.17081	16.7937	3.68639
Prupe.1G518200	18.2709	13.8005	21.4489	7.18285
Prupe.1G522100	15.4848	16.8775	41.7585	4.73208
Prupe.1G522500	3.68532	3.28731	26.808	1.44771
Prupe.1G522600	127.548	132.268	975.199	284.031
Prupe.1G524200	8.59106	17.5546	23.22	6.949
Prupe.1G525300	13.1816	9.82743	25.2785	8.781
Prupe.1G525600	43.4065	37.9646	80.8323	31.1374
Prupe.1G527200	3.51855	1.982	12.3922	0.999382
Prupe.1G528100	213.146	275.939	379.596	253.946
Prupe.1G528300	43.2452	49.4701	68.1637	43.4377
Prupe.1G528700	76.3698	73.9038	142.137	56.5088
Prupe.1G529100	18.233	11.9546	33.7189	11.1923
Prupe.1G530700	0.81721	0.736004	6.84285	0.452874
Prupe.1G532300	9.66247	17.2886	166.62	13.0721
Prupe.1G536500	6.63585	3.27844	9.77967	1.44147
Prupe.1G538600	5.3859	6.12278	7.32131	4.35823
Prupe.1G538800	3.33968	1.84984	6.68493	1.42121
Prupe.1G542600	140.534	170.907	245.216	111.64
Prupe.1G543400	44.1722	30.9606	62.5162	32.3894
Prupe.1G547900	89.0676	101.578	147.969	92.7472
Prupe.1G548200	58.7312	57.4546	180.262	64.5925
Prupe.1G550700	18.4402	18.4397	38.6146	13.5549
Prupe.1G551400	19.539	31.3702	94.8968	31.7598
Prupe.1G551800	1.07316	0.967849	2.3856	0.779794
Prupe.1G553300	8.4885	7.947	10.8682	5.07715
Prupe.1G553800	90.2286	67.1911	308.433	46.4172
Prupe.1G555200	89.3727	73.7153	286.397	60.1624
Prupe.1G555300	85.4504	77.7671	118.426	60.8216
Prupe.1G559900	5.11655	8.11363	21.2556	7.40028
Prupe.1G560600	21.1202	13.9874	58.047	11.7201
Prupe.1G561600	27.9878	20.2387	82.0184	36.0459
Prupe.1G561700	47.8674	45.8691	65.769	38.0074
Prupe.1G561800	87.4482	83.0681	191.6	91.4808
Prupe.1G562000	103.707	90.379	138.115	67.7157
Prupe.1G563900	189.2	167.199	397.374	152.239
Prupe.1G564000	4.06156	9.26029	10.7942	3.72037
Prupe.1G564100	10.5473	11.4925	19.9392	7.78041
Prupe.1G567600	15.7377	17.902	20.2882	12.5206
Prupe.1G569500	3.35438	2.69215	5.40098	2.38511
Prupe.1G569600	24.7523	20.8786	41.2557	18.3582
Prupe.1G570800	18.7138	28.5452	1138.27	60.4248
Prupe.1G572200	43.5297	7.81676	62.8418	2.42029
Prupe.1G573800	21.6945	19.2129	49.1236	17.5284
Prupe.1G576600	17.8232	19.9452	26.2935	15.4482
Prupe.1G578900	48.0036	43.0577	112.331	42.3652
Prupe.1G579300	22.6054	23.4171	28.8081	11.552
Prupe.1G580100	3.10878	2.91334	4.11976	2.35718
Prupe.1G580300	2.84178	2.53252	12.8858	2.58881
Prupe.1G581900	183.498	183.766	221.748	123.691
Prupe.1G582200	53.7704	66.4817	93.6137	60.655
Prupe.1G582500	205.686	96.4773	284.798	101.853
Prupe.1G583000	20.6007	17.712	33.2459	19.0591
Prupe.1G585000	20.7634	16.0689	27.893	14.2994
Prupe.1G585400	76.9622	60.6519	275.821	41.325
Prupe.2G001700	4.33911	3.486	7.33326	3.31014
Prupe.2G003100	17.9022	18.6967	27.5431	13.034
Prupe.2G009600	1041.2	891.178	1322.72	845.41
Prupe.2G010300	123.232	122.783	184.287	113.553
Prupe.2G011500	0.301265	0.265555	0.469714	0.199743
Prupe.2G011700	25.986	21.6899	29.8838	19.5958
Prupe.2G011800	0.418268	0.406785	0.878428	0.328869
Prupe.2G012000	0.812581	0.554535	5.10963	0.271219
Prupe.2G012400	0.253937	0.381577	0.506396	0.177128
Prupe.2G013000	0.931728	0.744969	11.1971	0.183761
Prupe.2G013200	0.429983	0.319647	1.03047	0.313854
Prupe.2G013300	0.830176	0.421601	1.29134	0.308837
Prupe.2G013900	0.394893	0.366457	1.34811	0.331499
Prupe.2G014000	0.954978	0.856992	2.12132	0.532429
Prupe.2G019200	17.9844	14.9318	22.1897	9.79321
Prupe.2G021500	0.366323	0.458105	3.96435	0.502356
Prupe.2G021800	105.379	97.7208	291.08	81.0509
Prupe.2G023200	4.64792	16.3601	42.1118	21.4479
Prupe.2G023600	3.24129	1.5525	4.82076	1.36412
Prupe.2G023700	12.2783	7.53579	23.9775	1.13657
Prupe.2G024700	16.2949	23.2521	45.9502	21.4553
Prupe.2G026700	13.4348	9.24821	51.7435	8.89381
Prupe.2G027200	166.182	96.7375	195.484	61.7693
Prupe.2G032700	25.3146	23.7171	30.446	18.194
Prupe.2G033400	22.1732	11.2802	26.2258	5.04547
Prupe.2G037200	14.615	17.9317	43.816	22.2243
Prupe.2G040800	102.931	75.8646	159.552	72.8209
Prupe.2G042900	108.589	105.164	177.973	117.526
Prupe.2G043600	0.718549	5.41735	19.6888	2.49365
Prupe.2G045500	5.94283	8.99308	39.264	5.41931
Prupe.2G045900	6.07325	5.54476	23.7163	3.46169
Prupe.2G047400	1.12114	1.20478	12.3263	2.53344
Prupe.2G050900	14.3293	9.20307	17.6517	9.48957
Prupe.2G051400	3.82656	3.06934	5.23641	3.27416
Prupe.2G051700	27.3566	32.1061	47.3979	30.0547
Prupe.2G052500	46.405	31.1714	72.9531	20.1269
Prupe.2G053800	23.2257	17.7863	30.7849	11.0335
Prupe.2G061600	11.0679	9.63963	12.6702	8.48945
Prupe.2G061800	137.097	96.7786	165.43	84.2046
Prupe.2G063600	3.98188	5.03894	13.6209	5.36732
Prupe.2G065600	9.58794	8.5361	12.9054	3.85531
Prupe.2G065700	5.51393	6.38984	18.4535	5.01875
Prupe.2G070200	1.10127	1.17644	7.04838	1.57468
Prupe.2G070600	6.91433	8.41164	18.0472	9.78713
Prupe.2G071100	16.4422	15.2515	44.9574	28.7797
Prupe.2G079600	0.628345	1.0088	1.55203	0.74754
Prupe.2G079900	14.0327	21.6975	21.5813	11.8765
Prupe.2G083000	12.2221	11.3692	32.9346	10.5137
Prupe.2G084400	53.4519	43.8523	61.7831	33.9726
Prupe.2G084700	0.874427	1.06092	27.3576	0.757723
Prupe.2G085300	66.6616	37.2883	127.372	21.5616
Prupe.2G089000	19.5477	26.4249	37.2804	18.916
Prupe.2G089700	0.349066	0.324136	6.89902	1.43954
Prupe.2G090700	88.3845	79.637	250.866	87.0265
Prupe.2G091100	112.428	121.889	192.35	101.198
Prupe.2G091300	71.7855	79.364	114.964	66.7346
Prupe.2G095100	66.9749	75.644	162.272	66.5165
Prupe.2G096100	19.2888	24.9125	31.1002	17.6216
Prupe.2G098700	29.9761	42.5185	262.029	98.0041
Prupe.2G098900	46.5205	32.4961	52.8519	17.714
Prupe.2G104800	0.605519	0.901759	2.61538	0.981312
Prupe.2G105000	46.3495	36.9556	58.1142	32.107
Prupe.2G106000	6.78672	7.48665	19.867	5.46576
Prupe.2G106200	60.0931	53.0194	131.851	45.8166
Prupe.2G106400	59.789	73.2881	71.6154	33.3767
Prupe.2G106500	8.29293	8.12145	11.061	6.00499
Prupe.2G106600	9.97208	11.9056	17.8324	9.96621
Prupe.2G107600	0.509129	0.38767	0.857763	0.290028
Prupe.2G116000	0.132175	0.335484	1.49935	0.349419
Prupe.2G117900	5.30929	4.57666	19.4967	0.192243
Prupe.2G118000	13.4692	7.3156	30.8468	2.02383
Prupe.2G118600	0.4573	0.197349	1.11476	0
Prupe.2G118700	619.567	468.155	703.827	428.166
Prupe.2G119900	0.514091	0.487939	0.847306	0.343454
Prupe.2G120000	6.88973	3.62016	14.4237	3.54263
Prupe.2G120600	185.748	185.037	249.475	166.65
Prupe.2G122700	54.4432	54.557	158.757	48.9691
Prupe.2G122800	0.420378	0.762133	2.23322	0.41099
Prupe.2G127900	292.009	231.481	365.232	212.549
Prupe.2G130000	6.27846	7.44932	13.2753	5.29472
Prupe.2G131900	260.847	222.623	700.181	205.555
Prupe.2G134300	2.02581	1.76451	3.26046	1.52422
Prupe.2G139800	11.2473	13.2514	18.6681	7.12003
Prupe.2G140600	2.51926	4.95797	16.0181	3.88128
Prupe.2G143800	17.4615	17.4421	39.2969	18.6949
Prupe.2G144400	36.1485	31.6722	115.764	21.9797
Prupe.2G146000	5.05453	6.23347	9.68242	5.43353
Prupe.2G146200	1.9959	0.970002	2.59107	1.25496
Prupe.2G148200	4.06489	8.99238	6.73863	3.40073
Prupe.2G149300	7.31186	5.14731	11.7243	3.98786
Prupe.2G150800	12.153	10.2949	24.8618	10.0778
Prupe.2G152100	12.7429	10.7039	29.7286	11.5772
Prupe.2G153700	0.252729	0.0389055	0.574617	0.02869
Prupe.2G153800	11.6737	12.1463	136.665	11.8874
Prupe.2G154400	11.8219	11.0313	22.0648	11.3642
Prupe.2G155400	1.41814	1.64795	3.27225	1.02734
Prupe.2G155900	16.2819	12.4929	47.2436	8.01677
Prupe.2G156100	0.639183	0.521487	2.17201	0.21535
Prupe.2G156300	43.7908	42.2978	67.7205	38.4402
Prupe.2G156400	56.2935	89.9454	181.986	88.1602
Prupe.2G164400	138.955	83.2514	989.05	45.8379
Prupe.2G167000	1.84742	1.39417	74.7247	1.74625
Prupe.2G167300	38.1774	20.8212	103.969	19.0209
Prupe.2G167600	16.029	8.7027	38.4342	7.78265
Prupe.2G169600	20.508	17.6574	29.7729	14.0991
Prupe.2G170500	19.9906	13.3277	44.0658	12.2813
Prupe.2G172100	91.9516	80.806	305.668	53.2224
Prupe.2G173400	111.281	131.941	399.128	108.777
Prupe.2G174400	106.465	113.083	204.198	89.3463
Prupe.2G175200	10.001	10.4659	12.0706	7.20008
Prupe.2G175400	26.9261	22.9352	67.7514	22.1692
Prupe.2G176000	100.476	83.1536	122.987	75.3654
Prupe.2G176200	47.994	48.727	65.3743	38.7795
Prupe.2G176700	4.79657	5.54215	14.0446	8.80625
Prupe.2G178200	13.2336	12.5689	60.7599	7.7074
Prupe.2G178800	788.582	995.658	2134	952.426
Prupe.2G178900	26.6583	22.7812	37.1092	21.6103
Prupe.2G179200	18.3111	32.4547	171.591	23.1515
Prupe.2G179500	11.1467	13.1286	13.421	8.41311
Prupe.2G181100	68.812	68.9522	131.048	66.2083
Prupe.2G182500	0.0336861	0.0459723	0.0684061	0.0219056
Prupe.2G183700	0.545313	0.338954	1.98445	0.25619
Prupe.2G185800	11.2523	11.0625	17.0876	6.48057
Prupe.2G187600	69.3199	72.4327	123.396	65.3756
Prupe.2G188900	21.8088	21.1355	43.5901	20.1054
Prupe.2G189200	16.2371	16.3238	34.5342	14.646
Prupe.2G190100	7.11876	6.90219	11.1372	5.86357
Prupe.2G190700	40.9767	45.7727	89.1431	37.07
Prupe.2G192300	12.2179	6.83937	18.8721	3.26846
Prupe.2G193400	5.74726	3.63945	9.4613	4.00993
Prupe.2G193700	10.8037	16.0091	38.2462	16.1951
Prupe.2G194300	5.65824	5.33176	32.909	3.47902
Prupe.2G194400	298.807	208.312	988.677	81.4252
Prupe.2G195400	8.56214	9.66687	11.8309	5.12004
Prupe.2G195900	70.797	51.603	110.149	33.9203
Prupe.2G197400	6.54525	6.02726	7.79132	2.45625
Prupe.2G197500	91.1306	62.0914	114.342	57.4047
Prupe.2G198500	106.136	165.412	341.12	127.475
Prupe.2G198700	17.1855	17.286	39.3473	19.9344
Prupe.2G201300	38.8233	184.464	92.4188	32.1321
Prupe.2G202600	5.08719	170.471	17.5997	11.7222
Prupe.2G205300	1.58546	1.13342	3.14627	0.582588
Prupe.2G208300	25.0324	31.716	34.7719	18.1879
Prupe.2G211200	46.6594	40.877	78.0645	36.1787
Prupe.2G211300	270.23	178.662	371.19	199.456
Prupe.2G211400	70.6258	48.041	121.46	44.0135
Prupe.2G212000	0.63373	1.09117	2.20658	0.711094
Prupe.2G213500	12.6194	12.4518	16.333	9.13446
Prupe.2G213600	64.979	80.6739	406.926	25.342
Prupe.2G213800	51.8459	47.5148	61.9117	38.604
Prupe.2G214800	27.2958	26.568	37.0672	22.9428
Prupe.2G215000	135.523	113.615	348.758	76.5633
Prupe.2G215100	0.575357	0.807196	2.23326	0.733763
Prupe.2G215600	772.47	557.815	1179.61	508.587
Prupe.2G217800	37.3906	40.4681	90.848	34.0431
Prupe.2G221300	20.1643	17.6292	24.7861	11.063
Prupe.2G224200	55.1982	59.8869	148.393	55.8289
Prupe.2G225600	75.9973	72.0837	89.5414	59.1609
Prupe.2G226400	0.810021	1.56466	9.1897	0.994697
Prupe.2G227400	31.9496	29.8521	134.247	28.7873
Prupe.2G229100	109.755	74.8788	145.691	66.6265
Prupe.2G232800	35.2326	43.2363	67.0877	39.8334
Prupe.2G233000	47.4163	41.1026	89.7754	36.6582
Prupe.2G235800	2.36288	3.75811	15.7077	3.05977
Prupe.2G236100	26.6887	32.2951	47.3183	15.661
Prupe.2G237100	104.849	112.276	162.369	87.7471
Prupe.2G238500	201.468	166.807	275.978	176.3
Prupe.2G239300	2.50781	5.05683	11.0381	7.34362
Prupe.2G239400	83.1727	66.5682	536.208	65.5036
Prupe.2G241400	9.57059	8.93169	14.6907	7.17593
Prupe.2G241500	88.4516	105.281	129.412	64.9339
Prupe.2G241900	42.5269	25.8572	133.576	21.0371
Prupe.2G243400	229.548	63.8717	307.151	21.3016
Prupe.2G243500	0.207191	0.612777	3.95526	0.852365
Prupe.2G243800	634.478	437.287	1515.21	685.23
Prupe.2G244500	16.876	17.1939	28.7464	12.7511
Prupe.2G245400	1.77717	1.55983	26.0573	1.20556
Prupe.2G245900	9.34567	7.70801	11.8918	3.90086
Prupe.2G246000	53.6978	47.7782	89.028	45.9303
Prupe.2G247300	1276.88	1009.89	2694.52	431.585
Prupe.2G247500	9.03179	9.71306	28.6836	6.17276
Prupe.2G248800	43.7106	52.5952	145.017	61.0868
Prupe.2G249000	54.1603	48.1453	67.0916	28.2963
Prupe.2G249400	2.93369	2.64105	4.39055	2.93034
Prupe.2G250000	27.0237	28.0232	94.4761	26.8217
Prupe.2G250100	76.6839	64.2775	161.104	84.5225
Prupe.2G250400	70.529	71.976	93.0021	58.4586
Prupe.2G250900	2.35267	1.05552	7.38049	3.87098
Prupe.2G252900	32.1234	50.8569	117.412	38.7545
Prupe.2G253400	14.764	10.8726	26.7957	16.3935
Prupe.2G256100	65.4145	79.8565	94.5238	27.8739
Prupe.2G256300	64.6575	53.9734	139.091	38.6308
Prupe.2G257800	41.7605	44.0879	102.662	57.1211
Prupe.2G258500	5.34681	4.42365	15.4602	2.6021
Prupe.2G261700	2.76064	2.46407	10.0701	1.33265
Prupe.2G262800	75.1177	87.2406	467.05	98.6156
Prupe.2G262900	21.3468	52.6475	135.845	76.2297
Prupe.2G265400	16.7701	23.3466	28.2601	12.3174
Prupe.2G267100	73.2326	68.3457	111.409	57.8028
Prupe.2G269800	32.6156	51.1034	651.072	44.1898
Prupe.2G271000	0.491102	0.202638	17.1924	3.46442
Prupe.2G272600	61.3495	45.9265	80.8248	46.7599
Prupe.2G272700	20.3447	22.6954	50.0566	17.4554
Prupe.2G273700	14.2496	13.107	16.9978	10.0529
Prupe.2G279700	1540.3	1445.5	31619.3	129.579
Prupe.2G279900	3649.56	4154.3	7513.72	4112.77
Prupe.2G281600	137.167	165.361	230.682	147.439
Prupe.2G282600	1.34242	1.18246	2.01476	0.621302
Prupe.2G282900	106.045	100.136	521.754	170.794
Prupe.2G283800	18.7172	14.9052	25.0331	11.8386
Prupe.2G284000	186.829	119.22	223.618	55.6174
Prupe.2G285700	100.44	71.9786	326.085	50.9103
Prupe.2G289100	0.507799	0.161423	0.973857	0.177177
Prupe.2G290100	156.475	130.697	225.184	104.981
Prupe.2G290200	7.17303	8.82791	302.969	42.0349
Prupe.2G290300	19.2175	11.1992	48.0278	5.30758
Prupe.2G290400	0.21883	0.0611214	0.432478	0.0317111
Prupe.2G292500	21.2986	23.1708	32.518	18.462
Prupe.2G292700	0.183905	0.19816	0.229086	0.0991996
Prupe.2G293900	35.0861	37.9467	111.721	35.9857
Prupe.2G294100	39.2297	39.444	98.646	40.2336
Prupe.2G294800	23.6208	20.5365	46.6804	17.6414
Prupe.2G296000	2.50492	3.35493	7.39482	2.6293
Prupe.2G298800	237.991	273.745	362.349	180.68
Prupe.2G298900	27.8634	28.5718	66.179	32.0598
Prupe.2G299600	529.916	408.261	636.139	354.729
Prupe.2G300300	19.7488	22.2581	55.1156	20.452
Prupe.2G301300	3.73209	8.40221	9.90243	3.40042
Prupe.2G301600	30.3929	48.8881	68.8006	32.6893
Prupe.2G303000	19.4379	48.3104	80.3705	40.1519
Prupe.2G305800	154.62	169.614	597.189	292.728
Prupe.2G306100	9.75457	5.57022	47.6923	4.98522
Prupe.2G306200	92.4428	98.1718	187.904	95.685
Prupe.2G306300	204.997	291.601	433.458	266.613
Prupe.2G307100	7.81177	8.59976	12.7199	6.247
Prupe.2G308600	354.064	362.111	502.338	293.508
Prupe.2G308700	156.305	189.43	290.988	175.043
Prupe.2G309200	101.724	89.9529	255.889	88.0622
Prupe.2G310100	119.856	109.44	152.91	77.5593
Prupe.2G310400	351.56	238.925	405.779	203.426
Prupe.2G310500	48.0631	32.6744	110.882	16.4853
Prupe.2G311000	19.0184	15.3691	31.7167	16.5269
Prupe.2G313000	17.1407	15.3737	24.5071	12.8343
Prupe.2G314300	1.01925	1.51104	9.47373	0.499657
Prupe.2G314400	44.7186	43.8586	54.3503	24.3587
Prupe.2G316100	5.29481	3.84223	10.4276	5.57643
Prupe.2G316500	1.4939	0.94657	1.98617	0.325404
Prupe.2G317200	26.342	15.4344	44.7606	20.0627
Prupe.2G317300	51.4781	41.8271	59.1632	37.53
Prupe.2G318100	32.7241	28.2364	53.8909	27.3945
Prupe.2G318900	16.1224	10.7714	59.1797	6.413
Prupe.2G319000	38.1761	23.4621	49.7047	11.036
Prupe.2G321100	56.1391	29.6931	110.786	8.96239
Prupe.2G321700	2.93605	5.86806	46.4454	7.26571
Prupe.2G322400	77.6618	75.7095	191.069	61.2886
Prupe.2G323900	84.7075	72.0832	125.271	65.8135
Prupe.2G324300	46.2475	50.3065	120.694	52.7318
Prupe.2G324500	52.698	47.3438	76.8556	41.5672
Prupe.2G324900	3.98992	5.41459	12.1603	4.22781
Prupe.2G326300	2.83924	3.77772	14.3333	5.53337
Prupe.2G327300	26.114	28.0494	34.5749	19.8743
Prupe.2G328100	56.3616	64.0898	77.8896	39.9039
Prupe.2G329600	88.562	72.0012	105.857	60.4638
Prupe.2G329900	230.441	181.736	302.371	147.541
Prupe.3G000800	3.83398	8.1069	15.2898	9.90059
Prupe.3G001200	14.0819	13.9716	26.9993	15.1354
Prupe.3G001400	85.8492	20.4958	115.088	7.64815
Prupe.3G003000	23.7057	20.2404	55.4516	15.3856
Prupe.3G004100	24.5118	25.6864	94.8838	50.7202
Prupe.3G004400	71.0158	87.151	238.944	62.5766
Prupe.3G005200	1516.68	1586.73	2178.41	1407.82
Prupe.3G006100	31.0223	35.747	102.523	30.333
Prupe.3G006500	10.909	11.9942	15.9334	10.5572
Prupe.3G012200	630.788	168.2	874.46	43.9935
Prupe.3G013800	3.45711	3.88071	45.0903	4.11842
Prupe.3G014200	3.12902	3.53686	5.71193	3.65309
Prupe.3G015300	3.02263	2.11178	3.83537	0.733631
Prupe.3G015900	129.95	476.889	1178.94	131.206
Prupe.3G016000	0.405669	0.881492	3.58268	0.87157
Prupe.3G016400	2.14387	1.95616	2.92152	1.67867
Prupe.3G016900	3.56779	3.48288	4.13928	1.4765
Prupe.3G018100	4.05799	4.05275	4.69338	2.32937
Prupe.3G020600	4.20157	3.58229	11.2946	2.76962
Prupe.3G020900	50.1673	42.0531	59.8212	31.8855
Prupe.3G021500	24.0922	21.5999	54.5326	13.8447
Prupe.3G023300	42.8406	32.5998	59.1651	24.3867
Prupe.3G025900	18.2453	17.138	326.311	11.2707
Prupe.3G026100	48.2066	38.0294	103.095	23.1098
Prupe.3G026200	2.37458	2.03039	3.29768	0.913267
Prupe.3G026900	0.86885	0.871641	3.74789	0.671628
Prupe.3G027200	4.3655	4.34231	10.6645	3.55258
Prupe.3G027300	0.0358776	0.037574	0.594967	0.0334732
Prupe.3G027400	13.1897	12.266	196.732	7.26999
Prupe.3G029000	95.2531	82.7507	197.835	74.9755
Prupe.3G029900	37.2317	18.078	67.2599	10.4215
Prupe.3G030200	6.94465	9.73301	31.393	10.3142
Prupe.3G030700	190.996	221.02	390.308	205.111
Prupe.3G031600	2.98505	1.10345	5.37833	1.46541
Prupe.3G034800	5.20954	6.84259	7.12563	3.55047
Prupe.3G037300	40.026	37.6817	68.2846	37.3661
Prupe.3G038800	23.8757	26.2306	49.7212	26.9004
Prupe.3G039700	137.843	132.361	679.487	158.532
Prupe.3G040400	13.6424	10.2812	65.5784	8.13234
Prupe.3G042400	334.089	315.534	536.933	289.712
Prupe.3G043200	15.377	8.95908	21.9525	4.4438
Prupe.3G044300	1.11595	1.09533	2.23149	1.0503
Prupe.3G050100	6.65559	10.8031	39.0937	17.4784
Prupe.3G051000	16.6749	14.864	20.2043	12.0194
Prupe.3G051100	84.9258	85.2224	169.949	46.3499
Prupe.3G052200	0.399878	0.534139	4.85726	0.173434
Prupe.3G053000	34.0821	53.2598	160.118	39.4646
Prupe.3G053800	86.5256	106.156	202.191	131.407
Prupe.3G056400	31.5813	29.1929	60.4781	20.2229
Prupe.3G057200	67.4539	59.6304	168.928	44.0626
Prupe.3G057300	76.5868	72.2614	251.838	47.8179
Prupe.3G057700	137.033	107.839	168.572	90.3961
Prupe.3G059300	14.945	30.4566	114.188	30.3821
Prupe.3G060700	91.242	72.1931	103.558	56.7996
Prupe.3G061500	11.9558	14.1914	18.5485	8.77176
Prupe.3G062900	0.813892	0.788364	2.83551	0.655587
Prupe.3G065100	26.7547	29.2042	157.889	25.7432
Prupe.3G065200	78.0766	71.7519	166.35	71.2218
Prupe.3G066800	11.2027	12.8445	24.1753	7.53371
Prupe.3G067200	11.1274	11.946	51.7584	8.4587
Prupe.3G067800	30.8555	32.9106	71.7004	37.1857
Prupe.3G068000	3.36146	2.08116	15.6131	0.604491
Prupe.3G068600	3.83031	2.99523	4.6365	2.5777
Prupe.3G068700	45.7994	62.5994	245.945	54.2005
Prupe.3G068900	13.6891	10.5966	46.3882	11.923
Prupe.3G070400	24.6974	25.2884	36.5668	21.3715
Prupe.3G072000	26.9508	19.8779	153.117	16.0112
Prupe.3G075300	249.925	301.902	946.823	269.507
Prupe.3G080200	26.4753	27.6872	46.0315	22.1896
Prupe.3G080600	23.6445	17.5331	29.5469	7.50344
Prupe.3G080700	1.87536	1.46123	2.91395	0.947636
Prupe.3G081300	6.82657	5.12916	8.6382	4.16753
Prupe.3G083600	0.0652715	0.0377265	0.351286	0.0170098
Prupe.3G085200	6.04615	2.18771	29.1209	1.00028
Prupe.3G086100	2.91207	1.80199	3.90144	1.3241
Prupe.3G086900	5.95061	6.60201	12.6872	5.13908
Prupe.3G088500	41.9743	41.7031	77.6568	23.569
Prupe.3G088600	0.0957024	0.0914309	1.14975	0.158641
Prupe.3G091700	12.242	14.9287	27.4842	9.50673
Prupe.3G091800	60.4609	77.44	74.5899	50.1425
Prupe.3G092000	56.362	80.0347	156.253	80.571
Prupe.3G092600	5.85529	3.75732	15.6045	1.75616
Prupe.3G092900	54.9062	50.6347	136.556	31.9935
Prupe.3G093200	12.5896	10.0866	15.9108	9.15075
Prupe.3G094400	41.5938	35.6652	49.5215	33.1232
Prupe.3G094500	41.0333	38.5399	91.0061	34.8651
Prupe.3G096500	41.4248	44.6527	65.4518	35.1339
Prupe.3G096600	3.36082	3.80929	6.38642	2.80646
Prupe.3G096800	28.6286	31.9613	65.5	31.7044
Prupe.3G100300	8.23267	7.55541	20.8206	2.6386
Prupe.3G102200	139.265	144.886	409.619	100.735
Prupe.3G102300	30.6285	31.9717	115.696	27.2222
Prupe.3G103700	54.2245	60.2363	220.158	37.3856
Prupe.3G104100	2.15497	1.90459	2.90428	1.65464
Prupe.3G106100	105.323	99.1026	127.78	82.216
Prupe.3G106800	20.9548	18.9294	31.6266	16.4052
Prupe.3G106900	21.6546	19.9221	117.262	11.73
Prupe.3G107200	34.7131	273.16	78.148	48.8854
Prupe.3G107700	21.2749	21.5125	46.4858	13.2966
Prupe.3G108900	11.7688	9.24837	35.4624	8.90768
Prupe.3G112700	104.922	93.7187	302.986	80.473
Prupe.3G114200	81.488	31.2684	103.673	12.8246
Prupe.3G114300	9.88663	7.57521	37.5498	3.10037
Prupe.3G117500	8.50797	12.2642	38.7421	7.44581
Prupe.3G117600	95.7644	72.8499	147.457	54.9582
Prupe.3G117700	8.1486	11.9148	22.813	11.012
Prupe.3G118300	130.817	119.913	263.101	133.324
Prupe.3G121200	5.21892	5.11511	16.6769	4.26517
Prupe.3G122900	53.4942	56.471	88.6807	46.0548
Prupe.3G124500	33.4277	25.7515	39.5532	22.4748
Prupe.3G127200	65.7585	64.6155	82.7418	52.6516
Prupe.3G135700	3.93294	1.81962	6.69636	1.16224
Prupe.3G136400	45.5369	29.42	67.2011	24.3971
Prupe.3G137000	171.509	226.86	1261.21	178.626
Prupe.3G137800	93.3626	98.0455	163.303	74.449
Prupe.3G138400	51.8664	40.2556	86.8235	32.1391
Prupe.3G143800	1.69003	2.77948	15.733	4.55136
Prupe.3G143900	36.5565	14.6826	1376.03	506.689
Prupe.3G144100	0.989344	0.962705	48.334	25.6028
Prupe.3G145800	6.35114	4.72395	11.5558	4.27035
Prupe.3G146300	35.0806	40.19	80.6194	34.1432
Prupe.3G146500	4.14501	3.0047	11.4913	3.50098
Prupe.3G147800	39.0743	19.8139	51.6751	8.59846
Prupe.3G149600	72.1389	55.8647	146.248	22.6994
Prupe.3G150000	420.305	465.151	870.865	577.332
Prupe.3G151500	9.32035	10.663	14.0997	7.35707
Prupe.3G152100	1.96022	1.65403	5.72069	1.82591
Prupe.3G153100	35.1027	82.9757	42.1909	17.3779
Prupe.3G155900	2.157	1.6715	9.49276	0.441656
Prupe.3G156300	6.35698	5.00415	7.63625	2.09197
Prupe.3G156400	0.309273	0.3846	0.747405	0.370988
Prupe.3G157400	6.77975	7.37511	13.9359	6.8186
Prupe.3G157500	0.258535	0.290673	0.461867	0.181055
Prupe.3G159600	32.7878	32.3187	123.592	24.5152
Prupe.3G160800	61.6075	61.8136	81.3549	52.7198
Prupe.3G163500	0.533975	0.542565	1.12827	0.640973
Prupe.3G164100	19.4494	26.2692	57.2882	7.60381
Prupe.3G164900	40.5666	19.4352	64.3551	9.58474
Prupe.3G165500	206.478	284.838	474.255	190.623
Prupe.3G167200	117.996	102.376	158.544	83.3382
Prupe.3G167600	39.8874	37.8654	53.4518	35.8633
Prupe.3G168100	97.0351	53.5842	431.935	24.2169
Prupe.3G168400	77.4946	62.3802	94.8027	61.3766
Prupe.3G170300	4.73496	2.82224	21.8872	3.95445
Prupe.3G170500	7.68095	7.88023	16.5815	7.18632
Prupe.3G173900	4.1215	4.30191	6.81296	2.98197
Prupe.3G174100	4.19075	4.00162	9.48358	3.73119
Prupe.3G174500	3.06951	1.53574	7.2627	1.04426
Prupe.3G175100	7.62167	6.08456	13.2017	6.38234
Prupe.3G177700	328.145	429.729	448.143	246.741
Prupe.3G179200	121.708	100.441	168.516	106.228
Prupe.3G179500	63.0654	73.5882	91.8335	58.9554
Prupe.3G179600	40.2167	37.4038	106.831	22.2142
Prupe.3G180300	1.31311	1.11802	1.67951	0.804054
Prupe.3G182600	4.4587	3.25286	6.08171	1.56024
Prupe.3G184800	5.51711	10.1788	11.3714	5.41581
Prupe.3G184900	2.87547	7.30145	14.3636	3.61181
Prupe.3G186500	289.865	449.481	2249.64	439.357
Prupe.3G187300	718.492	983.62	1954.31	969.957
Prupe.3G187500	44.3479	57.6558	223.819	47.5991
Prupe.3G187900	18.3078	22.1977	45.4996	25.6236
Prupe.3G188000	318.447	241.501	442.863	198.088
Prupe.3G194800	37.5333	33.4931	54.1588	19.2058
Prupe.3G197600	0.96488	0.680297	7.59832	0.260023
Prupe.3G198600	4.03571	2.8833	48.0421	1.72007
Prupe.3G200500	14.4031	11.411	31.2801	5.25463
Prupe.3G203000	1.48325	1.58326	2.33028	0.925944
Prupe.3G206400	26.4534	26.7411	37.7966	20.3302
Prupe.3G207800	56.3345	115.399	186.997	99.4142
Prupe.3G208000	11.2043	13.7529	14.3431	9.49508
Prupe.3G209500	14.5516	19.5616	39.6513	15.3658
Prupe.3G210900	17.2888	12.0114	26.1265	8.36631
Prupe.3G211600	412.214	176.249	682.261	49.3486
Prupe.3G216500	16.8459	13.3584	27.7666	9.58407
Prupe.3G222600	335.569	234.556	394.113	207.465
Prupe.3G224900	54.5095	57.7371	192.231	39.36
Prupe.3G225700	1.45691	0.966095	4.52667	0.266912
Prupe.3G228300	57.1377	74.4586	122.944	74.5945
Prupe.3G228700	394.878	400.738	994.738	319.35
Prupe.3G232900	16.1835	25.4923	63.5131	29.3061
Prupe.3G235000	19.3136	26.2919	122.973	12.5149
Prupe.3G235200	160.794	198.508	460.153	161.645
Prupe.3G239900	10.095	20.3921	36.352	16.6222
Prupe.3G240800	679.467	586.935	995.671	498.043
Prupe.3G240900	1.7441	1.78839	3.77632	2.2626
Prupe.3G241500	107.815	117.675	162.782	109.293
Prupe.3G243700	17.0315	16.857	22.4983	13.4697
Prupe.3G245100	2.56621	3.17352	55.8312	1.44072
Prupe.3G246600	77.3073	77.8939	133.885	60.4636
Prupe.3G246700	18.6335	15.7276	31.614	13.665
Prupe.3G247500	8.41929	8.06457	12.653	8.3366
Prupe.3G248000	3.9834	5.27029	7.15513	4.62615
Prupe.3G248400	93.264	46.5955	127.786	45.9765
Prupe.3G248900	8.46855	6.55268	13.3911	4.42068
Prupe.3G249100	144.145	164.235	234.107	114.743
Prupe.3G249300	0.320352	0.183287	0.420455	0.0367574
Prupe.3G252600	26.432	30.6895	35.175	17.2853
Prupe.3G253800	14.5405	5.69008	19.6348	3.4626
Prupe.3G254700	25.9429	34.7664	41.4691	18.5667
Prupe.3G256500	4.74975	5.16053	7.61808	4.96983
Prupe.3G258200	55.7454	52.1172	213.065	60.1443
Prupe.3G258300	12.6489	12.8882	30.943	8.79381
Prupe.3G259000	61.9942	71.796	150.141	53.6878
Prupe.3G259100	19.7452	29.716	122.22	25.1961
Prupe.3G262100	28.264	21.0207	34.9348	17.2676
Prupe.3G262800	24.2707	31.8384	53.956	28.2595
Prupe.3G263100	89.6207	51.5863	259.098	47.4119
Prupe.3G264600	49.8303	61.9436	164.527	83.2194
Prupe.3G265600	71.336	67.1998	129.261	64.5383
Prupe.3G265700	17.1265	15.0419	23.0974	12.9882
Prupe.3G266100	2.21651	2.4755	11.5938	2.13808
Prupe.3G266200	40.3834	60.9735	64.0829	38.2927
Prupe.3G266300	36.2662	62.3709	173.179	85.242
Prupe.3G267100	4.02633	5.29938	23.4665	5.10239
Prupe.3G267200	0.0306175	0.13607	4.68751	0.1417
Prupe.3G267800	253.018	357.214	330.905	185.246
Prupe.3G269200	8.45675	9.76222	20.8011	7.01594
Prupe.3G269700	166.517	139.907	239.573	118.896
Prupe.3G272600	16.8817	12.013	45.9833	7.97297
Prupe.3G274200	1.34469	2.26431	5.74638	1.85901
Prupe.3G275000	47.0123	50.307	100.198	48.9601
Prupe.3G276300	140.677	111.541	216.661	115.427
Prupe.3G278200	19.7393	16.7682	26.2304	16.957
Prupe.3G278300	8.17989	9.51817	38.4558	8.01168
Prupe.3G278600	14.9508	11.0148	18.6475	8.49451
Prupe.3G280000	21.6299	27.9961	42.2235	22.7181
Prupe.3G280200	397.599	357.152	555.86	341.483
Prupe.3G283100	178.552	140.909	612.654	126.051
Prupe.3G283200	19.127	23.0558	65.8717	16.7932
Prupe.3G283800	34.0794	31.2551	48.1261	19.5029
Prupe.3G285200	14.067	11.8687	19.805	6.88366
Prupe.3G285800	71.1388	117.208	466.656	62.9506
Prupe.3G286200	43.7045	46.3532	62.7192	39.1352
Prupe.3G286400	26.0498	29.329	44.5837	24.2529
Prupe.3G286700	15.4908	12.8878	18.5791	9.09149
Prupe.3G288500	5.59604	4.63159	7.19684	3.24086
Prupe.3G289400	31.4437	17.6958	44.4037	14.223
Prupe.3G289800	7.1181	6.779	47.3992	4.83349
Prupe.3G289900	17.6168	33.3965	35.4075	10.8618
Prupe.3G290000	20.4695	22.6036	44.123	21.7978
Prupe.3G292600	2.25718	1.7973	5.8404	1.72225
Prupe.3G292800	12.8201	13.2871	88.3142	8.922
Prupe.3G294400	4.16597	3.52083	5.19227	1.45892
Prupe.3G295000	34.1712	33.9463	220.188	25.1427
Prupe.3G295400	32.0842	36.4392	65.1596	30.0272
Prupe.3G295900	14.3465	14.0288	19.3712	11.5655
Prupe.3G296200	9.65005	7.66954	15.5468	5.76221
Prupe.3G296900	8.42617	5.96484	14.1294	3.97744
Prupe.3G298700	4.06791	8.56908	7.44628	3.6699
Prupe.3G299400	16.5553	13.4834	21.8405	10.7854
Prupe.3G299500	19.3979	15.893	23.4987	14.8387
Prupe.3G303900	55.6633	44.7221	79.3029	22.7305
Prupe.3G308300	8.04462	14.1568	30.7055	10.3245
Prupe.3G309100	70.207	49.9637	92.9801	45.191
Prupe.3G312900	6.38431	5.64648	21.0561	12.2092
Prupe.3G314000	23.8645	17.4304	44.846	19.2317
Prupe.3G314700	47.6775	39.4577	95.0578	28.6867
Prupe.3G315100	152.942	151.893	261.551	161.547
Prupe.4G000700	19.941	23.8341	34.0625	21.4897
Prupe.4G002100	10.0104	8.9243	12.6713	5.02904
Prupe.4G002600	84.6754	76.3067	337.903	95.4743
Prupe.4G002700	48.4607	36.8481	72.055	29.3837
Prupe.4G002800	19.507	19.7355	54.7635	16.5143
Prupe.4G003000	0.13445	0.102806	0.95745	0.0461692
Prupe.4G003100	30.1822	21.3166	48.1988	17.0161
Prupe.4G004300	0.257484	0.459624	28.1432	1.07361
Prupe.4G004900	52.8056	54.0202	142.872	23.1064
Prupe.4G006100	9.40679	15.1938	20.1223	9.27747
Prupe.4G008500	50.9354	42.1652	67.2385	25.9051
Prupe.4G022000	4.08847	2.24413	63.2146	1.01901
Prupe.4G023400	189.611	253.132	1142.91	281.667
Prupe.4G023600	12.9344	13.2927	30.5004	12.7973
Prupe.4G024000	277.239	210.219	334.466	219.559
Prupe.4G024100	4.99583	3.63804	7.16149	2.40976
Prupe.4G025700	17.7993	21.2067	30.6472	18.8274
Prupe.4G026600	29.5915	29.236	193.601	33.7171
Prupe.4G028200	22.5248	36.3548	173.636	24.4495
Prupe.4G029100	8.65371	6.67274	96.5148	4.43807
Prupe.4G031100	16.5148	19.6982	31.7977	16.4202
Prupe.4G034900	36.8811	37.2343	90.5465	40.8466
Prupe.4G035700	146.967	83.7891	1114.8	61.1223
Prupe.4G036100	400.055	379.31	732.966	331.06
Prupe.4G036400	33.6029	32.5156	39.3884	21.6598
Prupe.4G036800	4.81748	10.1101	14.653	7.10141
Prupe.4G037100	272.022	409.906	1176.12	589.146
Prupe.4G038100	5.93733	5.49366	46.3795	11.4938
Prupe.4G038500	2.84565	2.02414	12.0436	2.18619
Prupe.4G039300	2.33398	3.21439	14.9734	1.92646
Prupe.4G042100	136.904	61.9089	321.156	31.5025
Prupe.4G044100	6.14996	9.12461	425.043	5.95676
Prupe.4G046100	21.7497	36.2131	108.384	63.6284
Prupe.4G046300	0.126699	0.410553	0.378297	0.133544
Prupe.4G049600	4.24616	2.17567	352.931	31.8035
Prupe.4G050800	492.37	369.454	1047.96	99.9278
Prupe.4G051500	137.6	122.666	189.104	96.5419
Prupe.4G055200	90.7807	128.319	168.93	76.2451
Prupe.4G056200	19.5904	29.2414	73.3428	37.316
Prupe.4G059500	27.5934	41.8963	50.4298	27.6176
Prupe.4G060000	67.1879	76.717	239.51	57.1464
Prupe.4G061600	74.8624	58.9693	87.1143	45.2291
Prupe.4G061800	95.4621	105.057	194.14	105.56
Prupe.4G062200	63.8168	34.6709	125.293	56.9213
Prupe.4G066400	3.72378	3.72104	7.88669	2.24876
Prupe.4G067300	334.767	365.722	616.294	290.686
Prupe.4G068200	7.6323	9.63305	20.7968	12.4236
Prupe.4G068300	346.03	344.248	863.21	307.235
Prupe.4G069200	12.5116	3.66957	17.2982	3.11977
Prupe.4G069700	47.7245	52.1802	121.642	52.207
Prupe.4G070300	3.10786	3.49412	11.9685	3.68525
Prupe.4G072300	7.50599	5.73191	48.4157	1.94426
Prupe.4G073800	215.966	172.735	253.326	152.271
Prupe.4G074500	6.93139	5.75076	10.9722	4.99523
Prupe.4G074600	192.143	201.486	272.548	175.205
Prupe.4G074800	3.79098	2.73686	8.34772	2.12871
Prupe.4G080000	0.682553	0.973671	1.8257	1.13325
Prupe.4G080400	12.1835	11.2266	31.8469	11.1646
Prupe.4G083300	32.0267	27.7751	42.8202	20.852
Prupe.4G083500	34.1889	28.1709	77.8024	21.2283
Prupe.4G084100	2.83425	2.8831	3.78366	2.08182
Prupe.4G085500	42.1073	33.876	67.0529	22.6582
Prupe.4G085800	42.9008	49.8102	99.4209	46.1538
Prupe.4G086300	375.843	237.758	562.178	125.369
Prupe.4G088900	409.328	336.344	589.578	374.496
Prupe.4G089300	13.4413	15.1099	22.7617	13.3016
Prupe.4G090100	5.22286	3.47414	18.8854	6.67035
Prupe.4G090400	17.8955	15.9381	27.1427	12.4644
Prupe.4G091400	17.7634	83.7046	23.5657	11.98
Prupe.4G096400	1003.76	515.07	2196.68	280.175
Prupe.4G099600	1.25894	2.58389	104.017	1.90726
Prupe.4G101200	298.784	265.908	352.357	228.36
Prupe.4G101700	20.8476	19.391	116.991	18.8028
Prupe.4G102200	8.01614	6.41249	11.1739	6.78661
Prupe.4G102500	35.589	38.9233	47.0862	29.8768
Prupe.4G104100	1.57841	3.79045	17.7285	3.65561
Prupe.4G104400	0.466274	0.651877	2.8511	0.561645
Prupe.4G105100	352.696	282.295	587.846	276.918
Prupe.4G107300	50.5289	41.6022	64.8161	32.7532
Prupe.4G108300	83.9521	82.5419	134.307	65.4378
Prupe.4G108700	5.46352	5.08972	10.6318	6.20069
Prupe.4G109100	13.1152	12.325	24.5128	12.4534
Prupe.4G110400	56.8006	54.5832	68.7178	33.3372
Prupe.4G112100	54.4197	60.8233	92.6006	58.8693
Prupe.4G112600	2.70714	0.546056	6.5393	0.462644
Prupe.4G114000	46.6698	43.5913	93.6434	42.6259
Prupe.4G114200	5.68132	5.52259	7.55238	4.16919
Prupe.4G114800	2.78044	2.21361	5.59434	1.31458
Prupe.4G114900	33.3775	29.93	132.57	31.109
Prupe.4G115300	9.08779	8.3835	15.9706	5.94372
Prupe.4G115900	42.6968	30.7178	61.4168	35.9966
Prupe.4G117400	247.333	215.609	382.854	177.757
Prupe.4G118000	4.57157	3.0005	6.02455	1.71237
Prupe.4G119200	3.91206	5.3323	48.1668	6.04674
Prupe.4G120400	44.9686	11.9293	264.393	4.59421
Prupe.4G121100	1041.75	775.194	1741.39	669.81
Prupe.4G124100	5.64744	4.57966	10.7476	2.43757
Prupe.4G124600	6.69981	5.34086	37.3229	4.45053
Prupe.4G124900	108.298	120.238	725.304	103.827
Prupe.4G127700	1.51475	1.49955	5.91914	0.889014
Prupe.4G131000	0.221387	0.24828	0.530024	0.131609
Prupe.4G132000	164.081	99.0425	198.696	97.2317
Prupe.4G135700	21.963	13.1617	25.5515	10.8778
Prupe.4G136100	17.524	17.7327	20.9314	12.7325
Prupe.4G137300	4.11242	1.85063	11.0217	1.49644
Prupe.4G137600	5.92465	6.27237	16.1144	4.68867
Prupe.4G137700	31.4982	27.3155	43.7334	23.881
Prupe.4G142600	12.4829	9.89984	48.4545	6.94073
Prupe.4G143600	1.49753	0.444386	2.96702	0.245458
Prupe.4G143900	10.6169	13.7196	22.9483	11.3124
Prupe.4G144200	27.2342	30.7982	48.2873	24.9554
Prupe.4G147900	29.9596	26.8318	48.9536	26.9202
Prupe.4G148900	108.112	112.815	146.066	97.5714
Prupe.4G150200	164.326	135.15	469.782	193.15
Prupe.4G150400	2.14431	1.64616	2.84313	1.11091
Prupe.4G152300	20.4405	23.3661	69.9127	17.3605
Prupe.4G153300	33.0229	44.0686	83.4636	42.8489
Prupe.4G154700	38.7302	31.5949	45.206	25.2807
Prupe.4G155100	4.89398	10.8896	38.326	9.7528
Prupe.4G155900	38.4785	34.4239	43.8553	14.2515
Prupe.4G156200	28.1824	27.8773	44.4742	28.1046
Prupe.4G156500	5.533	12.5217	17.394	5.99041
Prupe.4G157800	10.8914	10.7065	13.1655	6.94058
Prupe.4G158000	46.7024	33.9391	107.789	37.0843
Prupe.4G164000	19.2879	28.6974	212.268	48.627
Prupe.4G164400	30.723	24.7669	36.4229	21.0223
Prupe.4G164800	52.8285	51.5158	68.9508	43.3134
Prupe.4G165200	33.2971	37.7839	59.2778	34.4328
Prupe.4G167400	12.5909	14.4754	26.5578	17.6686
Prupe.4G167900	0.56683	0.817007	0.847209	0.344732
Prupe.4G168000	9.49693	5.4239	14.9808	3.6225
Prupe.4G169000	8.58189	6.48939	15.4668	5.52842
Prupe.4G170000	8.31749	7.56891	10.3327	6.82653
Prupe.4G170100	21.8332	20.9798	28.0917	16.4218
Prupe.4G172100	148.618	138.267	187.901	108.234
Prupe.4G172400	282.484	331.639	678.627	283.188
Prupe.4G174400	35.3739	57.4977	352.498	44.7728
Prupe.4G176900	13.6221	9.9242	22.2484	7.03451
Prupe.4G177700	4.98615	3.28234	7.3465	3.56889
Prupe.4G179800	21.0248	17.3633	384.366	16.5001
Prupe.4G180600	578.541	429.701	1182.94	610.111
Prupe.4G181300	10.8172	17.6154	172.455	24.8745
Prupe.4G181400	8.26542	8.57053	20.7579	10.6041
Prupe.4G181600	232.155	307.302	371.119	232.07
Prupe.4G183000	33.8786	34.0515	78.9282	28.7162
Prupe.4G183200	77.8179	106.639	172.734	103.76
Prupe.4G185400	49.6182	77.7689	664.152	50.9644
Prupe.4G185700	1.69852	0.717859	2.46697	0.451475
Prupe.4G186800	23.3514	15.9849	261.102	9.42536
Prupe.4G187300	37.9869	24.5841	85.9326	20.6482
Prupe.4G189200	15.5006	17.3192	24.0227	14.3091
Prupe.4G191500	73.3747	79.4304	418.634	43.5532
Prupe.4G191900	2.58868	3.64085	6.87453	3.00606
Prupe.4G193000	3.61884	4.81921	7.60171	4.60764
Prupe.4G193300	7.96311	5.90625	16.7289	3.84122
Prupe.4G196500	13.1143	17.9789	27.1235	17.2298
Prupe.4G197200	2.55436	2.16644	3.11229	0.826704
Prupe.4G197500	6.59051	10.343	76.1338	11.2216
Prupe.4G197800	10.9239	7.81007	38.7521	5.84375
Prupe.4G201000	164.856	131.807	320.124	123.532
Prupe.4G201900	105.902	136.746	395.719	141.233
Prupe.4G202100	38.9113	35.1372	121.199	47.2957
Prupe.4G204900	529.794	590.888	1324.12	531.652
Prupe.4G206100	118.251	109.743	147.395	69.9186
Prupe.4G208400	22.2692	30.0333	52.1184	20.8153
Prupe.4G209400	10.6485	7.54394	12.261	4.89299
Prupe.4G210100	13.2493	17.8243	28.4588	17.2434
Prupe.4G212800	2.64805	2.32108	3.10272	0.659441
Prupe.4G213800	40.581	39.5492	52.4466	28.9127
Prupe.4G214200	0.945961	1.58215	5.61941	1.08662
Prupe.4G215100	24.1682	18.6237	88.05	25.7846
Prupe.4G216000	0.0132092	0.0239562	1.0865	0
Prupe.4G217700	1899.23	1973.71	2457.6	1529.5
Prupe.4G219100	12.3905	12.7608	22.9806	14.4494
Prupe.4G220700	6.98665	7.63817	21.4223	7.20066
Prupe.4G221600	7.43684	11.1815	25.815	5.17302
Prupe.4G222300	104.292	106.6	242.503	137.603
Prupe.4G222700	20.5891	23.0525	44.4011	18.6282
Prupe.4G227900	47.6984	63.6817	374.591	68.3245
Prupe.4G228000	18.2882	19.1157	26.4351	16.2327
Prupe.4G231900	184.842	178.334	265.732	166.487
Prupe.4G232500	15.4472	15.8995	22.6979	8.88995
Prupe.4G233000	30.5265	26.1981	55.5547	27.8697
Prupe.4G237800	57.1261	52.3957	73.4993	30.7309
Prupe.4G239400	182.209	226.507	477.288	174.631
Prupe.4G241600	24.8145	17.3028	31.8589	6.17857
Prupe.4G243400	6.20111	8.09393	19.7899	9.04056
Prupe.4G243800	14.7639	12.6807	23.2921	8.99271
Prupe.4G244100	70.5966	33.7407	81.0525	13.1648
Prupe.4G246400	0.151851	0.108583	0.688406	0.126924
Prupe.4G248500	1.38413	1.60491	3.47385	0.940523
Prupe.4G249500	208.652	207.291	281.152	151.852
Prupe.4G250200	56.6782	43.9805	138.713	37.5747
Prupe.4G250400	1.67915	1.81491	2.18917	1.21087
Prupe.4G258800	18.2532	18.7413	33.1758	13.5261
Prupe.4G258900	114.843	113.826	155.283	88.9663
Prupe.4G261000	3.40249	3.83245	11.6597	2.37861
Prupe.4G263800	26.0977	25.8556	50.1979	23.1585
Prupe.4G263900	8.06843	6.80056	50.7539	6.25487
Prupe.4G265800	256.585	188.399	361.138	165.347
Prupe.4G267100	76.9929	85.5453	115.278	75.0638
Prupe.4G267700	36.6805	33.8691	58.4116	28.1495
Prupe.4G267800	0.385566	0	1.72202	0.0758805
Prupe.4G268000	54.3487	43.8734	65.6225	39.3465
Prupe.4G272100	217.072	248.615	472.849	201.043
Prupe.4G273900	618.868	524.101	1033.2	580.304
Prupe.4G274700	29.9403	24.9566	55.7473	26.9979
Prupe.4G274800	0.653188	0.625686	2.39194	0.645881
Prupe.4G275200	21.6894	21.0779	40.8311	19.0445
Prupe.4G275500	91.7964	89.5473	410.361	72.5238
Prupe.4G275600	12.0422	10.2002	18.8971	5.62401
Prupe.4G276400	0.547075	0.515781	3.57456	1.0855
Prupe.4G279800	1.17404	0.461438	1.59517	0.712792
Prupe.4G280700	145.557	115.917	165.098	100.765
Prupe.4G281800	16.8512	18.5191	21.1581	12.4057
Prupe.4G285700	28.1175	28.2983	37.9708	23.7668
Prupe.4G285900	71.6658	68.5894	102.736	61.8467
Prupe.4G287700	2.14057	3.52999	5.95712	3.67856
Prupe.5G001700	28.0798	33.7622	84.885	14.2992
Prupe.5G001900	11.165	9.73309	13.0519	6.60205
Prupe.5G002400	51.4236	56.139	269.362	89.9658
Prupe.5G004000	2.90743	1.80675	22.6773	1.69594
Prupe.5G005500	11.8195	11.2298	19.2594	10.4707
Prupe.5G005900	4.02115	4.02655	5.57853	3.49364
Prupe.5G007000	1.94214	1.8335	4.44315	1.27044
Prupe.5G008100	30.6731	24.9498	40.0393	24.8839
Prupe.5G009000	21.7975	18.6697	27.6054	17.8785
Prupe.5G013600	5.66389	5.00645	15.6353	2.15393
Prupe.5G014600	11.7763	27.2882	108.93	31.4355
Prupe.5G014700	10.8808	13.7506	20.2856	9.41147
Prupe.5G015800	2.73935	1.95028	3.64458	1.76724
Prupe.5G016300	1.47825	0.883212	1.76589	0.638716
Prupe.5G018100	5.43923	7.82382	14.0032	2.30587
Prupe.5G021700	2.15618	3.30375	3.73311	2.29343
Prupe.5G022600	41.3311	73.575	414.639	53.5366
Prupe.5G022700	0.963474	1.68359	2.04149	1.03021
Prupe.5G023500	11.4474	10.0851	14.4508	7.30815
Prupe.5G026000	91.6562	79.5408	240.06	70.4351
Prupe.5G027400	5.81193	4.19283	7.46154	3.54583
Prupe.5G027800	27.492	23.3259	528.372	25.5302
Prupe.5G028100	224.74	275.862	456.97	283.757
Prupe.5G028200	0.579133	0.902141	3.48906	0.953256
Prupe.5G029400	3.7642	2.99267	5.3417	1.63409
Prupe.5G030700	11.0723	14.243	24.2927	10.0435
Prupe.5G030900	2.79396	2.94052	4.44457	1.79813
Prupe.5G031800	4.15843	3.81841	4.88125	3.16212
Prupe.5G032200	22.4404	22.4831	30.8796	18.309
Prupe.5G032600	0.528429	1.18554	5.40605	1.1046
Prupe.5G032800	11.779	7.67832	19.0026	5.60883
Prupe.5G034500	198.509	212.987	353.178	211.468
Prupe.5G034700	2.13404	2.58628	4.42921	1.48466
Prupe.5G036200	14.2072	13.0364	41.424	16.9646
Prupe.5G041200	3.83406	3.59895	5.63873	3.067
Prupe.5G042300	8.45036	6.24889	9.6025	3.32065
Prupe.5G043900	17.1579	18.7916	20.3743	10.7784
Prupe.5G044100	8.72676	4.61944	25.0587	2.21349
Prupe.5G046500	11.233	14.5527	28.3297	11.174
Prupe.5G047000	7.54985	5.71377	9.65696	5.31031
Prupe.5G047600	14.7124	18.5895	25.1463	14.8156
Prupe.5G049000	0.710851	0.872846	2.06572	0.313342
Prupe.5G050100	25.6904	22.7807	118.103	20.1739
Prupe.5G050300	17.2896	19.6925	353.732	17.5551
Prupe.5G053100	6.09425	6.13635	8.40704	5.36045
Prupe.5G053500	12.6889	17.3457	24.9292	10.7174
Prupe.5G057200	1.8671	1.88413	2.32081	0.908757
Prupe.5G058300	465.118	390.503	927.344	295.518
Prupe.5G062200	0.944252	0.464384	2.57818	0.454003
Prupe.5G062300	22.9568	5.84817	43.453	2.56535
Prupe.5G063900	53.5432	62.2115	215.568	51.5935
Prupe.5G064800	1.37877	1.82236	4.51686	1.77843
Prupe.5G064900	100.961	112.425	231.071	128.191
Prupe.5G065600	5.32673	4.21214	7.92619	4.56596
Prupe.5G066100	0.563439	0.403639	1.51236	0.48498
Prupe.5G067500	1.79667	1.62156	2.74239	0.826208
Prupe.5G068400	13.4892	19.2946	252.44	22.4742
Prupe.5G069400	2.07013	1.39291	30.4749	0.880249
Prupe.5G072400	61.65	63.5569	85.2946	49.4322
Prupe.5G072500	1899.39	1039.89	3800.95	531.714
Prupe.5G074300	8.77385	5.10951	17.2774	4.39301
Prupe.5G076800	36.2581	23.6951	219.012	13.1068
Prupe.5G077100	3.5016	3.63302	26.4287	4.22303
Prupe.5G080900	32.6937	43.0851	66.6654	44.4278
Prupe.5G083300	31.5419	33.4396	62.5471	37.7739
Prupe.5G083500	25.2404	46.9979	213.312	89.0556
Prupe.5G088100	63.89	56.8945	85.9402	27.2953
Prupe.5G088900	190.407	270.325	452.372	290.077
Prupe.5G089700	15.4761	16.729	169.416	21.74
Prupe.5G091000	12.434	12.0862	27.9425	15.1092
Prupe.5G091800	113.549	86.4925	156.408	76.1324
Prupe.5G092700	108.05	103.983	287.85	141.623
Prupe.5G093200	3.6621	6.79537	19.1164	5.76291
Prupe.5G093300	178.419	268.787	1433.28	190.149
Prupe.5G094800	9.44446	7.49564	12.2359	6.36884
Prupe.5G095500	22.1791	16.9059	66.1273	12.8615
Prupe.5G095600	19.8469	19.0296	77.5358	21.081
Prupe.5G096300	27.8578	11.9592	41.1208	12.0971
Prupe.5G097600	3.04542	3.76057	5.26644	3.21275
Prupe.5G097900	90.9857	117.541	806.445	157.307
Prupe.5G098000	1.55475	2.3838	5.30467	2.0008
Prupe.5G098400	221.827	146.142	275.108	129.321
Prupe.5G099800	44.7755	48.2506	84.1651	35.5676
Prupe.5G101200	29.7788	9.18209	49.1493	8.27833
Prupe.5G105400	8.76481	18.5642	63.7174	16.2117
Prupe.5G107200	15.133	13.74	24.0416	11.324
Prupe.5G111200	20.0609	12.6936	34.7685	9.0021
Prupe.5G112700	3.71017	2.04185	5.60074	1.63828
Prupe.5G113600	9.40711	8.19554	38.0244	11.0176
Prupe.5G117100	25.1404	13.3667	34.0943	5.48184
Prupe.5G120800	13.9687	12.65	17.5901	11.2539
Prupe.5G122300	25.1804	16.0282	36.1913	16.8806
Prupe.5G123200	219.884	208.007	1492.83	143.709
Prupe.5G125300	0.99995	0.84879	1.71747	0.740973
Prupe.5G125700	44.3471	37.9673	144.528	31.973
Prupe.5G126900	24.0226	25.832	36.2195	22.5199
Prupe.5G127500	29.093	24.4418	54.8087	18.3427
Prupe.5G127900	5.40556	3.48546	6.69375	2.4484
Prupe.5G128400	150.476	123.514	246.201	109.711
Prupe.5G129800	61.496	59.0491	434.523	27.6638
Prupe.5G132500	69.5348	51.8754	80.2124	50.9747
Prupe.5G132600	180.386	152.252	297.129	142.88
Prupe.5G133100	3.36217	7.46255	16.6025	6.36389
Prupe.5G133900	2.56896	2.93417	3.34037	1.61806
Prupe.5G135200	29.8096	39.1257	43.6737	19.2614
Prupe.5G137200	137.495	181.666	384.243	192.166
Prupe.5G137500	179.448	235.757	463.998	207.3
Prupe.5G137600	268.644	264.286	567.618	221.404
Prupe.5G138600	9.47487	10.5036	16.4929	11.0608
Prupe.5G140100	54.078	41.0462	92.5648	40.0386
Prupe.5G142200	104.948	76.9092	336.568	67.3633
Prupe.5G143600	71.1719	61.9044	111.293	53.51
Prupe.5G143800	2.03025	2.69893	9.71839	1.5453
Prupe.5G144200	3.97477	4.53693	27.0935	7.36827
Prupe.5G144700	74.006	66.5403	124.252	60.9996
Prupe.5G144800	41.6512	44.689	76.2448	39.7246
Prupe.5G145000	6.44824	7.39388	42.3047	9.05465
Prupe.5G145300	123.399	137.329	209.031	122.541
Prupe.5G146300	24.931	22.7503	53.1869	17.1715
Prupe.5G146700	31.3929	35.1698	37.7752	24.1576
Prupe.5G148500	24.0485	6.91556	55.7357	2.03481
Prupe.5G148700	60.0806	54.0004	97.0712	45.8987
Prupe.5G149200	37.5316	39.1937	75.6235	34.9179
Prupe.5G150100	25.9691	19.033	32.2339	10.9759
Prupe.5G150500	8.2479	9.52676	15.5175	8.67509
Prupe.5G150700	4.37579	2.5308	9.71885	2.1705
Prupe.5G151000	4.08179	3.28874	27.1549	2.99178
Prupe.5G151800	1.82425	1.98626	2.75969	1.25095
Prupe.5G152000	16.0245	14.2114	39.5206	7.52591
Prupe.5G154000	32.9197	39.7816	82.4403	41.1347
Prupe.5G154100	256.42	217.251	732.705	166.378
Prupe.5G154800	81.4423	67.0613	104.26	62.0545
Prupe.5G155300	16.1215	14.5162	20.3785	13.2649
Prupe.5G155700	3.35118	9.16592	30.4195	17.2311
Prupe.5G156400	22.3495	25.8612	46.4292	24.4922
Prupe.5G158400	7.84058	5.80456	10.3465	4.23875
Prupe.5G160100	606.076	533.467	957.432	474.37
Prupe.5G160600	1.4717	1.57074	1.83248	0.925933
Prupe.5G160700	9.62407	7.77915	15.6859	7.51451
Prupe.5G161100	46.0313	58.506	415.979	48.8646
Prupe.5G163100	22.3748	23.1875	38.5977	16.1745
Prupe.5G164900	109.803	102.617	259.566	110.773
Prupe.5G166200	7.40945	13.237	13.1828	7.05378
Prupe.5G169400	25.5738	22.7385	38.3927	22.8427
Prupe.5G171300	16.6933	15.8843	19.0754	10.093
Prupe.5G171900	3.76808	16.1741	45.1116	20.9417
Prupe.5G172000	32.5524	28.8347	108.329	16.3523
Prupe.5G172600	42.6704	17.1832	69.5246	29.0479
Prupe.5G172700	57.3738	66.9345	103.767	66.1693
Prupe.5G176400	178.175	170.709	499.791	211.087
Prupe.5G176600	22.7989	23.5127	27.7309	15.5333
Prupe.5G178300	46.054	32.3522	54.2795	25.7507
Prupe.5G184300	4.90592	2.70631	9.82494	2.21881
Prupe.5G184400	106.637	62.7452	148.174	53.3937
Prupe.5G184700	59.1117	50.6315	89.8368	57.8521
Prupe.5G184800	530.454	474.512	1262.63	398.49
Prupe.5G185200	46.7899	30.0597	221.92	33.6481
Prupe.5G185900	1411.73	1424.69	2976.22	1236.46
Prupe.5G186400	66.5486	76.2823	176.25	84.3534
Prupe.5G189900	8.84163	8.54727	10.641	6.92032
Prupe.5G193700	52.5791	57.197	81.7017	48.6191
Prupe.5G194600	3.31084	8.37362	10.3801	3.07106
Prupe.5G194700	4.99673	5.58214	11.3802	5.00772
Prupe.5G195400	30.8449	35.4685	47.6177	29.6806
Prupe.5G196000	24.0757	33.0827	54.3633	27.4102
Prupe.5G197100	12.6123	12.0594	33.7623	6.54189
Prupe.5G198400	23.2235	14.3823	38.8105	9.20906
Prupe.5G199400	19.6137	18.8998	38.4424	22.6171
Prupe.5G200000	239.429	202.369	364.45	181.708
Prupe.5G201100	3.92944	3.19428	6.25869	2.22343
Prupe.5G202400	0.106066	0.0749732	0.295246	0.083555
Prupe.5G203600	478.762	303.497	673.247	168.812
Prupe.5G206100	4.58382	3.28521	6.23681	2.27637
Prupe.5G206800	69.8673	74.4448	165.719	67.6234
Prupe.5G211100	195.873	174.754	273.518	156.345
Prupe.5G211700	20.1011	19.4906	36.7352	15.9804
Prupe.5G214200	4.24091	2.43219	12.7094	2.20388
Prupe.5G215700	12.7198	12.2796	22.5121	11.375
Prupe.5G215800	4.15969	4.18206	8.95789	3.19397
Prupe.5G218200	219.953	144.662	362.338	157.199
Prupe.5G218400	1.42601	0.748412	3.08671	0.79037
Prupe.5G220600	26.4936	39.7698	82.1773	12.9793
Prupe.5G223100	106.771	97.6001	329.559	101.596
Prupe.5G225100	37.2783	31.0609	48.053	31.8874
Prupe.5G226800	2.23246	2.00585	4.8072	1.28171
Prupe.5G227700	8.37816	8.23666	18.4959	11.489
Prupe.5G227900	38.5138	43.6246	53.5975	35.0281
Prupe.5G228100	0.378332	0.743786	27.1303	0.257457
Prupe.5G228900	3.08999	3.89192	4.22148	2.75452
Prupe.5G231700	1.33809	2.05781	2.72617	1.02309
Prupe.5G231900	1.00919	0.789596	2.56736	0.553696
Prupe.5G232000	1.89567	2.29945	9.9502	1.95892
Prupe.5G232200	64.4016	52.8332	102.867	57.5422
Prupe.5G236200	77.7681	155.279	400.341	108.141
Prupe.5G238000	2.83146	2.76981	5.0677	1.62586
Prupe.5G238500	0.965504	1.0189	1.13461	0.635767
Prupe.5G239100	8.90235	8.9339	48.0352	2.40522
Prupe.5G240300	630.535	384.526	1923.14	192.704
Prupe.5G240800	13.4728	8.88918	26.3459	5.5022
Prupe.5G241000	1.71495	1.13988	2.76121	0.376637
Prupe.5G241800	14.7191	18.4788	60.1916	10.0459
Prupe.5G244900	11.3852	12.8659	17.086	10.4603
Prupe.6G001400	20.4976	18.3494	26.8672	17.8022
Prupe.6G001900	25.5318	21.6286	30.0307	12.9369
Prupe.6G002000	163.612	188.088	371.712	136.884
Prupe.6G003700	2.59349	2.18925	4.67597	2.63904
Prupe.6G004100	61.969	124.613	363.134	141.466
Prupe.6G005500	13.2109	12.0225	15.0357	9.92198
Prupe.6G006200	37.8418	25.1232	271.864	6.98009
Prupe.6G008100	22.6523	23.2853	36.9113	19.0677
Prupe.6G011900	319.881	283.709	443.327	295.873
Prupe.6G012000	3.69481	4.86957	5.65512	3.5424
Prupe.6G012400	76.0691	69.8239	132.977	45.0264
Prupe.6G013000	36.9035	42.006	54.6917	35.5058
Prupe.6G015500	0.544489	0.258926	0.639525	0.123842
Prupe.6G018200	176.785	168.92	267.609	169.607
Prupe.6G020200	85.9848	86.8045	109.188	68.9647
Prupe.6G022000	3.47853	2.90498	44.8302	1.83202
Prupe.6G022100	0.163768	3.17104	0.521185	0.128594
Prupe.6G022200	74.8176	114.961	198.883	129.601
Prupe.6G022600	165.127	115.348	1330.07	72.073
Prupe.6G022800	30.2821	29.7446	78.9684	27.251
Prupe.6G025300	50.0847	52.6084	96.7495	38.6603
Prupe.6G025600	62.4932	63.1966	101.053	45.0684
Prupe.6G026200	81.1412	55.121	409.029	27.8005
Prupe.6G028000	11.9696	18.9131	83.7136	15.4779
Prupe.6G028400	310.776	231.976	491.075	186.18
Prupe.6G028500	309.718	323.41	530.24	277.048
Prupe.6G028700	3.62544	4.47912	5.10589	3.0405
Prupe.6G030700	1.28434	1.15994	6.36516	1.32942
Prupe.6G031300	41.0117	46.4472	206.72	51.4874
Prupe.6G033600	3.52397	2.8948	4.65733	1.74673
Prupe.6G033800	114.802	101.956	664.658	83.1898
Prupe.6G035500	201.122	185.677	331.769	180.433
Prupe.6G036300	15.4726	15.0619	78.5884	13.297
Prupe.6G036500	2.32562	1.23931	7.84156	0.648524
Prupe.6G038100	6.90917	12.2563	28.1892	10.7806
Prupe.6G038700	21.2208	19.7507	40.6183	15.7302
Prupe.6G038900	1.31743	2.4295	2.98256	1.99358
Prupe.6G040000	25.1411	32.9	126.385	9.10236
Prupe.6G040100	353.426	334.694	1201.74	162.157
Prupe.6G041000	43.7955	42.2489	75.3832	44.2495
Prupe.6G042500	6.83962	6.82543	38.4999	6.28982
Prupe.6G042600	65.8683	74.0351	721.094	22.409
Prupe.6G043600	14.4236	12.3017	20.5447	10.3304
Prupe.6G043700	9.58835	10.0374	67.6149	8.43554
Prupe.6G045600	5.62913	8.55553	9.62385	6.01265
Prupe.6G046900	211.121	290.85	530.916	339.123
Prupe.6G047900	7.20261	15.4018	249.935	43.238
Prupe.6G048200	17.1358	14.65	20.9692	14.0767
Prupe.6G048300	0.517032	0.575594	1.29298	0.34015
Prupe.6G050400	3.88226	2.48755	6.41718	2.22367
Prupe.6G050600	2.99245	3.08795	4.32121	1.95148
Prupe.6G054300	33.74	24.6111	98.4164	26.1441
Prupe.6G055400	1.71912	2.0355	5.58771	1.2708
Prupe.6G055800	27.5257	19.0882	38.6453	19.9308
Prupe.6G056300	46.9182	46.7664	66.5201	38.9558
Prupe.6G057000	32.4382	47.1687	72.5227	46.5579
Prupe.6G057500	21.5275	20.5408	25.9924	16.6683
Prupe.6G058400	111.65	123.365	220.795	118.451
Prupe.6G059300	28.7116	31.2328	53.1759	28.2191
Prupe.6G060000	1133.73	1134.38	1378.63	539.303
Prupe.6G061800	16.6114	11.6485	32.3796	15.3059
Prupe.6G062600	22.7425	14.31	52.7576	24.8325
Prupe.6G063000	28.1509	5.02435	93.6739	0.699671
Prupe.6G063400	0.249336	0.217561	0.897752	0.378129
Prupe.6G063600	36.5856	44.495	109.484	59.9348
Prupe.6G065600	122.123	130.153	281.525	102.952
Prupe.6G065700	2.01683	3.19418	28.6495	3.57157
Prupe.6G067100	113.423	110.884	237.572	128.407
Prupe.6G067400	159.457	153.288	195.549	55.1807
Prupe.6G070500	667.227	662.956	946.741	505.725
Prupe.6G071200	23.9457	23.1898	35.9355	14.7737
Prupe.6G071900	20.904	18.0514	30.3502	11.8213
Prupe.6G072800	20.0465	15.5649	25.0104	10.3705
Prupe.6G073400	52.0648	47.2472	60.6179	37.2439
Prupe.6G073700	46.7013	40.4668	66.3554	33.2076
Prupe.6G073800	0.629862	0.456056	6.65015	0.301885
Prupe.6G074100	90.4087	97.0258	349.609	97.3952
Prupe.6G074400	24.7432	20.2798	42.6262	15.9004
Prupe.6G074600	19.2906	23.2764	142.155	12.8806
Prupe.6G079100	175.004	196.849	1933.79	148.019
Prupe.6G079400	128.047	126.492	233.801	100.665
Prupe.6G079800	7.93686	12.6135	15.6852	9.06464
Prupe.6G080000	2.28604	2.65711	6.36706	3.16956
Prupe.6G080200	25.7344	23.948	43.4395	15.7979
Prupe.6G080700	280.759	327.807	403.246	255.38
Prupe.6G081500	85.7793	86.0527	121.178	70.1391
Prupe.6G082200	62.5246	53.128	403.649	44.1279
Prupe.6G084200	16.2253	10.706	22.6241	9.13707
Prupe.6G087000	0.462176	0.518344	0.884857	0.550128
Prupe.6G087100	45.1062	30.7654	63.7505	18.4866
Prupe.6G091100	7.6784	5.85797	19.9257	8.46456
Prupe.6G091700	478.695	339.667	1358.94	459.876
Prupe.6G092900	34.2724	41.5013	300.73	27.1229
Prupe.6G093600	13.2768	17.9137	83.4134	17.2865
Prupe.6G093700	1.01394	0.761614	1.64606	0.893792
Prupe.6G094900	10.8495	14.33	18.9932	11.8559
Prupe.6G097600	20.4441	18.1415	52.4886	27.1912
Prupe.6G097800	12.9653	26.3436	416.394	67.5819
Prupe.6G097900	4.7644	4.13793	20.8728	1.83983
Prupe.6G100100	11.3728	17.7817	23.4107	15.688
Prupe.6G100400	153.036	152.809	212.621	134.036
Prupe.6G100500	121.7	129.437	170.017	93.1494
Prupe.6G100700	21.6734	17.253	37.2423	8.32119
Prupe.6G101300	44.5579	28.6213	67.0316	40.484
Prupe.6G102800	65.7482	61.4579	254.859	58.8394
Prupe.6G103100	20.8963	16.4633	30.6098	16.0186
Prupe.6G103400	10.8354	9.55223	15.0012	8.56383
Prupe.6G104600	43.127	30.2191	51.0857	27.8498
Prupe.6G105100	2.32357	2.13338	2.78358	1.2079
Prupe.6G106200	4.42834	2.90588	6.68066	1.50781
Prupe.6G106500	8.8348	7.38013	11.0349	6.55103
Prupe.6G107300	101.773	107.859	181.295	104.447
Prupe.6G108800	330.605	520.613	921.697	251.425
Prupe.6G109000	86.6096	107.318	301.349	196.081
Prupe.6G110900	3.529	3.62683	5.90088	3.3566
Prupe.6G113100	200.282	300.034	945.736	276.646
Prupe.6G113900	5.77731	4.55208	13.1533	4.63602
Prupe.6G115400	194.802	419.915	324.509	174.688
Prupe.6G115500	3.5267	4.21081	7.68061	4.13795
Prupe.6G115700	1.21664	1.27707	2.67873	1.05823
Prupe.6G116700	15.3867	15.1677	87.917	7.32435
Prupe.6G118000	20.4176	13.5113	88.5865	30.8532
Prupe.6G118800	103.826	94.8655	598.492	46.5895
Prupe.6G120200	14.4337	18.0795	153.897	27.1711
Prupe.6G122100	134.287	171.665	1113.87	228.816
Prupe.6G122600	21.3212	13.3597	34.6911	14.6696
Prupe.6G125700	15.586	12.3848	39.7301	10.7152
Prupe.6G127700	15.2464	12.6525	21.7645	8.6496
Prupe.6G129200	11.4174	9.37476	17.7023	6.10318
Prupe.6G130600	41.3628	36.5596	67.9441	29.967
Prupe.6G138100	26.6662	25.5542	61.9401	29.0815
Prupe.6G138300	26.7073	24.6695	34.2466	19.4893
Prupe.6G140900	5.9757	7.60808	11.5533	5.17757
Prupe.6G141100	17.4551	33.0792	383.273	187.303
Prupe.6G142300	1.15583	1.30488	7.81688	0.802019
Prupe.6G144900	1918.86	1677.3	2311.44	1364.82
Prupe.6G145600	39.8534	40.3357	61.3451	37.3158
Prupe.6G145700	3.59119	3.85673	6.84511	3.35928
Prupe.6G146000	72.3733	66.3064	102.731	65.6778
Prupe.6G148100	27.8345	36.2762	50.2091	33.5704
Prupe.6G150800	2.98522	4.14799	7.82397	3.42129
Prupe.6G156300	0.87309	1.75317	20.591	1.84617
Prupe.6G156500	11.7659	16.091	21.445	6.67818
Prupe.6G156600	42.1242	39.8842	58.6305	24.4761
Prupe.6G156900	50.9593	50.5399	139.292	30.3236
Prupe.6G157000	19.4377	10.4156	66.7251	3.6245
Prupe.6G157100	1.03801	0.532775	1.80361	0.368141
Prupe.6G160200	0.565287	0.552622	0.982762	0.270981
Prupe.6G162100	74.7388	110.709	444.511	205.839
Prupe.6G162600	25.0276	17.4924	45.1953	12.0164
Prupe.6G164000	17.9224	24.1939	88.0089	17.8443
Prupe.6G169100	2.04909	2.39897	4.82702	1.11634
Prupe.6G173200	266.419	252.574	447.223	248.92
Prupe.6G174900	0.712891	0.990255	1.49276	0.573389
Prupe.6G175000	50.8934	57.7385	67.3696	43.7423
Prupe.6G176900	8.21493	9.374	16.4509	7.1355
Prupe.6G177100	9.45818	15.3354	28.1148	16.0865
Prupe.6G179100	23.7759	25.6957	28.3673	18.8318
Prupe.6G181700	21.8181	16.7524	27.8412	9.22831
Prupe.6G181800	391.886	471.643	850.085	461.264
Prupe.6G182000	9.40462	22.1651	12.4042	5.78406
Prupe.6G187400	2.39666	2.03448	2.74403	0.88877
Prupe.6G187600	8.28788	8.48615	15.9468	6.80698
Prupe.6G188000	36.028	41.3252	43.6626	26.8848
Prupe.6G188400	24.4105	23.4877	53.3875	22.7713
Prupe.6G190900	70.0022	67.9367	97.2863	53.9166
Prupe.6G191100	40.6098	38.493	56.4247	35.4915
Prupe.6G192500	2.20867	1.81773	4.34101	2.0395
Prupe.6G193600	4.02855	2.18514	4.86408	2.03737
Prupe.6G194500	1.22697	0.850199	2.39176	0.428915
Prupe.6G194600	8.7148	5.50797	11.3626	5.20822
Prupe.6G195500	1.54848	1.61418	12.6172	1.47482
Prupe.6G196300	12.6601	12.1172	24.4942	9.38624
Prupe.6G196400	166.246	186.026	239.078	146.681
Prupe.6G196500	1.49803	1.12608	2.07748	1.09598
Prupe.6G197100	27.5178	20.3795	35.6322	17.1056
Prupe.6G201400	163.258	111.373	214.548	65.1461
Prupe.6G201800	24.6209	27.3635	44.9962	24.5513
Prupe.6G202100	8.38147	8.58905	23.07	8.61673
Prupe.6G211200	84.291	70.5848	102.155	67.1814
Prupe.6G211300	30.1906	28.1773	40.5538	22.0443
Prupe.6G212900	0.60149	0.752631	4.17478	0.534782
Prupe.6G213200	26.509	32.1625	60.3708	18.8843
Prupe.6G213500	12.0731	15.5323	28.1215	14.6847
Prupe.6G216300	5.34177	11.8404	93.9358	9.54966
Prupe.6G216700	0.499444	0.510924	2.95086	0.529552
Prupe.6G217200	2.55184	3.15821	18.6528	2.25964
Prupe.6G217700	39.3721	42.3039	156.085	47.8288
Prupe.6G217900	84.0714	82.1263	145.383	67.3304
Prupe.6G219200	37.6676	38.6773	95.4717	43.7351
Prupe.6G220000	32.5696	34.9319	38.6537	25.9552
Prupe.6G221200	5.2287	4.68487	56.0478	3.30782
Prupe.6G221700	695.695	784.861	1506.79	939.534
Prupe.6G222100	2.28543	1.9373	31.8594	1.02507
Prupe.6G223100	10.0658	13.287	21.5742	11.8096
Prupe.6G224900	24.346	27.4839	58.3836	31.4728
Prupe.6G225700	34.0352	24.9888	59.7308	25.5373
Prupe.6G225800	19.0768	21.2083	31.8181	16.0161
Prupe.6G225900	165.393	173.432	289.804	195.021
Prupe.6G226500	20.7136	18.9111	24.7897	16.6645
Prupe.6G228100	4.37064	3.1952	7.93987	2.65132
Prupe.6G230100	13.6282	13.615	19.1803	12.2656
Prupe.6G230400	522.638	572.461	866.109	537.86
Prupe.6G232100	32.1176	24.3355	143.129	27.5877
Prupe.6G234300	7.57726	6.03584	26.461	3.44681
Prupe.6G234400	55.2939	60.4609	132.237	45.3057
Prupe.6G234500	5.21297	3.13813	10.447	2.58149
Prupe.6G235500	3.57468	2.00888	5.65591	0.66659
Prupe.6G235600	113.951	105.474	207.307	87.0078
Prupe.6G236200	7.21604	5.86817	9.08872	4.82619
Prupe.6G236400	17.3273	14.1369	21.8773	12.0791
Prupe.6G237500	31.9383	28.0499	66.5052	32.9547
Prupe.6G238500	20.1416	27.0187	36.7116	11.739
Prupe.6G238800	129.141	147.727	519.453	163.615
Prupe.6G239300	16.0155	15.5143	19.0387	10.1236
Prupe.6G240600	163.343	166.212	270.674	156.816
Prupe.6G241600	13.1651	13.1485	15.806	9.2451
Prupe.6G241800	24.144	27.1284	40.3789	26.5821
Prupe.6G242400	5.18279	4.97497	60.0274	6.08344
Prupe.6G242800	7.63898	10.8914	26.9418	5.69409
Prupe.6G244300	15.4172	17.0928	28.1581	17.3983
Prupe.6G245800	96.5647	89.6306	123.49	78.194
Prupe.6G246600	125.276	102.314	156.533	93.7215
Prupe.6G249900	276.961	406.776	678.922	268.747
Prupe.6G250600	7.95745	6.75627	9.4785	5.4998
Prupe.6G251000	0.535808	0.420243	4.01632	0.339592
Prupe.6G251100	167.317	101.791	213.485	84.214
Prupe.6G252600	74.3753	81.5906	283.744	66.1822
Prupe.6G254300	9.42958	9.29728	13.4009	6.69826
Prupe.6G255100	495.924	251.48	1437.43	222.787
Prupe.6G255900	957.025	380.569	1537.09	142.189
Prupe.6G256700	19.2229	12.6804	24.9797	11.2586
Prupe.6G259200	0.429166	0.151525	1.83786	0.126396
Prupe.6G260800	3.01568	5.21377	7.50572	3.58053
Prupe.6G260900	478.292	407.752	635.22	297.64
Prupe.6G262300	26.2166	21.715	81.3609	25.2664
Prupe.6G262400	21.3343	16.9235	29.2767	19.4902
Prupe.6G262900	23.2743	14.7702	35.118	13.1312
Prupe.6G264600	100.277	120.976	179.439	46.2508
Prupe.6G267500	12.1101	11.6678	16.3457	6.3418
Prupe.6G268400	14.3294	30.8842	47.271	6.04314
Prupe.6G271800	672.732	595.655	1065.01	487.525
Prupe.6G275500	39.6335	36.6049	61.8503	27.6417
Prupe.6G278100	19.8829	239.897	26.1282	13.7114
Prupe.6G280600	2.74292	2.37243	5.40854	2.73193
Prupe.6G283500	3.13283	1.42755	5.36938	0.395288
Prupe.6G283600	0.0300346	0.0356406	0.29841	0.00807975
Prupe.6G283700	93.4673	248.302	1467.92	31.1504
Prupe.6G284000	24.895	14.1307	88.6131	5.00959
Prupe.6G290400	76.5117	75.8532	218.469	51.5681
Prupe.6G290800	30.8244	22.6635	63.8573	21.4365
Prupe.6G291600	35.5381	32.9187	66.4738	33.8656
Prupe.6G292000	30.7681	25.6408	41.8374	15.3824
Prupe.6G292200	7.53649	6.00764	12.542	4.36369
Prupe.6G293300	37.7277	47.8162	102.846	57.5926
Prupe.6G296000	45.2605	47.6833	57.8071	37.7922
Prupe.6G297900	17.8846	26.3568	71.5797	27.905
Prupe.6G298500	50.6597	49.3433	369.803	76.9938
Prupe.6G300300	23.1724	21.4593	32.188	16.8541
Prupe.6G303500	64.6362	46.5459	405.362	74.624
Prupe.6G303600	561.359	375.844	3071.72	260.4
Prupe.6G304400	7.51812	7.40114	16.3462	6.73182
Prupe.6G306000	200.717	160.344	333.214	133.826
Prupe.6G308800	4.15117	3.36117	5.80686	3.33517
Prupe.6G309400	80.1969	137.877	437.309	31.2673
Prupe.6G309800	43.5984	54.9281	125.82	65.7809
Prupe.6G312900	5.42184	7.19532	6.49258	2.86297
Prupe.6G313800	348.183	280.926	779.182	212.379
Prupe.6G314100	0.890992	0.437292	1.37542	0.266953
Prupe.6G314600	2.16805	1.44109	7.04956	0.931139
Prupe.6G314700	23.1178	34.4334	68.182	29.6042
Prupe.6G316100	24.694	31.5572	122.137	40.4149
Prupe.6G316400	24.2057	23.7538	30.7401	19.3377
Prupe.6G317600	87.5323	114.346	386.759	129.604
Prupe.6G317900	18.2798	12.7136	72.2413	16.5515
Prupe.6G318800	88.3	81.6897	101.992	48.7035
Prupe.6G319900	52.0087	53.1	124.257	57.753
Prupe.6G320100	46.0638	46.6479	64.3554	41.2216
Prupe.6G321100	3.75319	5.54691	9.7464	3.29424
Prupe.6G322600	24.87	30.6948	69.74	18.3276
Prupe.6G323800	28.9455	26.3401	36.1187	23.1054
Prupe.6G324100	434.713	327.924	1568.44	692.597
Prupe.6G326700	74.2855	82.2387	187.675	80.7618
Prupe.6G328700	25.1505	18.2711	31.6395	16.1177
Prupe.6G329300	9.57991	8.81979	56.4915	7.71911
Prupe.6G331100	25.5202	33.8713	50.7962	22.3242
Prupe.6G332400	96.5781	69.9651	182.364	96.9655
Prupe.6G334800	9.7581	10.2479	13.0826	8.76628
Prupe.6G335200	252.099	288.046	360.214	233.653
Prupe.6G335800	122.807	127.376	200.378	134.368
Prupe.6G336100	119.786	103.972	1013.71	111.283
Prupe.6G338800	159.424	145.508	204.436	126.575
Prupe.6G339100	53.431	57.0487	101.368	59.6704
Prupe.6G340500	4.56739	3.73916	6.42837	1.32198
Prupe.6G342000	5.60105	2.30631	10.4736	0.949998
Prupe.6G342100	5.58417	4.80664	7.33633	1.86917
Prupe.6G342700	11.2686	11.7029	24.2725	11.1733
Prupe.6G343100	2.30243	5.27419	43.1199	6.0369
Prupe.6G345300	12.4667	11.0521	33.2398	5.17149
Prupe.6G345500	59.8338	48.4446	205.901	82.7308
Prupe.6G346700	47.4848	32.3787	84.0794	22.3418
Prupe.6G347100	3.01482	2.15466	9.00903	1.78289
Prupe.6G348800	3.04678	3.08641	5.88798	2.29979
Prupe.6G349900	17.0374	15.3885	31.6865	14.4422
Prupe.6G350900	15.173	17.1508	21.6416	13.1213
Prupe.6G351000	73.2237	92.9984	250.332	88.186
Prupe.6G351900	20.8976	17.9897	54.1584	15.8596
Prupe.6G355800	13.3121	6.70242	21.7397	3.64918
Prupe.6G355900	1.04664	0.805505	2.77457	0.364199
Prupe.6G356100	2.36105	1.85609	2.9461	1.7036
Prupe.6G357600	2.67104	1.58828	4.91333	1.69828
Prupe.6G358400	94.5136	90.9265	151.221	84.9786
Prupe.6G359200	36.6662	33.7515	174.297	30.143
Prupe.6G360100	4.91198	4.36675	6.18201	2.86822
Prupe.6G362300	0.752421	0.610152	3.06953	0.27537
Prupe.6G362600	23.5488	17.2147	48.0424	14.0086
Prupe.6G364200	11.5396	10.8582	13.1737	8.25005
Prupe.7G001200	32.5066	41.9733	242.474	21.3679
Prupe.7G001600	548.22	864.352	1770.2	374.782
Prupe.7G002200	28.8147	34.5174	177.536	36.5426
Prupe.7G002900	31.4019	22.0692	45.5935	22.1498
Prupe.7G005000	259.827	176.948	775.714	181.962
Prupe.7G006400	5.65386	4.34388	9.109	5.34467
Prupe.7G009800	1325.59	1374.03	28376.8	748.882
Prupe.7G009900	18.9556	18.476	23.8086	15.8349
Prupe.7G012600	8.93926	12.406	12.897	7.5206
Prupe.7G012700	17.3301	24.0254	45.2243	26.3287
Prupe.7G019100	5.55565	5.53544	11.2352	5.79291
Prupe.7G020600	21.3625	22.4324	31.1436	18.0999
Prupe.7G023400	4.12847	3.51288	4.84675	2.63291
Prupe.7G023500	19.9494	19.422	29.7709	19.2998
Prupe.7G031700	53.9474	43.8243	66.4424	36.5151
Prupe.7G032400	231.952	264.382	480.33	258.93
Prupe.7G033200	0.0621009	0.0848501	0.21448	0.091983
Prupe.7G033900	23.9343	24.852	68.4198	43.0814
Prupe.7G034700	2.8004	5.15323	7.52209	4.09059
Prupe.7G037900	73.2461	62.6124	107.364	57.5722
Prupe.7G041200	6.50466	3.45438	53.0905	1.75873
Prupe.7G043800	4.96381	4.69029	9.03933	4.07816
Prupe.7G045000	45.734	49.3174	331.535	74.13
Prupe.7G046200	72.7017	73.1904	85.093	55.305
Prupe.7G052900	8.78479	7.3941	14.5493	4.87812
Prupe.7G053000	21.3516	21.5628	35.7563	22.9629
Prupe.7G053100	188.856	200.437	280.892	185.576
Prupe.7G054700	5.69774	6.59541	8.66591	5.60408
Prupe.7G055400	94.2467	109.396	161.283	94.2375
Prupe.7G057600	2.33775	1.92798	3.27019	1.79578
Prupe.7G058200	2.22771	3.67536	7.37227	2.80748
Prupe.7G059400	236.403	208.097	315.223	173.257
Prupe.7G061300	8.47933	8.59549	15.1358	8.38282
Prupe.7G063500	83.4883	59.6817	132.712	61.2563
Prupe.7G064000	46.1445	64.2085	781.298	185.123
Prupe.7G064300	103.106	97.9942	147.114	85.8913
Prupe.7G064800	7.71298	8.5789	61.8609	12.2034
Prupe.7G065400	2.89307	2.28827	33.1511	1.77808
Prupe.7G066100	7.82033	5.36537	9.04878	3.26873
Prupe.7G066300	4.12661	7.42274	63.0395	10.226
Prupe.7G066400	2.54593	2.63617	6.93109	1.68696
Prupe.7G067500	60.4789	54.9718	89.144	48.8088
Prupe.7G069500	8.21639	3.29916	9.33491	3.45214
Prupe.7G070000	7.98202	7.63495	54.6641	8.45241
Prupe.7G070400	8.99158	7.70348	11.0595	6.95665
Prupe.7G070500	15.5058	17.5509	22.6168	14.4493
Prupe.7G072500	6.3826	7.21056	15.1134	7.57488
Prupe.7G072600	65.8604	58.3527	4196.42	208.277
Prupe.7G073400	79.4566	44.2376	253.826	34.3487
Prupe.7G074500	1.4162	0.985514	2.74828	0.800323
Prupe.7G074700	28.2957	35.9471	40.4338	25.2845
Prupe.7G077300	76.3341	61.3959	247.827	56.2825
Prupe.7G081000	144.839	100.535	166.929	96.6152
Prupe.7G082000	1.45187	0.820824	2.53391	0.980822
Prupe.7G084600	104.064	129.875	225.346	116.582
Prupe.7G084800	4.20016	6.08624	16.5722	8.03701
Prupe.7G085900	86.5039	67.1209	117.34	69.9126
Prupe.7G087200	156.078	74.0113	952.211	84.5356
Prupe.7G087600	1250.53	993.986	1567.05	982.77
Prupe.7G089300	76.7911	76.1415	109.213	69.6519
Prupe.7G089600	3.54767	3.69384	15.0251	5.43491
Prupe.7G090300	150.984	129.243	338.517	94.2715
Prupe.7G090400	16.4401	18.0956	39.664	13.9178
Prupe.7G090700	51.2392	39.3928	66.3705	24.9636
Prupe.7G091700	202.086	273.353	398.915	238.119
Prupe.7G094500	166.22	153.644	1097.55	120.282
Prupe.7G094600	159.167	209.711	764.552	138.608
Prupe.7G095100	4.29681	5.66155	9.28046	2.07591
Prupe.7G097100	115.605	126.922	323.737	50.7491
Prupe.7G098900	3.46982	3.6195	5.99078	2.76198
Prupe.7G099200	31.9047	28.5568	46.9756	22.7013
Prupe.7G100500	4.31269	5.64735	21.2703	4.12721
Prupe.7G103400	13.676	7.01291	25.4667	5.24812
Prupe.7G105400	16.1511	25.0092	40.8447	17.6212
Prupe.7G108900	198.435	207.05	494.485	181.318
Prupe.7G110700	0.151392	0.226452	1.51907	0.102541
Prupe.7G112500	1.04679	1.01465	1.81778	1.13131
Prupe.7G113500	8.31076	9.92847	9.80962	5.6996
Prupe.7G113700	33.5485	53.734	101.054	63.3232
Prupe.7G114900	7.23774	5.35788	21.3392	4.04209
Prupe.7G115400	252.127	157.128	304.451	148.087
Prupe.7G116900	25.9418	21.7541	83.187	9.04615
Prupe.7G121300	17.9847	16.6992	34.7846	11.8611
Prupe.7G123100	3.94473	4.50545	23.9357	9.91099
Prupe.7G124800	78.4372	65.315	116.324	69.9007
Prupe.7G125400	59.5879	77.3918	156.944	55.887
Prupe.7G126100	63.9146	42.0587	107.662	15.0202
Prupe.7G127000	42.4796	39.2733	87.3388	39.7884
Prupe.7G127600	16.1617	18.1033	54.0432	14.5765
Prupe.7G129000	5.71351	5.7226	12.6608	3.09254
Prupe.7G131100	61.4322	52.1135	120.701	42.3087
Prupe.7G131400	211.376	128.418	247.571	126.552
Prupe.7G131700	5.94248	5.16272	10.553	4.10643
Prupe.7G133400	34.3089	31.6947	82.0906	21.7283
Prupe.7G133500	13.9462	15.4204	36.6495	20.0082
Prupe.7G134800	12.7698	11.5611	18.1028	8.93893
Prupe.7G135500	261.325	235.829	511.971	321.223
Prupe.7G137000	12.1532	8.11179	26.0256	6.07312
Prupe.7G138200	152.141	160.366	309.662	204.171
Prupe.7G138400	10.9622	6.50368	13.0452	4.48377
Prupe.7G141000	3.91648	5.2683	106.827	53.0569
Prupe.7G145100	16.766	13.5059	39.7761	10.431
Prupe.7G145400	29.1776	35.9908	39.4944	26.222
Prupe.7G146600	52.7388	37.9991	74.7542	37.2907
Prupe.7G146900	68.236	57.7414	237.396	46.1411
Prupe.7G149100	146.035	64.5016	249.832	64.1429
Prupe.7G150700	53.7334	61.4015	138.567	70.3354
Prupe.7G151100	117.082	114.546	181.734	121.445
Prupe.7G152600	679.003	522.358	897.757	465.205
Prupe.7G157800	147.499	151.727	219.515	97.2004
Prupe.7G158000	352.305	208.829	455.903	54.1471
Prupe.7G158200	9.77887	11.0622	52.0619	11.6497
Prupe.7G161100	62.28	32.8359	4300.23	102.788
Prupe.7G162300	10.7126	12.6993	22.4952	7.64506
Prupe.7G164700	20.8151	27.4866	32.1945	20.2863
Prupe.7G165200	79.0456	73.1244	101.961	67.9624
Prupe.7G165500	0.0707689	0.296564	2.78026	0.102381
Prupe.7G165700	5.99646	8.93196	7.88827	4.05046
Prupe.7G167200	160.469	134.423	231.6	104.806
Prupe.7G168700	27.9155	38.9454	61.1313	18.6731
Prupe.7G168800	416.71	386.48	1017.94	281.357
Prupe.7G171900	57.6098	76.0168	164.954	51.8795
Prupe.7G172600	12.2724	8.44529	19.7217	4.35735
Prupe.7G174300	508.075	422.089	576.286	304.095
Prupe.7G176400	12.2101	13.4139	38.6595	8.69242
Prupe.7G178500	22.3914	20.0046	2101.94	437.096
Prupe.7G179300	5.50467	6.45002	11.0769	5.66901
Prupe.7G179400	0.339452	0.460649	2.58933	0.818589
Prupe.7G179500	6.41547	2.7712	10.3646	3.34582
Prupe.7G180700	1054.94	1658.68	2856.5	1647.78
Prupe.7G181500	71.5176	58.3147	84.9018	46.6258
Prupe.7G182700	191.541	212.598	241.912	119.583
Prupe.7G182800	608.607	585.428	697.05	387.418
Prupe.7G183600	9.44957	9.78725	14.3622	9.37834
Prupe.7G183700	334.313	339.357	1109.64	284.71
Prupe.7G183800	43.3696	42.4198	117.469	33.5547
Prupe.7G184000	11.153	8.68345	19.8355	5.26261
Prupe.7G185200	351.491	326.933	1989.5	347.797
Prupe.7G186900	178.653	198.371	238.752	158.947
Prupe.7G188600	43.7701	45.0471	52.8156	33.8887
Prupe.7G192900	25.2824	29.117	108.351	17.1025
Prupe.7G196000	0.218075	0	0.64912	0.0398795
Prupe.7G196100	22.274	24.4093	111.952	22.3755
Prupe.7G196500	2.37348	1.39475	10.9853	0.780455
Prupe.7G196700	237.992	175.241	356.341	130.453
Prupe.7G197300	2.44481	2.8151	4.58427	1.54553
Prupe.7G199000	137.147	167.783	306.063	146.302
Prupe.7G200000	47.8696	48.7175	79.7119	48.2292
Prupe.7G200900	28.1424	24.2121	41.2222	19.0557
Prupe.7G201300	8.54166	8.77612	14.0488	8.29637
Prupe.7G202200	6.93685	7.2389	19.3828	7.45341
Prupe.7G204000	84.1399	106.455	221.083	88.7869
Prupe.7G206400	163.651	157.567	244.459	144.094
Prupe.7G206700	2.98316	4.30067	7.63185	3.44323
Prupe.7G209900	10.0919	10.6387	30.2517	8.16817
Prupe.7G210000	46.2452	42.9105	1816.72	80.0229
Prupe.7G211500	0.319332	0.255681	0.554544	0.145046
Prupe.7G212700	40.985	43.2624	51.6511	31.5843
Prupe.7G212900	10.9001	10.1113	19.4236	8.03235
Prupe.7G217900	13.4009	16.6039	15.3849	9.49916
Prupe.7G218200	26.5246	29.5814	41.571	20.2519
Prupe.7G219000	10.23	11.5269	11.638	6.33313
Prupe.7G223700	70.2505	62.2784	89.5239	42.9143
Prupe.7G225800	44.6366	24.6763	99.7289	8.81434
Prupe.7G226000	7.52237	5.90242	23.3339	6.21541
Prupe.7G227600	4.94432	4.04144	10.6354	3.93101
Prupe.7G228000	121.419	127.581	334.591	143.696
Prupe.7G228600	8.93993	7.41915	17.0021	7.26396
Prupe.7G229400	38.2962	40.6501	93.477	43.1627
Prupe.7G230700	1.65884	2.33672	4.39585	1.97456
Prupe.7G232000	14.7761	16.7298	26.6341	14.4511
Prupe.7G233800	18.6097	21.0235	37.6221	18.1224
Prupe.7G234600	63.3259	55.7153	122.489	43.3646
Prupe.7G236700	129.884	165.094	369.854	198.695
Prupe.7G238100	1.93628	1.84379	4.85381	2.17502
Prupe.7G239600	193.384	153.005	258.584	141.634
Prupe.7G239700	30.086	21.19	52.5252	19.1673
Prupe.7G240600	27.873	27.3768	39.778	24.2096
Prupe.7G243500	5.15993	7.4557	8.62805	3.77108
Prupe.7G245600	36.7487	25.5722	63.8767	16.919
Prupe.7G246300	64.4667	71.8352	227.385	76.3441
Prupe.7G247400	3.96731	3.27423	7.09623	2.46515
Prupe.7G248100	146.227	143.185	251.588	134.248
Prupe.7G249200	63.1087	58.5376	86.3951	58.0364
Prupe.7G249900	621.538	483.691	965.739	391.956
Prupe.7G250200	92.0569	104.851	128.745	86.5441
Prupe.7G250700	15.2177	11.097	24.186	11.2917
Prupe.7G250900	23.7693	19.9488	42.987	15.2822
Prupe.7G251300	12.7207	13.0519	33.174	7.59484
Prupe.7G251400	30.9717	32.6109	65.4206	22.4117
Prupe.7G252300	55.5577	55.6119	83.7329	54.1048
Prupe.7G253400	10.1129	9.53898	19.9263	8.11186
Prupe.7G254900	13.4934	10.2007	17.7352	10.4813
Prupe.7G255400	1.21811	0.916979	122.617	10.2944
Prupe.7G255500	27.8929	10.9603	57.505	5.51251
Prupe.7G257000	32.1732	25.6925	151.741	30.9106
Prupe.7G257500	22.4577	26.6798	40.2817	22.2008
Prupe.7G257600	18.6391	21.0472	42.3275	18.8924
Prupe.7G257700	69.2325	62.1079	86.7522	55.7136
Prupe.7G258700	28.0771	19.9373	109.81	17.7324
Prupe.7G259400	3.36675	2.06779	4.32567	2.15333
Prupe.7G260100	183.495	149.86	278.647	134.607
Prupe.7G260800	12.525	7.10873	56.0171	2.76051
Prupe.7G261700	35.1975	21.7569	101.354	16.4407
Prupe.7G261900	7.89485	8.21457	15.2784	5.77431
Prupe.7G262000	17.5171	7.96917	47.1328	4.62192
Prupe.7G262100	318.282	462.214	1855.35	321.351
Prupe.7G263200	105.293	91.9362	145.279	72.2183
Prupe.7G264100	195.18	174.258	348.85	156.304
Prupe.7G264700	17.0247	16.4961	32.3363	15.0612
Prupe.7G264900	7.89741	16.9002	562.528	32.6301
Prupe.7G265000	11.3507	11.9689	36.7629	8.13441
Prupe.7G265100	386.568	340.183	606.675	383.268
Prupe.7G265200	26.2944	16.0544	46.0691	9.2693
Prupe.7G266800	3.20637	4.91319	18.7556	8.60812
Prupe.7G268300	6.0916	5.62096	12.6329	2.64528
Prupe.7G268800	23.886	17.6314	56.4342	17.1338
Prupe.7G271200	46.559	42.3052	60.4456	36.228
Prupe.8G002200	31.2177	28.0377	50.8231	26.5448
Prupe.8G002700	2.27985	1.99852	2.82517	1.58797
Prupe.8G004700	154.202	279.95	2073.41	220.266
Prupe.8G006800	109.725	115.802	203.046	102.905
Prupe.8G009200	2.71259	2.5828	10.2735	2.66659
Prupe.8G012800	41.0843	46.8413	114.259	53.1624
Prupe.8G013500	244.72	279.578	1018.04	214.565
Prupe.8G013600	30.6755	37.944	91.7378	35.3186
Prupe.8G016200	32.1473	29.9558	94.4049	21.3529
Prupe.8G016400	45.3612	54.4691	114.191	52.0967
Prupe.8G017400	60.9455	66.9829	205.996	109.399
Prupe.8G018300	165.115	130.494	216.374	88.7993
Prupe.8G019200	8.65084	9.56539	15.5788	10.333
Prupe.8G020400	5.80281	5.84365	17.3122	6.33921
[truncated: 201 more rows]

## Sheet: Table S6
Table S6 GO enrichment results of 2198 intersection DEGs in figure S5
Class	GO_Name	GO_ID	GO_Level	P_value	EnrichmentScore	HitsGenesCountsInSelectedSet	HitsGenesCountsInBackground	AllGenesCountsInSelectedSet	AllGenesCountsInBackground	GenesOfSelectedSetInGOterm	corrected p-value(BH method)
Molecular function	ubiquitin-protein transferase activity	GO:0004842	7	3.35743e-06	1.76577	68	696	929	16790	Prupe.1G447700.1.p,Prupe.2G173400.1.p,Prupe.7G127600.1.p,Prupe.5G197100.1.p,Prupe.1G140100.1.p,Prupe.1G405500.1.p,Prupe.5G193700.1.p,Prupe.1G097200.1.p,Prupe.8G193300.1.p,Prupe.1G229500.1.p,Prupe.3G283100.1.p,Prupe.8G106500.1.p,Prupe.8G231300.1.p,Prupe.6G350900.1.p,Prupe.6G115700.1.p,Prupe.6G012400.1.p,Prupe.2G013300.1.p,Prupe.1G567600.1.p,Prupe.6G079100.1.p,Prupe.5G223100.1.p,Prupe.3G247500.1.p,…	0.0037301
Molecular function	ubiquitin-like protein transferase activity	GO:0019787	6	8.03054e-06	1.71298	69	728	929	16790	Prupe.1G447700.1.p,Prupe.2G173400.1.p,Prupe.7G127600.1.p,Prupe.5G197100.1.p,Prupe.1G140100.1.p,Prupe.1G405500.1.p,Prupe.5G193700.1.p,Prupe.1G097200.1.p,Prupe.8G193300.1.p,Prupe.1G229500.1.p,Prupe.5G160700.1.p,Prupe.3G283100.1.p,Prupe.8G106500.1.p,Prupe.8G231300.1.p,Prupe.6G350900.1.p,Prupe.6G115700.1.p,Prupe.6G012400.1.p,Prupe.2G013300.1.p,Prupe.1G567600.1.p,Prupe.6G079100.1.p,Prupe.5G223100.1.p,…	0.00446096
Molecular function	aminoacyltransferase activity	GO:0016755	5	1.10548e-05	1.69667	69	735	929	16790	Prupe.1G447700.1.p,Prupe.2G173400.1.p,Prupe.7G127600.1.p,Prupe.5G197100.1.p,Prupe.1G140100.1.p,Prupe.1G405500.1.p,Prupe.5G193700.1.p,Prupe.1G097200.1.p,Prupe.8G193300.1.p,Prupe.1G229500.1.p,Prupe.5G160700.1.p,Prupe.3G283100.1.p,Prupe.8G106500.1.p,Prupe.8G231300.1.p,Prupe.6G350900.1.p,Prupe.6G115700.1.p,Prupe.6G012400.1.p,Prupe.2G013300.1.p,Prupe.1G567600.1.p,Prupe.6G079100.1.p,Prupe.5G223100.1.p,…	0.00409396
Molecular function	acyltransferase activity	GO:0016746	4	3.87101e-05	1.5216	90	1069	929	16790	Prupe.1G447700.1.p,Prupe.2G173400.1.p,Prupe.6G109000.1.p,Prupe.7G127600.1.p,Prupe.5G197100.1.p,Prupe.1G140100.1.p,Prupe.5G154000.1.p,Prupe.7G212700.1.p,Prupe.5G211700.1.p,Prupe.1G370200.1.p,Prupe.1G249700.1.p,Prupe.5G018100.1.p,Prupe.1G405500.1.p,Prupe.5G193700.1.p,Prupe.1G097200.1.p,Prupe.8G193300.1.p,Prupe.3G253800.1.p,Prupe.1G229500.1.p,Prupe.5G160700.1.p,Prupe.3G283100.1.p,Prupe.8G106500.1.p,…	0.0107517
Molecular function	catalytic activity, acting on a protein	GO:0140096	3	6.16478e-05	1.26576	219	3127	929	16790	Prupe.8G170600.1.p,Prupe.7G146600.1.p,Prupe.8G181100.1.p,Prupe.5G092700.1.p,Prupe.6G300300.1.p,Prupe.1G447700.1.p,Prupe.2G173400.1.p,Prupe.4G168000.1.p,Prupe.3G235000.1.p,Prupe.3G216500.1.p,Prupe.8G183700.1.p,Prupe.2G195900.1.p,Prupe.7G127600.1.p,Prupe.5G197100.1.p,Prupe.8G131700.1.p,Prupe.1G140100.1.p,Prupe.2G023700.1.p,Prupe.6G156900.1.p,Prupe.1G177800.1.p,Prupe.4G217700.1.p,Prupe.5G231900.1.p,…	0.0136981
Molecular function	protein serine/threonine kinase activity	GO:0004674	7	6.28027e-05	1.48269	95	1158	929	16790	Prupe.6G300300.1.p,Prupe.1G447700.1.p,Prupe.4G168000.1.p,Prupe.2G195900.1.p,Prupe.6G156900.1.p,Prupe.1G582200.1.p,Prupe.7G121300.1.p,Prupe.1G360100.1.p,Prupe.3G106100.1.p,Prupe.3G182600.1.p,Prupe.2G236100.1.p,Prupe.1G100800.1.p,Prupe.4G213800.1.p,Prupe.3G117600.1.p,Prupe.6G043700.1.p,Prupe.1G116900.1.p,Prupe.7G254900.1.p,Prupe.8G057600.1.p,Prupe.2G148200.1.p,Prupe.7G181500.1.p,Prupe.7G064300.1.p,…	0.011629
[truncated: 329 more rows]

## Sheet: Table S7
Table S7 Expression patterns and m6A modification status of CBF genes and their downstream COR genes in peach
COR genes	Arabidopsis	Peach	C0d_A	C0d_B	C0d_C	C0ds3_A	C0ds3_B	C0ds3_C	C7d_A	C7d_B	C7d_C	C7ds3_A	C7ds3_B	C7ds3_C	m6A
Chalcone and stilbene synthase family protein	AT5G13930	Prupe.1G003000	4.47163	4.74156	4.20646	0.131177	0.248193	0.0768591	3.01839	3.10862	2.82072	0.62077	0.44036	0.547979	no
[truncated: 111 more rows]

## Sheet: Table S8
Table S8 Expression patterns and m6A modification profiles of peach transcription factors
[truncated: 1,502 more rows]

[truncated: 4 more sheets: Table S9, Table S10, Table S11, Table S12]
